# Supplementary material for: Resynthesis of Damaged Fe-S Cluster Proteins Protects Aspergillus fumigatus Against Oxidative Stress in the Absence of Mn-Superoxide Dismutase
Source: J Fungi (Basel). 2024 Nov 27;10(12):823. doi: 10.3390/jof10120823 (PMC11677433; doi:10.3390/jof10120823)
Supplement: Supplementary file 1 [file jof-10-00823-s001.zip]

Archive with 6 entries (6 files):
- Figure S1.pptx
- Figure S2.pptx
- Figure S3.pptx
- Table S1.xlsx
- Table S2.xlsx
- Table S3.xlsx
