# Supplementary material for: Resynthesis of Damaged Fe-S Cluster Proteins Protects Aspergillus fumigatus Against Oxidative Stress in the Absence of Mn-Superoxide Dismutase
Source: J Fungi (Basel). 2024 Nov 27;10(12):823. doi: 10.3390/jof10120823 (PMC11677433; doi:10.3390/jof10120823)
Supplement: Supplementary file 1 [file jof-10-00823-s001.zip › Table S1.xlsx]

## Sheet: Table S1
	Table S1	RT-qPCR data of selected genes
	The supplementary material contains:
			RT-qPCR data
			Correlation data between the DDCP and RNAseq data
			Sequences of the used primer pairs
			Transcriptional data of the selected AFUB_078400 reference gene
	Gene ID	Gene name	RT-qPCR (DCP)								Feature
			wild type untreated		wid type MSB treated		DsodB untreated		DsodB MSB treated
			Mean	SD	Mean	SD	Mean	SD	Mean	SD
	AFUB_040950		-9.5	0.450444	-10.07	0.0360555	-9.67667	0.529182	-9.120s	0.183576	eukaryotic translation initiation factor 4, putative
	AFUB_006770	tef1	-0.02	0.134536	-0.647t	0.122202	0.0666667	0.300888	-0.120s	0.0888819	translation elongation factor EF-1 alpha subunit , putative
	AFUB_068610	sod2	0.86	0.28688	1.620t	0.28931	-12.260s	0.804674	-11.380s	1.15572	Mn superoxide dismutase (SodB), putative
	AFUB_056780	sod1	-4.15333	0.316596	-2.67	0.929677	-4.16667	0.440606	-3.200t	0.226053	Cu,Zn superoxide dismutase SOD1
	AFUB_014080	sod3	-5.18333	0.0550757	-5.41667	0.156312	-4.537s	0.0929157	-4.757s,t	0.0251661	Mn superoxide dismutase MnSOD
	AFUB_073150	sod4	-2	0.298161	-2.00667	0.178979	-0.577s	0.232451	-0.130s,t	0.101489	Fe superoxide dismutase, putative
	AFUB_011080		-4.6	0.23516	-4.07667	0.595343	-3.393s	0.251661	-3.96667	0.937354	cytosolic Cu/Zn superoxide dismutase, putative
	AFUB_046060	cat1	-5.25	0.446766	0.763t	0.232881	-4.55	0.503885	-1.327s,t	0.332916	mycelial catalase Cat1
	AFUB_015490		-2.26667	0.300389	-2.18667	0.321455	-2.02333	0.0321455	-1.107s,t	0.475955	glutathione reductase
	AFUB_052420	hapX	-4.96333	0.140475	-4.66667	0.378462	-4.72	0.416053	-2.627s,t	0.213854	bZIP transcription factor (HapX), putative
	AFUB_066210	ccp1	-1.44667	0.215484	-0.7	0.501099	-1.80667	0.10116	-3.100s,t	0.262107	cytochrome c peroxidase Ccp1, putative
	AFUB_016660	fre2	-5.90667	0.223681	-5.45333	0.22301	-5.250s	0.338083	-3.970s,t	0.383145	plasma membrane ferric-chelate reductase (Fre2), putative
	AFUB_052300	fet3	-3.87333	0.454569	-2.613t	0.286764	-2.070s	0.11	-0.897s,t	0.228108	ferrooxidoreductase Fet3, putative
	AFUB_052310	ftrA	-3.29667	0.538919	-2.54667	0.267644	-1.830s	0.308058	-0.457s,t	0.481698	high-affinity iron ion transporter FtrA
	Mean ± SD (n = 3) are presented.
	t - Significant difference (Student's t-test; p < 0.05) between the two conditions (MSB treated vs. untreated) in the case of a strain (wild type or DsodB).
	s - Significant difference (Student's t-test; p < 0.05) between the two strains (wild type vs. DsodB) cultured under the same conditions (untreated or MSB treated).
	Gene ID	Gene name	RT-qPCR (DDCP)								RNAseq (log2FC)
			wild type MSB treated vs. wild type untreated		DsodB MSB treated vs. DsodB untreated		DsodB untreated vs. wild type untreated		DsodB MSB treated vs. wild type MSB treated		wild type MSB treated vs. wild type untreated	DsodB MSB treated vs. DsodB untreated	DsodB untreated vs. wild type untreated	DsodB MSB treated vs. wild type MSB treated
			Mean	SD	Mean	SD	Mean	SD	Mean	SD
	AFUB_040950		-0.57	0.485386	0.556667	0.612726	-0.176667	0.636344	0.95	0.151327	-0.157592	0.435208	0.185851	0.778651
	AFUB_006770	tef1	-0.626667	0.245425	-0.186667	0.326241	0.0866667	0.368284	0.526667	0.0351188	-0.078078	0.1421	0.192464	0.412642
	AFUB_068610	sod2	0.76	0.530283	0.88	1.73485	-13.12	1.01134	-13	0.907028	0.706357	0.592022	-7.89512	-8.00946
	AFUB_056780	sod1	1.48333	0.148	0.966667	0.263122	-0.0133333	0.557345	-0.53	1.06226	1.50048	1.24153	-0.20367	-0.462616
	AFUB_014080	sod3	-0.233333	0.10504	-0.22	0.08	0.646667	0.100167	0.66	0.14	0.117566	0.201095	0.0933863	0.176915
	AFUB_073150	sod4	-0.00666667	0.120139	0.446667	0.251462	1.42333	0.140119	1.87667	0.151438	0.0696495	0.55974	0.222729	0.71282
	AFUB_011080		0.523333	0.740968	-0.573333	0.88636	1.20667	0.453468	0.11	0.537308	0.141137	-0.108147	0.363253	0.113969
	AFUB_046060	cat1	6.01333	0.615332	3.22333	0.231805	0.7	0.860872	-2.09	0.156205	5.27593	2.70541	0.175155	-2.39537
	AFUB_015490		0.08	0.043589	0.916667	0.448367	0.243333	0.291433	1.08	0.353836	0.239808	1.12624	-0.248529	0.637904
	AFUB_052420	hapX	0.296667	0.398037	2.09333	0.215019	0.243333	0.387341	2.04	0.166433	0.432218	1.83029	0.29316	1.69123
	AFUB_066210	ccp1	0.746667	0.294845	-1.29333	0.306159	-0.36	0.310966	-2.4	0.334515	1.17666	-1.03436	-0.179217	-2.39024
	AFUB_016660	fre2	0.453333	0.0152753	1.28	0.343948	0.656667	0.122202	1.48333	0.270062	0.258001	1.73311	-0.0474563	1.42765
	AFUB_052300	fet3	1.26	0.242487	1.17333	0.328836	1.80333	1.80333	1.71667	0.35019	0.519897	1.09548	0.533591	1.10917
	AFUB_052310	ftrA	0.75	0.277849	1.37333	0.238607	1.46667	0.282902	2.09	0.402865	0.114429	0.925042	0.255813	1.06643
	Mean ± SD (n = 3) are presented.
							Pearson's correlation coefficient (RNAseq vs. RT-qPCR)
						wild type MSB treated vs. wild type untreated	0.970493
						DsodB MSB treated vs. DsodB untreated	0.965518
						DsodB untreated vs. wild type untreated	0.991297
						DsodB MSB treated vs. wild type MSB treated	0.984434
				Primer pairs used in the study
			AFUB_078400	Forward:5’-GTCAGGTCCCCGTTTCCAAG-3’		Reverse:5’-GGCATCATCCAAGTCCAGGTG-3’
			AFUB_040950	Forward:5’-GGTCGTTGTTGCCATCGGTG-3’		Reverse:5’-CATCTTCAGGTTGTCGGTGCG-3’
			AFUB_006770	Forward:5’-AAGTCCGAGCGTGAGCGTG-3’		Reverse:5’-GGTGAAAGCGAGCAGAGCG-3’
			AFUB_068610	Forward:5’-GGATGGGCTTGGCTTGTC-3’		Reverse:5’-CCTTGCGGTTCTGGTATTGC-3’
			AFUB_056780	Forward:5’-GTCCTCACTTCAACCCCTATG-3’		Reverse:5’-AACGCTCTCGGCACCAATC-3’
			AFUB_014080	Forward:5’-CAGAAGAAAGCGGCGGAAG-3’		Reverse:5’-AGGGTCGTGTTGAAAGCATC-3’
			AFUB_073150	Forward:5’-GCATTGTCCGCTCTCTCTC-3’		Reverse:5’-GGTCTCCAGGTTTCGTATCAG-3’
			AFUB_011080	Forward:5’-TCACGGCTCATCATCAGGG-3’		Reverse:5’-CAACAGGCAGTAGTCCAGG-3’
			AFUB_046060	Forward:5’-TCACTGCGGCTTCTTTCC-3’		Reverse:5’-ATCTCGTTGTCACCTCTGGG-3’
			AFUB_015490	Forward:5’-GTGTTTATGCTCTCGGTGATGTC-3’		Reverse:5’-CGGGTTCTTCTTCTTCTCTTCTG-3’
			AFUB_052420	Forward:5’-ATTCCACCACGACCAAAACC-3’		Reverse:5’-CACCGATACCTCCTTCTCCAAC-3’
			AFUB_066210	Forward:5’-GGCACTGGAGGAAGCAAC-3’		Reverse:5’-GCGGTAGAAGATGTCACGG-3’
			AFUB_016660	Forward:5’-CAGTCAGATGCGGGTAGTTG-3’		Reverse:5’-AAGGAAAAGGAGGTAGCGATG-3’
			AFUB_052300	Forward:5’-TCATCAGCATCAGCAATCCC-3’		Reverse:5’-TCCACCTCAACAATCTTCATCG-3’
			AFUB_052310	Forward:5’-TTGACTGGCGGCACATTC-3’		Reverse:5’-TGGAGGGAGGCTTGGTTTC-3’
			AFUB_078400 (reference gene)
			Sample	Cq	Mean	S.D.
			wild type untreated 1	22.93	22.62	0.268514
			wild type untreated 2	22.46
			wild type untreated 3	22.47
			wild type MSB treated 1	21.86	21.9933	0.445234
			wild type MSB treated 2	21.63
			wild type MSB treated 3	22.49
			ΔsodB untreated 1	21.99	22.2667	0.265769
			ΔsodB untreated 2	22.29
			ΔsodB untreated 3	22.52
			ΔsodB MSB treated 1	22.02	22.4067	0.400666
			ΔsodB MSB treated 2	22.38
			ΔsodB MSB treated 3	22.82
			S		22.3217	0.384254
