# Supplementary material for: Resynthesis of Damaged Fe-S Cluster Proteins Protects Aspergillus fumigatus Against Oxidative Stress in the Absence of Mn-Superoxide Dismutase
Source: J Fungi (Basel). 2024 Nov 27;10(12):823. doi: 10.3390/jof10120823 (PMC11677433; doi:10.3390/jof10120823)
Supplement: Supplementary file 1 [file jof-10-00823-s001.zip › Table S2.xlsx]

## Sheet: Overview
	Table S2	Results of gene set enrichment analyses
		The ShinyGO 0.77 (http://bioinformatics.sdstate.edu/go/) platform was used with default settings.
	Sheet 1	A. fumigatus	wt MSB treated vs. wt untreated
	Sheet 2	A. fumigatus	DsodB MSB treated vs. DsodB untreated
	Sheet 3	A. fumigatus	DsodB untreated vs. wt untreated
	Sheet 4	A. fumigatus	DsodB MSB treated vs. wt MSB treated

## Sheet: A. fum wt MSB vs wt untr
Species	Type of genes	Criteria	Number of genes
A. fumigatus	upregulated	DEG; log2FC>1	120
Enrichment FDR	nGenes	Pathway Genes	Fold Enrichment	Pathway	URL	Genes
1.2823e-07	9	42	17.6661	Cellular response to chemical stimulus	http://amigo.geneontology.org/amigo/term/GO:0070887	AFUB_046060 AFUB_049080 AFUB_056780 AFUB_057500 AFUB_066210 AFUB_069890 AFUB_084930 AFUB_096050 AFUB_100370
1.2823e-07	8	31	21.2753	Cellular response to toxic substance	http://amigo.geneontology.org/amigo/term/GO:0097237	AFUB_046060 AFUB_049080 AFUB_056780 AFUB_066210 AFUB_069890 AFUB_084930 AFUB_096050 AFUB_100370
1.2823e-07	8	30	21.9844	Cellular oxidant detoxification	http://amigo.geneontology.org/amigo/term/GO:0098869	AFUB_046060 AFUB_049080 AFUB_056780 AFUB_066210 AFUB_069890 AFUB_084930 AFUB_096050 AFUB_100370
1.2823e-07	8	31	21.2753	Cellular detoxification	http://amigo.geneontology.org/amigo/term/GO:1990748	AFUB_046060 AFUB_049080 AFUB_056780 AFUB_066210 AFUB_069890 AFUB_084930 AFUB_096050 AFUB_100370
1.2823e-07	8	31	21.2753	Antioxidant activity	http://amigo.geneontology.org/amigo/term/GO:0016209	AFUB_046060 AFUB_049080 AFUB_056780 AFUB_066210 AFUB_069890 AFUB_084930 AFUB_096050 AFUB_100370
1.57975e-07	8	33	19.9859	Detoxification	http://amigo.geneontology.org/amigo/term/GO:0098754	AFUB_046060 AFUB_049080 AFUB_056780 AFUB_066210 AFUB_069890 AFUB_084930 AFUB_096050 AFUB_100370
1.57975e-07	8	33	19.9859	Response to toxic substance	http://amigo.geneontology.org/amigo/term/GO:0009636	AFUB_046060 AFUB_049080 AFUB_056780 AFUB_066210 AFUB_069890 AFUB_084930 AFUB_096050 AFUB_100370
1.98812e-07	9	49	15.1423	Response to chemical	http://amigo.geneontology.org/amigo/term/GO:0042221	AFUB_046060 AFUB_049080 AFUB_056780 AFUB_057500 AFUB_066210 AFUB_069890 AFUB_084930 AFUB_096050 AFUB_100370
5.13328e-07	30	804	3.07618	Oxidoreductase activity	http://amigo.geneontology.org/amigo/term/GO:0016491	AFUB_013150 AFUB_015140 AFUB_016800 AFUB_018120 AFUB_021130 AFUB_024240 AFUB_033530 AFUB_046060 AFUB_047090 AFUB_049080 AFUB_050540 AFUB_051860 AFUB_056780 AFUB_057500 AFUB_057640 AFUB_057860 AFUB_066210 AFUB_069890 AFUB_070420 AFUB_075790 AFUB_077440 AFUB_080760 AFUB_084930 AFUB_091980 AFUB_092170 AFUB_092510 AFUB_093370 AFUB_096050 AFUB_097000 AFUB_100370
6.03344e-06	6	23	21.5065	Peroxidase activity	http://amigo.geneontology.org/amigo/term/GO:0004601	AFUB_046060 AFUB_049080 AFUB_066210 AFUB_084930 AFUB_096050 AFUB_100370
6.03344e-06	6	23	21.5065	Response to oxidative stress	http://amigo.geneontology.org/amigo/term/GO:0006979	AFUB_046060 AFUB_056780 AFUB_057500 AFUB_066210 AFUB_069890 AFUB_084930
9.51247e-06	6	25	19.786	Oxidoreductase activity, acting on peroxide as acceptor	http://amigo.geneontology.org/amigo/term/GO:0016684	AFUB_046060 AFUB_049080 AFUB_066210 AFUB_084930 AFUB_096050 AFUB_100370
0.00020145	4	12	27.4806	Reactive oxygen species metabolic process	http://amigo.geneontology.org/amigo/term/GO:0072593	AFUB_046060 AFUB_056780 AFUB_069890 AFUB_084930
0.00388365	3	10	24.7325	Cellular response to oxidative stress	http://amigo.geneontology.org/amigo/term/GO:0034599	AFUB_056780 AFUB_057500 AFUB_069890
0.00493995	3	11	22.4841	Cellular response to chemical stress	http://amigo.geneontology.org/amigo/term/GO:0062197	AFUB_056780 AFUB_057500 AFUB_069890
0.0151785	2	5	32.9767	Cellular response to reactive oxygen species	http://amigo.geneontology.org/amigo/term/GO:0034614	AFUB_056780 AFUB_069890
0.0151785	2	5	32.9767	Hydrogen peroxide metabolic process	http://amigo.geneontology.org/amigo/term/GO:0042743	AFUB_046060 AFUB_084930
0.0151785	2	5	32.9767	Hydrogen peroxide catabolic process	http://amigo.geneontology.org/amigo/term/GO:0042744	AFUB_046060 AFUB_084930
0.0151785	2	5	32.9767	Cellular response to oxygen radical	http://amigo.geneontology.org/amigo/term/GO:0071450	AFUB_056780 AFUB_069890
0.0151785	2	5	32.9767	Cellular response to superoxide	http://amigo.geneontology.org/amigo/term/GO:0071451	AFUB_056780 AFUB_069890
0.0151785	2	5	32.9767	Catalase activity	http://amigo.geneontology.org/amigo/term/GO:0004096	AFUB_046060 AFUB_084930
0.0151785	2	5	32.9767	Response to reactive oxygen species	http://amigo.geneontology.org/amigo/term/GO:0000302	AFUB_056780 AFUB_069890
0.0151785	2	5	32.9767	Response to superoxide	http://amigo.geneontology.org/amigo/term/GO:0000303	AFUB_056780 AFUB_069890
0.0151785	2	5	32.9767	Response to oxygen radical	http://amigo.geneontology.org/amigo/term/GO:0000305	AFUB_056780 AFUB_069890
0.0151785	2	5	32.9767	Response to inorganic substance	http://amigo.geneontology.org/amigo/term/GO:0010035	AFUB_056780 AFUB_069890
0.0151785	2	5	32.9767	Removal of superoxide radicals	http://amigo.geneontology.org/amigo/term/GO:0019430	AFUB_056780 AFUB_069890
0.0281261	2	7	23.5548	Response to oxygen-containing compound	http://amigo.geneontology.org/amigo/term/GO:1901700	AFUB_056780 AFUB_069890
0.0281261	2	7	23.5548	Cellular response to oxygen-containing compound	http://amigo.geneontology.org/amigo/term/GO:1901701	AFUB_056780 AFUB_069890
0.0281261	2	7	23.5548	Superoxide metabolic process	http://amigo.geneontology.org/amigo/term/GO:0006801	AFUB_056780 AFUB_069890
0.0380115	3	27	9.16019	FMN binding	http://amigo.geneontology.org/amigo/term/GO:0010181	AFUB_021130 AFUB_024240 AFUB_091980
Species	Type of genes	Criteria	Number of genes
A. fumigatus	upregulated	DEG; log2FC>0.5	459
Enrichment FDR	nGenes	Pathway Genes	Fold Enrichment	Pathway	URL	Genes
3.61631e-08	79	804	2.12708	Oxidoreductase activity	http://amigo.geneontology.org/amigo/term/GO:0016491	AFUB_001420 AFUB_002070 AFUB_002090 AFUB_002470 AFUB_004880 AFUB_007840 AFUB_012860 AFUB_013150 AFUB_014070 AFUB_015140 AFUB_016000 AFUB_016800 AFUB_017310 AFUB_018120 AFUB_018350 AFUB_021130 AFUB_024240 AFUB_027350 AFUB_028270 AFUB_028910 AFUB_030050 AFUB_030060 AFUB_033530 AFUB_033550 AFUB_036900 AFUB_040620 AFUB_045960 AFUB_046060 AFUB_046460 AFUB_046990 AFUB_047090 AFUB_049080 AFUB_049500 AFU…
2.71355e-06	12	33	7.87189	Detoxification	http://amigo.geneontology.org/amigo/term/GO:0098754	AFUB_013880 AFUB_036900 AFUB_046060 AFUB_049080 AFUB_056780 AFUB_057420 AFUB_066210 AFUB_068610 AFUB_069890 AFUB_084930 AFUB_096050 AFUB_100370
2.71355e-06	12	33	7.87189	Response to toxic substance	http://amigo.geneontology.org/amigo/term/GO:0009636	AFUB_013880 AFUB_036900 AFUB_046060 AFUB_049080 AFUB_056780 AFUB_057420 AFUB_066210 AFUB_068610 AFUB_069890 AFUB_084930 AFUB_096050 AFUB_100370
9.0216e-06	11	31	7.68144	Cellular response to toxic substance	http://amigo.geneontology.org/amigo/term/GO:0097237	AFUB_036900 AFUB_046060 AFUB_049080 AFUB_056780 AFUB_057420 AFUB_066210 AFUB_068610 AFUB_069890 AFUB_084930 AFUB_096050 AFUB_100370
9.0216e-06	11	31	7.68144	Cellular detoxification	http://amigo.geneontology.org/amigo/term/GO:1990748	AFUB_036900 AFUB_046060 AFUB_049080 AFUB_056780 AFUB_057420 AFUB_066210 AFUB_068610 AFUB_069890 AFUB_084930 AFUB_096050 AFUB_100370
2.3834e-05	13	49	5.74327	Response to chemical	http://amigo.geneontology.org/amigo/term/GO:0042221	AFUB_013880 AFUB_036900 AFUB_046060 AFUB_049080 AFUB_056780 AFUB_057420 AFUB_057500 AFUB_066210 AFUB_068610 AFUB_069890 AFUB_084930 AFUB_096050 AFUB_100370
2.47772e-05	12	42	6.18506	Cellular response to chemical stimulus	http://amigo.geneontology.org/amigo/term/GO:0070887	AFUB_036900 AFUB_046060 AFUB_049080 AFUB_056780 AFUB_057420 AFUB_057500 AFUB_066210 AFUB_068610 AFUB_069890 AFUB_084930 AFUB_096050 AFUB_100370
4.4492e-05	10	30	7.2159	Cellular oxidant detoxification	http://amigo.geneontology.org/amigo/term/GO:0098869	AFUB_036900 AFUB_046060 AFUB_049080 AFUB_056780 AFUB_066210 AFUB_068610 AFUB_069890 AFUB_084930 AFUB_096050 AFUB_100370
5.59943e-05	10	31	6.98313	Antioxidant activity	http://amigo.geneontology.org/amigo/term/GO:0016209	AFUB_036900 AFUB_046060 AFUB_049080 AFUB_056780 AFUB_066210 AFUB_068610 AFUB_069890 AFUB_084930 AFUB_096050 AFUB_100370
0.000352006	8	23	7.52964	Response to oxidative stress	http://amigo.geneontology.org/amigo/term/GO:0006979	AFUB_036900 AFUB_046060 AFUB_056780 AFUB_057500 AFUB_066210 AFUB_068610 AFUB_069890 AFUB_084930
0.000423584	6	12	10.8239	Reactive oxygen species metabolic process	http://amigo.geneontology.org/amigo/term/GO:0072593	AFUB_025550 AFUB_046060 AFUB_056780 AFUB_068610 AFUB_069890 AFUB_084930
0.000607771	11	50	4.85969	Carbon-carbon lyase activity	http://amigo.geneontology.org/amigo/term/GO:0016830	AFUB_001620 AFUB_024310 AFUB_038020 AFUB_038370 AFUB_046110 AFUB_048080 AFUB_057870 AFUB_070430 AFUB_081480 AFUB_088300 AFUB_096720
0.000648297	51	596	1.8524	Transmembrane transport	http://amigo.geneontology.org/amigo/term/GO:0055085	AFUB_000330 AFUB_002910 AFUB_005120 AFUB_005530 AFUB_006820 AFUB_009790 AFUB_012160 AFUB_013280 AFUB_013880 AFUB_025330 AFUB_027330 AFUB_028160 AFUB_032540 AFUB_033970 AFUB_041130 AFUB_041170 AFUB_041770 AFUB_043340 AFUB_044730 AFUB_044920 AFUB_045500 AFUB_046340 AFUB_046470 AFUB_047000 AFUB_047290 AFUB_049630 AFUB_049860 AFUB_054130 AFUB_055290 AFUB_065840 AFUB_069230 AFUB_069300 AFUB_070570 AFU…
0.000661999	50	582	1.85977	Transmembrane transporter activity	http://amigo.geneontology.org/amigo/term/GO:0022857	AFUB_000330 AFUB_002910 AFUB_005120 AFUB_005530 AFUB_006820 AFUB_009790 AFUB_012160 AFUB_013280 AFUB_013880 AFUB_025330 AFUB_027330 AFUB_028160 AFUB_032540 AFUB_033970 AFUB_041130 AFUB_041170 AFUB_041770 AFUB_043340 AFUB_044730 AFUB_044920 AFUB_045500 AFUB_046340 AFUB_046470 AFUB_047000 AFUB_047290 AFUB_049630 AFUB_049860 AFUB_054130 AFUB_055290 AFUB_065840 AFUB_069230 AFUB_069300 AFUB_070570 AFU…
0.00102324	50	593	1.82527	Transporter activity	http://amigo.geneontology.org/amigo/term/GO:0005215	AFUB_000330 AFUB_002910 AFUB_005120 AFUB_005530 AFUB_006820 AFUB_009790 AFUB_012160 AFUB_013280 AFUB_013880 AFUB_025330 AFUB_027330 AFUB_028160 AFUB_032540 AFUB_033970 AFUB_041130 AFUB_041170 AFUB_041770 AFUB_043340 AFUB_044730 AFUB_044920 AFUB_045500 AFUB_046340 AFUB_046470 AFUB_047000 AFUB_047290 AFUB_049630 AFUB_049860 AFUB_054130 AFUB_055290 AFUB_065840 AFUB_069230 AFUB_069300 AFUB_070570 AFU…
0.0023425	7	23	6.58843	Peroxidase activity	http://amigo.geneontology.org/amigo/term/GO:0004601	AFUB_036900 AFUB_046060 AFUB_049080 AFUB_066210 AFUB_084930 AFUB_096050 AFUB_100370
0.00398877	7	25	6.06136	Oxidoreductase activity, acting on peroxide as acceptor	http://amigo.geneontology.org/amigo/term/GO:0016684	AFUB_036900 AFUB_046060 AFUB_049080 AFUB_066210 AFUB_084930 AFUB_096050 AFUB_100370
0.00478496	4	7	12.3701	Response to oxygen-containing compound	http://amigo.geneontology.org/amigo/term/GO:1901700	AFUB_056780 AFUB_057420 AFUB_068610 AFUB_069890
0.00478496	4	7	12.3701	Cellular response to oxygen-containing compound	http://amigo.geneontology.org/amigo/term/GO:1901701	AFUB_056780 AFUB_057420 AFUB_068610 AFUB_069890
0.00478496	4	7	12.3701	Superoxide metabolic process	http://amigo.geneontology.org/amigo/term/GO:0006801	AFUB_025550 AFUB_056780 AFUB_068610 AFUB_069890
0.0090699	8	38	4.55741	Oxidoreductase activity, acting on the aldehyde or oxo group of donors	http://amigo.geneontology.org/amigo/term/GO:0016903	AFUB_049500 AFUB_065270 AFUB_069770 AFUB_070420 AFUB_074790 AFUB_077440 AFUB_093370 AFUB_099330
0.0160313	119	1962	1.315	Intrinsic component of membrane	http://amigo.geneontology.org/amigo/term/GO:0031224	AFUB_000330 AFUB_000660 AFUB_001270 AFUB_001420 AFUB_002090 AFUB_002910 AFUB_002950 AFUB_004770 AFUB_005120 AFUB_005530 AFUB_005640 AFUB_006820 AFUB_009790 AFUB_012160 AFUB_012590 AFUB_013280 AFUB_013310 AFUB_013880 AFUB_014990 AFUB_018350 AFUB_018660 AFUB_019040 AFUB_019740 AFUB_021220 AFUB_021390 AFUB_022290 AFUB_024320 AFUB_025330 AFUB_025500 AFUB_027330 AFUB_027780 AFUB_028160 AFUB_028910 AFU…
0.0160313	7	32	4.73543	Oxidoreductase activity, acting on the aldehyde or oxo group of donors, NAD or NADP as acceptor	http://amigo.geneontology.org/amigo/term/GO:0016620	AFUB_049500 AFUB_065270 AFUB_069770 AFUB_070420 AFUB_077440 AFUB_093370 AFUB_099330
0.0177454	4	10	8.65908	Cellular response to oxidative stress	http://amigo.geneontology.org/amigo/term/GO:0034599	AFUB_056780 AFUB_057500 AFUB_068610 AFUB_069890
0.0177454	3	5	12.9886	Cellular response to reactive oxygen species	http://amigo.geneontology.org/amigo/term/GO:0034614	AFUB_056780 AFUB_068610 AFUB_069890
0.0177454	3	5	12.9886	Cellular response to oxygen radical	http://amigo.geneontology.org/amigo/term/GO:0071450	AFUB_056780 AFUB_068610 AFUB_069890
0.0177454	3	5	12.9886	Cellular response to superoxide	http://amigo.geneontology.org/amigo/term/GO:0071451	AFUB_056780 AFUB_068610 AFUB_069890
0.0177454	117	1939	1.30825	Integral component of membrane	http://amigo.geneontology.org/amigo/term/GO:0016021	AFUB_000330 AFUB_001270 AFUB_001420 AFUB_002090 AFUB_002910 AFUB_002950 AFUB_004770 AFUB_005120 AFUB_005530 AFUB_006820 AFUB_009790 AFUB_012160 AFUB_012590 AFUB_013280 AFUB_013310 AFUB_013880 AFUB_014990 AFUB_018350 AFUB_018660 AFUB_019040 AFUB_019740 AFUB_021220 AFUB_021390 AFUB_022290 AFUB_024320 AFUB_025330 AFUB_025500 AFUB_027330 AFUB_027780 AFUB_028160 AFUB_028910 AFUB_030070 AFUB_031030 AFU…
0.0177454	3	5	12.9886	Biotin carboxylase activity	http://amigo.geneontology.org/amigo/term/GO:0004075	AFUB_055120 AFUB_056440 AFUB_064810
0.0177454	19	185	2.24758	Lyase activity	http://amigo.geneontology.org/amigo/term/GO:0016829	AFUB_001620 AFUB_007680 AFUB_024310 AFUB_038020 AFUB_038370 AFUB_045760 AFUB_046110 AFUB_047620 AFUB_048080 AFUB_057870 AFUB_065780 AFUB_068280 AFUB_070430 AFUB_081480 AFUB_084960 AFUB_088300 AFUB_089890 AFUB_096720 AFUB_097390
0.0177454	3	5	12.9886	Response to reactive oxygen species	http://amigo.geneontology.org/amigo/term/GO:0000302	AFUB_056780 AFUB_068610 AFUB_069890
0.0177454	3	5	12.9886	Response to superoxide	http://amigo.geneontology.org/amigo/term/GO:0000303	AFUB_056780 AFUB_068610 AFUB_069890
0.0177454	3	5	12.9886	Response to oxygen radical	http://amigo.geneontology.org/amigo/term/GO:0000305	AFUB_056780 AFUB_068610 AFUB_069890
0.0177454	3	5	12.9886	Response to inorganic substance	http://amigo.geneontology.org/amigo/term/GO:0010035	AFUB_056780 AFUB_068610 AFUB_069890
0.0177454	3	5	12.9886	Removal of superoxide radicals	http://amigo.geneontology.org/amigo/term/GO:0019430	AFUB_056780 AFUB_068610 AFUB_069890
0.0182271	13	104	2.70596	Vitamin binding	http://amigo.geneontology.org/amigo/term/GO:0019842	AFUB_009800 AFUB_018110 AFUB_025510 AFUB_038020 AFUB_046110 AFUB_046990 AFUB_053800 AFUB_064810 AFUB_071800 AFUB_075710 AFUB_081480 AFUB_087270 AFUB_096720
0.0210256	4	11	7.87189	Cellular response to chemical stress	http://amigo.geneontology.org/amigo/term/GO:0062197	AFUB_056780 AFUB_057500 AFUB_068610 AFUB_069890
Species	Type of genes	Criteria	Number of genes
A. fumigatus	upregulated	DEG	1047
Enrichment FDR	nGenes	Pathway Genes	Fold Enrichment	Pathway	URL	Genes
4.89341e-12	156	804	1.83864	Oxidoreductase activity	http://amigo.geneontology.org/amigo/term/GO:0016491	AFUB_000410 AFUB_000900 AFUB_001420 AFUB_002070 AFUB_002090 AFUB_002170 AFUB_002470 AFUB_004880 AFUB_005810 AFUB_006830 AFUB_007840 AFUB_007980 AFUB_008090 AFUB_009370 AFUB_009510 AFUB_011030 AFUB_012270 AFUB_012860 AFUB_013150 AFUB_013230 AFUB_014070 AFUB_014100 AFUB_014390 AFUB_015140 AFUB_015350 AFUB_015490 AFUB_016000 AFUB_016800 AFUB_017310 AFUB_017830 AFUB_018060 AFUB_018120 AFUB_018350 AFU…
6.7661e-11	111	521	2.01889	Small molecule metabolic process	http://amigo.geneontology.org/amigo/term/GO:0044281	AFUB_001620 AFUB_002490 AFUB_002950 AFUB_003280 AFUB_003510 AFUB_003920 AFUB_003960 AFUB_007850 AFUB_007980 AFUB_009370 AFUB_010750 AFUB_012790 AFUB_013200 AFUB_013230 AFUB_014100 AFUB_014560 AFUB_018120 AFUB_018430 AFUB_020660 AFUB_023310 AFUB_024120 AFUB_024310 AFUB_025510 AFUB_025630 AFUB_025650 AFUB_025930 AFUB_026020 AFUB_026220 AFUB_026440 AFUB_026780 AFUB_026790 AFUB_027310 AFUB_028060 AFU…
2.06713e-10	75	303	2.34556	Organic acid metabolic process	http://amigo.geneontology.org/amigo/term/GO:0006082	AFUB_002490 AFUB_002950 AFUB_003960 AFUB_010750 AFUB_013200 AFUB_013230 AFUB_014100 AFUB_014560 AFUB_020660 AFUB_023310 AFUB_024120 AFUB_025510 AFUB_025630 AFUB_025650 AFUB_026220 AFUB_026790 AFUB_028880 AFUB_029250 AFUB_037480 AFUB_038020 AFUB_038380 AFUB_038840 AFUB_040430 AFUB_042220 AFUB_046110 AFUB_047300 AFUB_047620 AFUB_047680 AFUB_049500 AFUB_051250 AFUB_051620 AFUB_051990 AFUB_053140 AFU…
2.06713e-10	73	290	2.38535	Carboxylic acid metabolic process	http://amigo.geneontology.org/amigo/term/GO:0019752	AFUB_002490 AFUB_002950 AFUB_003960 AFUB_010750 AFUB_013200 AFUB_013230 AFUB_014100 AFUB_014560 AFUB_020660 AFUB_023310 AFUB_024120 AFUB_025510 AFUB_025630 AFUB_025650 AFUB_026220 AFUB_026790 AFUB_028880 AFUB_029250 AFUB_037480 AFUB_038020 AFUB_038840 AFUB_040430 AFUB_042220 AFUB_046110 AFUB_047300 AFUB_047620 AFUB_047680 AFUB_049500 AFUB_051250 AFUB_051620 AFUB_051990 AFUB_053140 AFUB_054240 AFU…
5.88934e-10	73	298	2.32132	Oxoacid metabolic process	http://amigo.geneontology.org/amigo/term/GO:0043436	AFUB_002490 AFUB_002950 AFUB_003960 AFUB_010750 AFUB_013200 AFUB_013230 AFUB_014100 AFUB_014560 AFUB_020660 AFUB_023310 AFUB_024120 AFUB_025510 AFUB_025630 AFUB_025650 AFUB_026220 AFUB_026790 AFUB_028880 AFUB_029250 AFUB_037480 AFUB_038020 AFUB_038840 AFUB_040430 AFUB_042220 AFUB_046110 AFUB_047300 AFUB_047620 AFUB_047680 AFUB_049500 AFUB_051250 AFUB_051620 AFUB_051990 AFUB_053140 AFUB_054240 AFU…
1.06353e-07	31	88	3.33816	Generation of precursor metabolites and energy	http://amigo.geneontology.org/amigo/term/GO:0006091	AFUB_002520 AFUB_008090 AFUB_012270 AFUB_018120 AFUB_020070 AFUB_024120 AFUB_025630 AFUB_026790 AFUB_030860 AFUB_040430 AFUB_040620 AFUB_049500 AFUB_051010 AFUB_051280 AFUB_054850 AFUB_056770 AFUB_057870 AFUB_058160 AFUB_058180 AFUB_058230 AFUB_063860 AFUB_068420 AFUB_070070 AFUB_073410 AFUB_074040 AFUB_076650 AFUB_078260 AFUB_093060 AFUB_094700 AFUB_094750 AFUB_096090
4.49396e-06	48	199	2.28568	Cellular amino acid metabolic process	http://amigo.geneontology.org/amigo/term/GO:0006520	AFUB_002490 AFUB_002950 AFUB_003960 AFUB_010750 AFUB_013200 AFUB_013230 AFUB_014100 AFUB_014560 AFUB_020660 AFUB_023310 AFUB_025510 AFUB_025650 AFUB_026220 AFUB_028880 AFUB_037480 AFUB_038840 AFUB_042220 AFUB_046110 AFUB_047300 AFUB_047620 AFUB_051250 AFUB_051620 AFUB_051990 AFUB_053140 AFUB_054240 AFUB_058260 AFUB_058860 AFUB_061650 AFUB_063280 AFUB_063970 AFUB_065270 AFUB_065440 AFUB_065860 AFU…
3.20814e-05	19	50	3.67439	Carbon-carbon lyase activity	http://amigo.geneontology.org/amigo/term/GO:0016830	AFUB_001620 AFUB_005420 AFUB_023310 AFUB_024310 AFUB_028110 AFUB_029270 AFUB_038020 AFUB_038370 AFUB_038840 AFUB_046110 AFUB_048080 AFUB_057870 AFUB_067570 AFUB_070430 AFUB_081480 AFUB_082290 AFUB_088300 AFUB_095430 AFUB_096720
3.81056e-05	18	46	3.70802	ATP metabolic process	http://amigo.geneontology.org/amigo/term/GO:0046034	AFUB_003510 AFUB_003920 AFUB_007850 AFUB_024120 AFUB_025630 AFUB_026790 AFUB_028060 AFUB_038530 AFUB_049500 AFUB_051280 AFUB_057870 AFUB_058170 AFUB_063860 AFUB_068420 AFUB_070070 AFUB_073410 AFUB_082100 AFUB_096090
3.81056e-05	15	33	4.3073	Detoxification	http://amigo.geneontology.org/amigo/term/GO:0098754	AFUB_013880 AFUB_015490 AFUB_030790 AFUB_036900 AFUB_046060 AFUB_049080 AFUB_056780 AFUB_057420 AFUB_066210 AFUB_068610 AFUB_069890 AFUB_080670 AFUB_084930 AFUB_096050 AFUB_100370
3.81056e-05	43	185	2.22661	Lyase activity	http://amigo.geneontology.org/amigo/term/GO:0016829	AFUB_001620 AFUB_002460 AFUB_003960 AFUB_005420 AFUB_007680 AFUB_013230 AFUB_023310 AFUB_024310 AFUB_025650 AFUB_025930 AFUB_028110 AFUB_028880 AFUB_029250 AFUB_029270 AFUB_038020 AFUB_038370 AFUB_038840 AFUB_045760 AFUB_046110 AFUB_047040 AFUB_047620 AFUB_048080 AFUB_050220 AFUB_055620 AFUB_057870 AFUB_065780 AFUB_067570 AFUB_068280 AFUB_070430 AFUB_078800 AFUB_080660 AFUB_081480 AFUB_082290 AFU…
3.81056e-05	15	33	4.3073	Response to toxic substance	http://amigo.geneontology.org/amigo/term/GO:0009636	AFUB_013880 AFUB_015490 AFUB_030790 AFUB_036900 AFUB_046060 AFUB_049080 AFUB_056780 AFUB_057420 AFUB_066210 AFUB_068610 AFUB_069890 AFUB_080670 AFUB_084930 AFUB_096050 AFUB_100370
6.42759e-05	36	145	2.35268	Ligase activity	http://amigo.geneontology.org/amigo/term/GO:0016874	AFUB_002950 AFUB_003510 AFUB_003920 AFUB_009140 AFUB_009800 AFUB_011550 AFUB_012590 AFUB_013200 AFUB_020660 AFUB_025420 AFUB_025880 AFUB_025970 AFUB_028060 AFUB_035300 AFUB_038000 AFUB_044830 AFUB_047300 AFUB_051250 AFUB_054160 AFUB_054950 AFUB_055120 AFUB_055130 AFUB_056440 AFUB_056470 AFUB_058170 AFUB_058260 AFUB_061980 AFUB_063970 AFUB_064810 AFUB_065440 AFUB_073230 AFUB_073600 AFUB_075710 AFU…
0.000114112	98	582	1.59562	Transmembrane transporter activity	http://amigo.geneontology.org/amigo/term/GO:0022857	AFUB_000330 AFUB_002910 AFUB_003510 AFUB_003920 AFUB_004140 AFUB_005120 AFUB_005530 AFUB_006820 AFUB_006930 AFUB_009790 AFUB_009810 AFUB_012090 AFUB_012160 AFUB_013280 AFUB_013880 AFUB_013980 AFUB_015030 AFUB_017860 AFUB_018810 AFUB_020070 AFUB_022760 AFUB_022870 AFUB_025330 AFUB_027330 AFUB_028060 AFUB_028160 AFUB_030790 AFUB_032440 AFUB_032540 AFUB_033970 AFUB_034670 AFUB_041130 AFUB_041170 AFU…
0.00017597	99	596	1.57404	Transmembrane transport	http://amigo.geneontology.org/amigo/term/GO:0055085	AFUB_000330 AFUB_002910 AFUB_003510 AFUB_003920 AFUB_004140 AFUB_005120 AFUB_005530 AFUB_006820 AFUB_006930 AFUB_009790 AFUB_009810 AFUB_012090 AFUB_012160 AFUB_012850 AFUB_013280 AFUB_013880 AFUB_013980 AFUB_015030 AFUB_015470 AFUB_017860 AFUB_020070 AFUB_022760 AFUB_022870 AFUB_025330 AFUB_027330 AFUB_028060 AFUB_028160 AFUB_030790 AFUB_032440 AFUB_032540 AFUB_033970 AFUB_034670 AFUB_038530 AFU…
0.000234715	98	593	1.56603	Transporter activity	http://amigo.geneontology.org/amigo/term/GO:0005215	AFUB_000330 AFUB_002910 AFUB_003510 AFUB_003920 AFUB_004140 AFUB_005120 AFUB_005530 AFUB_006820 AFUB_006930 AFUB_009790 AFUB_009810 AFUB_012090 AFUB_012160 AFUB_013280 AFUB_013880 AFUB_013980 AFUB_015030 AFUB_017860 AFUB_018810 AFUB_020070 AFUB_022760 AFUB_022870 AFUB_025330 AFUB_027330 AFUB_028060 AFUB_028160 AFUB_030790 AFUB_032440 AFUB_032540 AFUB_033970 AFUB_034670 AFUB_041130 AFUB_041170 AFU…
0.000374601	8	12	6.31737	NADP metabolic process	http://amigo.geneontology.org/amigo/term/GO:0006739	AFUB_018430 AFUB_026790 AFUB_030860 AFUB_040620 AFUB_056770 AFUB_060580 AFUB_074040 AFUB_076650
0.000377056	17	49	3.28761	Response to chemical	http://amigo.geneontology.org/amigo/term/GO:0042221	AFUB_013880 AFUB_015490 AFUB_027490 AFUB_030790 AFUB_036900 AFUB_046060 AFUB_049080 AFUB_056780 AFUB_057420 AFUB_057500 AFUB_066210 AFUB_068610 AFUB_069890 AFUB_080670 AFUB_084930 AFUB_096050 AFUB_100370
0.000395631	13	31	3.97383	Cellular response to toxic substance	http://amigo.geneontology.org/amigo/term/GO:0097237	AFUB_015490 AFUB_036900 AFUB_046060 AFUB_049080 AFUB_056780 AFUB_057420 AFUB_066210 AFUB_068610 AFUB_069890 AFUB_080670 AFUB_084930 AFUB_096050 AFUB_100370
0.000395631	13	31	3.97383	Cellular detoxification	http://amigo.geneontology.org/amigo/term/GO:1990748	AFUB_015490 AFUB_036900 AFUB_046060 AFUB_049080 AFUB_056780 AFUB_057420 AFUB_066210 AFUB_068610 AFUB_069890 AFUB_080670 AFUB_084930 AFUB_096050 AFUB_100370
0.000770734	15	42	3.3843	Cellular response to chemical stimulus	http://amigo.geneontology.org/amigo/term/GO:0070887	AFUB_015490 AFUB_027490 AFUB_036900 AFUB_046060 AFUB_049080 AFUB_056780 AFUB_057420 AFUB_057500 AFUB_066210 AFUB_068610 AFUB_069890 AFUB_080670 AFUB_084930 AFUB_096050 AFUB_100370
0.00146044	12	30	3.79042	Cellular oxidant detoxification	http://amigo.geneontology.org/amigo/term/GO:0098869	AFUB_015490 AFUB_036900 AFUB_046060 AFUB_049080 AFUB_056780 AFUB_066210 AFUB_068610 AFUB_069890 AFUB_080670 AFUB_084930 AFUB_096050 AFUB_100370
0.00206195	12	31	3.66815	Antioxidant activity	http://amigo.geneontology.org/amigo/term/GO:0016209	AFUB_015490 AFUB_036900 AFUB_046060 AFUB_049080 AFUB_056780 AFUB_066210 AFUB_068610 AFUB_069890 AFUB_080670 AFUB_084930 AFUB_096050 AFUB_100370
0.00234006	14	41	3.23573	Monosaccharide metabolic process	http://amigo.geneontology.org/amigo/term/GO:0005996	AFUB_007980 AFUB_009370 AFUB_025630 AFUB_026020 AFUB_026790 AFUB_027310 AFUB_034960 AFUB_040620 AFUB_040910 AFUB_049500 AFUB_055840 AFUB_057400 AFUB_064810 AFUB_068740
0.00268208	36	174	1.96056	Small molecule biosynthetic process	http://amigo.geneontology.org/amigo/term/GO:0044283	AFUB_001620 AFUB_002490 AFUB_003280 AFUB_003960 AFUB_010750 AFUB_012790 AFUB_013230 AFUB_014100 AFUB_014560 AFUB_023310 AFUB_025630 AFUB_026220 AFUB_026790 AFUB_028880 AFUB_037480 AFUB_038840 AFUB_042220 AFUB_042650 AFUB_047680 AFUB_053140 AFUB_055620 AFUB_062130 AFUB_063280 AFUB_063970 AFUB_064810 AFUB_065860 AFUB_067560 AFUB_068270 AFUB_070870 AFUB_073230 AFUB_078800 AFUB_082850 AFUB_093320 AFU…
0.00268208	20	74	2.5611	Oxidoreductase activity, acting on the CH-OH group of donors, NAD or NADP as acceptor	http://amigo.geneontology.org/amigo/term/GO:0016616	AFUB_006830 AFUB_011030 AFUB_012270 AFUB_013230 AFUB_014100 AFUB_018120 AFUB_026440 AFUB_027350 AFUB_033530 AFUB_040430 AFUB_040620 AFUB_047680 AFUB_057860 AFUB_062470 AFUB_070870 AFUB_074040 AFUB_077050 AFUB_093060 AFUB_093370 AFUB_098610
0.00276323	25	104	2.2779	Vitamin binding	http://amigo.geneontology.org/amigo/term/GO:0019842	AFUB_009800 AFUB_018110 AFUB_025510 AFUB_029270 AFUB_029280 AFUB_038020 AFUB_038840 AFUB_044830 AFUB_046110 AFUB_046990 AFUB_051500 AFUB_053800 AFUB_054240 AFUB_064810 AFUB_067570 AFUB_068270 AFUB_071800 AFUB_075710 AFUB_081480 AFUB_082290 AFUB_083200 AFUB_087270 AFUB_088170 AFUB_096720 AFUB_101180
0.00364444	6	9	6.31737	Pentose-phosphate shunt	http://amigo.geneontology.org/amigo/term/GO:0006098	AFUB_026790 AFUB_030860 AFUB_040620 AFUB_056770 AFUB_074040 AFUB_076650
0.00364444	6	9	6.31737	Glucose 6-phosphate metabolic process	http://amigo.geneontology.org/amigo/term/GO:0051156	AFUB_026790 AFUB_030860 AFUB_040620 AFUB_056770 AFUB_074040 AFUB_076650
0.00364444	6	9	6.31737	NADPH regeneration	http://amigo.geneontology.org/amigo/term/GO:0006740	AFUB_026790 AFUB_030860 AFUB_040620 AFUB_056770 AFUB_074040 AFUB_076650
0.00397423	28	126	2.10579	Organic acid biosynthetic process	http://amigo.geneontology.org/amigo/term/GO:0016053	AFUB_002490 AFUB_003960 AFUB_010750 AFUB_013230 AFUB_014100 AFUB_014560 AFUB_023310 AFUB_026220 AFUB_028880 AFUB_037480 AFUB_038840 AFUB_042220 AFUB_047680 AFUB_053140 AFUB_062130 AFUB_063280 AFUB_063970 AFUB_065860 AFUB_067560 AFUB_068270 AFUB_070870 AFUB_073230 AFUB_078800 AFUB_082850 AFUB_093320 AFUB_093470 AFUB_093600 AFUB_099310
0.00426577	12	34	3.34449	Energy derivation by oxidation of organic compounds	http://amigo.geneontology.org/amigo/term/GO:0015980	AFUB_002520 AFUB_012270 AFUB_040430 AFUB_051010 AFUB_051280 AFUB_058160 AFUB_063860 AFUB_068420 AFUB_070070 AFUB_093060 AFUB_094700 AFUB_094750
0.00476466	21	84	2.36901	Cellular amino acid biosynthetic process	http://amigo.geneontology.org/amigo/term/GO:0008652	AFUB_002490 AFUB_003960 AFUB_010750 AFUB_013230 AFUB_014100 AFUB_014560 AFUB_023310 AFUB_026220 AFUB_028880 AFUB_037480 AFUB_038840 AFUB_042220 AFUB_053140 AFUB_063280 AFUB_063970 AFUB_065860 AFUB_067560 AFUB_068270 AFUB_093320 AFUB_093600 AFUB_099310
0.00514524	7	13	5.10249	D-xylose metabolic process	http://amigo.geneontology.org/amigo/term/GO:0042732	AFUB_007980 AFUB_009370 AFUB_026020 AFUB_034960 AFUB_055840 AFUB_057400 AFUB_068740
0.00523474	21	85	2.34114	Ribonucleotide metabolic process	http://amigo.geneontology.org/amigo/term/GO:0009259	AFUB_003510 AFUB_003920 AFUB_007850 AFUB_024120 AFUB_024310 AFUB_025630 AFUB_026780 AFUB_026790 AFUB_028060 AFUB_038380 AFUB_038530 AFUB_047300 AFUB_049500 AFUB_050580 AFUB_051250 AFUB_057870 AFUB_058170 AFUB_064780 AFUB_073410 AFUB_082100 AFUB_096090
0.00523474	21	85	2.34114	Ribose phosphate metabolic process	http://amigo.geneontology.org/amigo/term/GO:0019693	AFUB_003510 AFUB_003920 AFUB_007850 AFUB_024120 AFUB_024310 AFUB_025630 AFUB_026780 AFUB_026790 AFUB_028060 AFUB_038380 AFUB_038530 AFUB_047300 AFUB_049500 AFUB_050580 AFUB_051250 AFUB_057870 AFUB_058170 AFUB_064780 AFUB_073410 AFUB_082100 AFUB_096090
0.00614825	27	124	2.06333	Carboxylic acid biosynthetic process	http://amigo.geneontology.org/amigo/term/GO:0046394	AFUB_002490 AFUB_003960 AFUB_010750 AFUB_013230 AFUB_014100 AFUB_014560 AFUB_023310 AFUB_026220 AFUB_028880 AFUB_037480 AFUB_038840 AFUB_042220 AFUB_047680 AFUB_053140 AFUB_063280 AFUB_063970 AFUB_065860 AFUB_067560 AFUB_068270 AFUB_070870 AFUB_073230 AFUB_078800 AFUB_082850 AFUB_093320 AFUB_093470 AFUB_093600 AFUB_099310
0.00614825	27	124	2.06333	Nucleotide metabolic process	http://amigo.geneontology.org/amigo/term/GO:0009117	AFUB_003510 AFUB_003920 AFUB_007850 AFUB_018430 AFUB_024120 AFUB_024310 AFUB_025630 AFUB_025930 AFUB_026780 AFUB_026790 AFUB_028060 AFUB_038380 AFUB_038530 AFUB_047300 AFUB_049500 AFUB_050580 AFUB_051250 AFUB_057870 AFUB_058170 AFUB_060580 AFUB_062360 AFUB_064780 AFUB_073410 AFUB_082100 AFUB_082500 AFUB_082850 AFUB_096090
0.00689021	27	125	2.04683	Nucleoside phosphate metabolic process	http://amigo.geneontology.org/amigo/term/GO:0006753	AFUB_003510 AFUB_003920 AFUB_007850 AFUB_018430 AFUB_024120 AFUB_024310 AFUB_025630 AFUB_025930 AFUB_026780 AFUB_026790 AFUB_028060 AFUB_038380 AFUB_038530 AFUB_047300 AFUB_049500 AFUB_050580 AFUB_051250 AFUB_057870 AFUB_058170 AFUB_060580 AFUB_062360 AFUB_064780 AFUB_073410 AFUB_082100 AFUB_082500 AFUB_082850 AFUB_096090
0.00775672	19	76	2.36901	Purine nucleotide metabolic process	http://amigo.geneontology.org/amigo/term/GO:0006163	AFUB_003510 AFUB_003920 AFUB_007850 AFUB_024120 AFUB_025630 AFUB_026790 AFUB_028060 AFUB_038380 AFUB_038530 AFUB_047300 AFUB_049500 AFUB_050580 AFUB_051250 AFUB_057870 AFUB_058170 AFUB_064780 AFUB_073410 AFUB_082100 AFUB_096090
0.00775672	19	76	2.36901	Purine ribonucleotide metabolic process	http://amigo.geneontology.org/amigo/term/GO:0009150	AFUB_003510 AFUB_003920 AFUB_007850 AFUB_024120 AFUB_025630 AFUB_026790 AFUB_028060 AFUB_038380 AFUB_038530 AFUB_047300 AFUB_049500 AFUB_050580 AFUB_051250 AFUB_057870 AFUB_058170 AFUB_064780 AFUB_073410 AFUB_082100 AFUB_096090
0.00775672	20	82	2.31123	Monocarboxylic acid metabolic process	http://amigo.geneontology.org/amigo/term/GO:0032787	AFUB_024120 AFUB_025630 AFUB_026790 AFUB_029250 AFUB_047680 AFUB_049500 AFUB_054240 AFUB_057870 AFUB_064810 AFUB_065270 AFUB_070870 AFUB_073230 AFUB_073410 AFUB_074040 AFUB_082850 AFUB_093370 AFUB_094570 AFUB_094750 AFUB_096090 AFUB_098610
0.0095631	9	23	3.70802	Response to oxidative stress	http://amigo.geneontology.org/amigo/term/GO:0006979	AFUB_027490 AFUB_036900 AFUB_046060 AFUB_056780 AFUB_057500 AFUB_066210 AFUB_068610 AFUB_069890 AFUB_084930
0.0113335	6	11	5.16876	D-xylose catabolic process	http://amigo.geneontology.org/amigo/term/GO:0042843	AFUB_007980 AFUB_009370 AFUB_026020 AFUB_034960 AFUB_055840 AFUB_068740
0.0120501	7	15	4.42216	Monosaccharide catabolic process	http://amigo.geneontology.org/amigo/term/GO:0046365	AFUB_007980 AFUB_009370 AFUB_026020 AFUB_027310 AFUB_034960 AFUB_055840 AFUB_068740
0.0122358	18	73	2.33656	Small molecule catabolic process	http://amigo.geneontology.org/amigo/term/GO:0044282	AFUB_007980 AFUB_009370 AFUB_025650 AFUB_026020 AFUB_027310 AFUB_029250 AFUB_034960 AFUB_047620 AFUB_051620 AFUB_055840 AFUB_057420 AFUB_065270 AFUB_068740 AFUB_074790 AFUB_078260 AFUB_082850 AFUB_093370 AFUB_094570
0.0142726	5	8	5.92253	Cellular aldehyde metabolic process	http://amigo.geneontology.org/amigo/term/GO:0006081	AFUB_003280 AFUB_055620 AFUB_057420 AFUB_070420 AFUB_094750
0.0142726	5	8	5.92253	Protoporphyrinogen IX metabolic process	http://amigo.geneontology.org/amigo/term/GO:0046501	AFUB_005420 AFUB_036080 AFUB_053800 AFUB_059330 AFUB_078800
0.0142726	5	8	5.92253	Protoporphyrinogen IX biosynthetic process	http://amigo.geneontology.org/amigo/term/GO:0006782	AFUB_005420 AFUB_036080 AFUB_053800 AFUB_059330 AFUB_078800
0.0147563	14	51	2.60127	Ribose phosphate biosynthetic process	http://amigo.geneontology.org/amigo/term/GO:0046390	AFUB_003510 AFUB_003920 AFUB_007850 AFUB_024310 AFUB_026780 AFUB_028060 AFUB_038380 AFUB_038530 AFUB_047300 AFUB_050580 AFUB_051250 AFUB_058170 AFUB_064780 AFUB_082100
0.0147563	14	51	2.60127	Ribonucleotide biosynthetic process	http://amigo.geneontology.org/amigo/term/GO:0009260	AFUB_003510 AFUB_003920 AFUB_007850 AFUB_024310 AFUB_026780 AFUB_028060 AFUB_038380 AFUB_038530 AFUB_047300 AFUB_050580 AFUB_051250 AFUB_058170 AFUB_064780 AFUB_082100
0.0162576	247	1962	1.19479	Intrinsic component of membrane	http://amigo.geneontology.org/amigo/term/GO:0031224	AFUB_000330 AFUB_000660 AFUB_000710 AFUB_001270 AFUB_001420 AFUB_001430 AFUB_002090 AFUB_002250 AFUB_002910 AFUB_002950 AFUB_003160 AFUB_003220 AFUB_004140 AFUB_004150 AFUB_004760 AFUB_004770 AFUB_005120 AFUB_005530 AFUB_005640 AFUB_006100 AFUB_006260 AFUB_006300 AFUB_006350 AFUB_006820 AFUB_006930 AFUB_007700 AFUB_008570 AFUB_008730 AFUB_009420 AFUB_009780 AFUB_009790 AFUB_009810 AFUB_011550 AFU…
0.0171419	6	12	4.73803	Reactive oxygen species metabolic process	http://amigo.geneontology.org/amigo/term/GO:0072593	AFUB_025550 AFUB_046060 AFUB_056780 AFUB_068610 AFUB_069890 AFUB_084930
0.0174964	244	1939	1.1943	Integral component of membrane	http://amigo.geneontology.org/amigo/term/GO:0016021	AFUB_000330 AFUB_000710 AFUB_001270 AFUB_001420 AFUB_001430 AFUB_002090 AFUB_002250 AFUB_002910 AFUB_002950 AFUB_003160 AFUB_003220 AFUB_004140 AFUB_004150 AFUB_004760 AFUB_004770 AFUB_005120 AFUB_005530 AFUB_006100 AFUB_006260 AFUB_006300 AFUB_006350 AFUB_006820 AFUB_006930 AFUB_007700 AFUB_008570 AFUB_008730 AFUB_009420 AFUB_009780 AFUB_009790 AFUB_009810 AFUB_011550 AFUB_012090 AFUB_012160 AFU…
0.0209693	9	26	3.28017	Dicarboxylic acid metabolic process	http://amigo.geneontology.org/amigo/term/GO:0043648	AFUB_002490 AFUB_010750 AFUB_013230 AFUB_042220 AFUB_047620 AFUB_065860 AFUB_081480 AFUB_082850 AFUB_093470
0.0209693	9	26	3.28017	Aerobic respiration	http://amigo.geneontology.org/amigo/term/GO:0009060	AFUB_012270 AFUB_040430 AFUB_051280 AFUB_063860 AFUB_068420 AFUB_070070 AFUB_093060 AFUB_094700 AFUB_094750
0.0213979	12	42	2.70744	Purine nucleotide biosynthetic process	http://amigo.geneontology.org/amigo/term/GO:0006164	AFUB_003510 AFUB_003920 AFUB_007850 AFUB_028060 AFUB_038380 AFUB_038530 AFUB_047300 AFUB_050580 AFUB_051250 AFUB_058170 AFUB_064780 AFUB_082100
0.0213979	12	42	2.70744	Purine ribonucleotide biosynthetic process	http://amigo.geneontology.org/amigo/term/GO:0009152	AFUB_003510 AFUB_003920 AFUB_007850 AFUB_028060 AFUB_038380 AFUB_038530 AFUB_047300 AFUB_050580 AFUB_051250 AFUB_058170 AFUB_064780 AFUB_082100
0.0221859	18	78	2.18678	Primary active transmembrane transporter activity	http://amigo.geneontology.org/amigo/term/GO:0015399	AFUB_005120 AFUB_009810 AFUB_012160 AFUB_013880 AFUB_020070 AFUB_030790 AFUB_041770 AFUB_044820 AFUB_047000 AFUB_051280 AFUB_058170 AFUB_058180 AFUB_058230 AFUB_066250 AFUB_068420 AFUB_069550 AFUB_074010 AFUB_101559
0.0225928	7	17	3.9019	Branched-chain amino acid metabolic process	http://amigo.geneontology.org/amigo/term/GO:0009081	AFUB_003960 AFUB_014560 AFUB_026220 AFUB_038840 AFUB_042220 AFUB_063280 AFUB_074790
0.0231756	5	9	5.26447	Mitochondrial intermembrane space	http://amigo.geneontology.org/amigo/term/GO:0005758	AFUB_007850 AFUB_008090 AFUB_018700 AFUB_027880 AFUB_041410
0.0231756	5	9	5.26447	Organelle envelope lumen	http://amigo.geneontology.org/amigo/term/GO:0031970	AFUB_007850 AFUB_008090 AFUB_018700 AFUB_027880 AFUB_041410
0.0236204	10	32	2.96127	Oxidoreductase activity, acting on the aldehyde or oxo group of donors, NAD or NADP as acceptor	http://amigo.geneontology.org/amigo/term/GO:0016620	AFUB_042220 AFUB_049500 AFUB_065270 AFUB_065690 AFUB_068270 AFUB_069770 AFUB_070420 AFUB_077440 AFUB_093370 AFUB_099330
0.0236204	10	32	2.96127	Carboxy-lyase activity	http://amigo.geneontology.org/amigo/term/GO:0016831	AFUB_005420 AFUB_024310 AFUB_029270 AFUB_038020 AFUB_038840 AFUB_046110 AFUB_067570 AFUB_081480 AFUB_082290 AFUB_096720
0.0236204	12	43	2.64448	Hydro-lyase activity	http://amigo.geneontology.org/amigo/term/GO:0016836	AFUB_003960 AFUB_013230 AFUB_025650 AFUB_025930 AFUB_028880 AFUB_029250 AFUB_068280 AFUB_078800 AFUB_080660 AFUB_089890 AFUB_093600 AFUB_094570
0.0236204	6	13	4.37356	Pentose catabolic process	http://amigo.geneontology.org/amigo/term/GO:0019323	AFUB_007980 AFUB_009370 AFUB_026020 AFUB_034960 AFUB_055840 AFUB_068740
0.0257874	11	38	2.74307	Oxidoreductase activity, acting on the aldehyde or oxo group of donors	http://amigo.geneontology.org/amigo/term/GO:0016903	AFUB_042220 AFUB_049500 AFUB_065270 AFUB_065690 AFUB_068270 AFUB_069770 AFUB_070420 AFUB_074790 AFUB_077440 AFUB_093370 AFUB_099330
0.0257874	22	106	1.96673	Active transmembrane transporter activity	http://amigo.geneontology.org/amigo/term/GO:0022804	AFUB_005120 AFUB_009810 AFUB_012160 AFUB_013880 AFUB_020070 AFUB_030790 AFUB_041770 AFUB_044820 AFUB_047000 AFUB_051280 AFUB_058170 AFUB_058180 AFUB_058230 AFUB_061980 AFUB_066250 AFUB_068420 AFUB_069400 AFUB_069550 AFUB_074010 AFUB_077160 AFUB_079120 AFUB_101559
0.0257874	11	38	2.74307	NADP binding	http://amigo.geneontology.org/amigo/term/GO:0050661	AFUB_015490 AFUB_027350 AFUB_040620 AFUB_042220 AFUB_047680 AFUB_049500 AFUB_054840 AFUB_057860 AFUB_070870 AFUB_074040 AFUB_077050
0.0274974	19	87	2.06948	Purine-containing compound metabolic process	http://amigo.geneontology.org/amigo/term/GO:0072521	AFUB_003510 AFUB_003920 AFUB_007850 AFUB_024120 AFUB_025630 AFUB_026790 AFUB_028060 AFUB_038380 AFUB_038530 AFUB_047300 AFUB_049500 AFUB_050580 AFUB_051250 AFUB_057870 AFUB_058170 AFUB_064780 AFUB_073410 AFUB_082100 AFUB_096090
0.0274974	48	297	1.53666	Mitochondrion	http://amigo.geneontology.org/amigo/term/GO:0005739	AFUB_001420 AFUB_003000 AFUB_004880 AFUB_007700 AFUB_007850 AFUB_008090 AFUB_009780 AFUB_009910 AFUB_012270 AFUB_018350 AFUB_018700 AFUB_020070 AFUB_022480 AFUB_027490 AFUB_027640 AFUB_027880 AFUB_027940 AFUB_028270 AFUB_028630 AFUB_032440 AFUB_036190 AFUB_038530 AFUB_039600 AFUB_040490 AFUB_041410 AFUB_041720 AFUB_042650 AFUB_051280 AFUB_053800 AFUB_054840 AFUB_054850 AFUB_058180 AFUB_058230 AFU…
0.0274974	4	6	6.31737	Lysine biosynthetic process	http://amigo.geneontology.org/amigo/term/GO:0009085	AFUB_037480 AFUB_042220 AFUB_067560 AFUB_068270
0.0285084	6	14	4.06117	Heme metabolic process	http://amigo.geneontology.org/amigo/term/GO:0042168	AFUB_005420 AFUB_036080 AFUB_053800 AFUB_059330 AFUB_073630 AFUB_078800
0.0285084	9	28	3.04587	Cellular respiration	http://amigo.geneontology.org/amigo/term/GO:0045333	AFUB_012270 AFUB_040430 AFUB_051280 AFUB_063860 AFUB_068420 AFUB_070070 AFUB_093060 AFUB_094700 AFUB_094750
0.0285084	8	23	3.29602	ADP metabolic process	http://amigo.geneontology.org/amigo/term/GO:0046031	AFUB_007850 AFUB_024120 AFUB_025630 AFUB_026790 AFUB_049500 AFUB_057870 AFUB_073410 AFUB_096090
0.0285084	8	23	3.29602	Peroxidase activity	http://amigo.geneontology.org/amigo/term/GO:0004601	AFUB_036900 AFUB_046060 AFUB_049080 AFUB_066210 AFUB_080670 AFUB_084930 AFUB_096050 AFUB_100370
0.0285084	6	14	4.06117	Sulfur compound binding	http://amigo.geneontology.org/amigo/term/GO:1901681	AFUB_029270 AFUB_038840 AFUB_054160 AFUB_064810 AFUB_082290 AFUB_096720
0.0285084	6	14	4.06117	Porphyrin-containing compound metabolic process	http://amigo.geneontology.org/amigo/term/GO:0006778	AFUB_005420 AFUB_036080 AFUB_053800 AFUB_059330 AFUB_073630 AFUB_078800
0.0285084	6	14	4.06117	Porphyrin-containing compound biosynthetic process	http://amigo.geneontology.org/amigo/term/GO:0006779	AFUB_005420 AFUB_036080 AFUB_053800 AFUB_059330 AFUB_073630 AFUB_078800
0.0285084	6	14	4.06117	Heme biosynthetic process	http://amigo.geneontology.org/amigo/term/GO:0006783	AFUB_005420 AFUB_036080 AFUB_053800 AFUB_059330 AFUB_073630 AFUB_078800
0.0285084	6	14	4.06117	Branched-chain amino acid biosynthetic process	http://amigo.geneontology.org/amigo/term/GO:0009082	AFUB_003960 AFUB_014560 AFUB_026220 AFUB_038840 AFUB_042220 AFUB_063280
0.0285084	17	75	2.14791	Nucleotide biosynthetic process	http://amigo.geneontology.org/amigo/term/GO:0009165	AFUB_003510 AFUB_003920 AFUB_007850 AFUB_018430 AFUB_024310 AFUB_026780 AFUB_028060 AFUB_038380 AFUB_038530 AFUB_047300 AFUB_050580 AFUB_051250 AFUB_058170 AFUB_060580 AFUB_064780 AFUB_082100 AFUB_082850
0.0285084	6	14	4.06117	Energy coupled proton transport, down electrochemical gradient	http://amigo.geneontology.org/amigo/term/GO:0015985	AFUB_003510 AFUB_003920 AFUB_028060 AFUB_038530 AFUB_058170 AFUB_082100
0.0285084	6	14	4.06117	ATP synthesis coupled proton transport	http://amigo.geneontology.org/amigo/term/GO:0015986	AFUB_003510 AFUB_003920 AFUB_028060 AFUB_038530 AFUB_058170 AFUB_082100
0.0285084	6	14	4.06117	Tetrapyrrole metabolic process	http://amigo.geneontology.org/amigo/term/GO:0033013	AFUB_005420 AFUB_036080 AFUB_053800 AFUB_059330 AFUB_073630 AFUB_078800
0.0285084	6	14	4.06117	Tetrapyrrole biosynthetic process	http://amigo.geneontology.org/amigo/term/GO:0033014	AFUB_005420 AFUB_036080 AFUB_053800 AFUB_059330 AFUB_073630 AFUB_078800
0.0294593	17	76	2.11964	Nucleoside phosphate biosynthetic process	http://amigo.geneontology.org/amigo/term/GO:1901293	AFUB_003510 AFUB_003920 AFUB_007850 AFUB_018430 AFUB_024310 AFUB_026780 AFUB_028060 AFUB_038380 AFUB_038530 AFUB_047300 AFUB_050580 AFUB_051250 AFUB_058170 AFUB_060580 AFUB_064780 AFUB_082100 AFUB_082850
0.0294931	5	10	4.73803	Cellular response to oxidative stress	http://amigo.geneontology.org/amigo/term/GO:0034599	AFUB_027490 AFUB_056780 AFUB_057500 AFUB_068610 AFUB_069890
0.0294931	5	10	4.73803	Oxo-acid-lyase activity	http://amigo.geneontology.org/amigo/term/GO:0016833	AFUB_023310 AFUB_028110 AFUB_070430 AFUB_088300 AFUB_095430
0.030634	12	46	2.47201	Purine-containing compound biosynthetic process	http://amigo.geneontology.org/amigo/term/GO:0072522	AFUB_003510 AFUB_003920 AFUB_007850 AFUB_028060 AFUB_038380 AFUB_038530 AFUB_047300 AFUB_050580 AFUB_051250 AFUB_058170 AFUB_064780 AFUB_082100
0.030634	11	40	2.60591	Transaminase activity	http://amigo.geneontology.org/amigo/term/GO:0008483	AFUB_008920 AFUB_025510 AFUB_026220 AFUB_029280 AFUB_051500 AFUB_054240 AFUB_063280 AFUB_087270 AFUB_093320 AFUB_093470 AFUB_101180
0.030634	11	40	2.60591	Transferase activity, transferring nitrogenous groups	http://amigo.geneontology.org/amigo/term/GO:0016769	AFUB_008920 AFUB_025510 AFUB_026220 AFUB_029280 AFUB_051500 AFUB_054240 AFUB_063280 AFUB_087270 AFUB_093320 AFUB_093470 AFUB_101180
0.030634	8	24	3.15868	Purine nucleoside diphosphate metabolic process	http://amigo.geneontology.org/amigo/term/GO:0009135	AFUB_007850 AFUB_024120 AFUB_025630 AFUB_026790 AFUB_049500 AFUB_057870 AFUB_073410 AFUB_096090
0.030634	8	24	3.15868	Purine ribonucleoside diphosphate metabolic process	http://amigo.geneontology.org/amigo/term/GO:0009179	AFUB_007850 AFUB_024120 AFUB_025630 AFUB_026790 AFUB_049500 AFUB_057870 AFUB_073410 AFUB_096090
0.030634	8	24	3.15868	Ribonucleoside diphosphate metabolic process	http://amigo.geneontology.org/amigo/term/GO:0009185	AFUB_007850 AFUB_024120 AFUB_025630 AFUB_026790 AFUB_049500 AFUB_057870 AFUB_073410 AFUB_096090
0.030634	7	19	3.49118	Pentose metabolic process	http://amigo.geneontology.org/amigo/term/GO:0019321	AFUB_007980 AFUB_009370 AFUB_026020 AFUB_034960 AFUB_055840 AFUB_057400 AFUB_068740
0.030634	40	242	1.57934	Organophosphate metabolic process	http://amigo.geneontology.org/amigo/term/GO:0019637	AFUB_003280 AFUB_003510 AFUB_003920 AFUB_007850 AFUB_018430 AFUB_024120 AFUB_024310 AFUB_025630 AFUB_025930 AFUB_026780 AFUB_026790 AFUB_028060 AFUB_030000 AFUB_030860 AFUB_031230 AFUB_038380 AFUB_038530 AFUB_040620 AFUB_047300 AFUB_049500 AFUB_050580 AFUB_051250 AFUB_055620 AFUB_056770 AFUB_057870 AFUB_058170 AFUB_060580 AFUB_062360 AFUB_064780 AFUB_068310 AFUB_073410 AFUB_074040 AFUB_076650 AFU…
0.0380072	6	15	3.79042	Dicarboxylic acid biosynthetic process	http://amigo.geneontology.org/amigo/term/GO:0043650	AFUB_002490 AFUB_010750 AFUB_013230 AFUB_065860 AFUB_082850 AFUB_093470
0.0382218	7	20	3.31662	Pigment metabolic process	http://amigo.geneontology.org/amigo/term/GO:0042440	AFUB_005420 AFUB_016800 AFUB_036080 AFUB_053800 AFUB_059330 AFUB_073630 AFUB_078800
0.0382218	7	20	3.31662	Pigment biosynthetic process	http://amigo.geneontology.org/amigo/term/GO:0046148	AFUB_005420 AFUB_016800 AFUB_036080 AFUB_053800 AFUB_059330 AFUB_073630 AFUB_078800
0.0382218	4	7	5.41489	Oxidative phosphorylation	http://amigo.geneontology.org/amigo/term/GO:0006119	AFUB_051280 AFUB_063860 AFUB_068420 AFUB_070070
0.0382218	4	7	5.41489	Response to oxygen-containing compound	http://amigo.geneontology.org/amigo/term/GO:1901700	AFUB_056780 AFUB_057420 AFUB_068610 AFUB_069890
0.0382218	4	7	5.41489	Cellular response to oxygen-containing compound	http://amigo.geneontology.org/amigo/term/GO:1901701	AFUB_056780 AFUB_057420 AFUB_068610 AFUB_069890
0.0382218	4	7	5.41489	Pyruvate decarboxylase activity	http://amigo.geneontology.org/amigo/term/GO:0004737	AFUB_029270 AFUB_038840 AFUB_082290 AFUB_096720
0.0382218	4	7	5.41489	Proton channel activity	http://amigo.geneontology.org/amigo/term/GO:0015252	AFUB_003510 AFUB_003920 AFUB_028060 AFUB_058170
0.0382218	4	7	5.41489	Lysine metabolic process	http://amigo.geneontology.org/amigo/term/GO:0006553	AFUB_037480 AFUB_042220 AFUB_067560 AFUB_068270
0.0382218	8	25	3.03234	Oxidoreductase activity, acting on peroxide as acceptor	http://amigo.geneontology.org/amigo/term/GO:0016684	AFUB_036900 AFUB_046060 AFUB_049080 AFUB_066210 AFUB_080670 AFUB_084930 AFUB_096050 AFUB_100370
0.0382218	4	7	5.41489	Proton-transporting ATP synthase activity, rotational mechanism	http://amigo.geneontology.org/amigo/term/GO:0046933	AFUB_003510 AFUB_003920 AFUB_028060 AFUB_058170
0.0382218	4	7	5.41489	Superoxide metabolic process	http://amigo.geneontology.org/amigo/term/GO:0006801	AFUB_025550 AFUB_056780 AFUB_068610 AFUB_069890
0.0382218	4	7	5.41489	Chorismate biosynthetic process	http://amigo.geneontology.org/amigo/term/GO:0009423	AFUB_002490 AFUB_010750 AFUB_013230 AFUB_065860
0.0396102	5	11	4.3073	Cellular response to chemical stress	http://amigo.geneontology.org/amigo/term/GO:0062197	AFUB_027490 AFUB_056780 AFUB_057500 AFUB_068610 AFUB_069890
0.0440919	3	4	7.10704	Mitochondrial ATP synthesis coupled electron transport	http://amigo.geneontology.org/amigo/term/GO:0042775	AFUB_063860 AFUB_068420 AFUB_070070
0.0440919	8	26	2.91571	Pyruvate metabolic process	http://amigo.geneontology.org/amigo/term/GO:0006090	AFUB_024120 AFUB_025630 AFUB_026790 AFUB_049500 AFUB_057870 AFUB_064810 AFUB_073410 AFUB_096090
0.0440919	3	4	7.10704	Energy reserve metabolic process	http://amigo.geneontology.org/amigo/term/GO:0006112	AFUB_002520 AFUB_051010 AFUB_058160
0.0440919	22	115	1.81281	Alpha-amino acid metabolic process	http://amigo.geneontology.org/amigo/term/GO:1901605	AFUB_023310 AFUB_028880 AFUB_037480 AFUB_038840 AFUB_042220 AFUB_047300 AFUB_047620 AFUB_051250 AFUB_051620 AFUB_051990 AFUB_058860 AFUB_061650 AFUB_063970 AFUB_067560 AFUB_068270 AFUB_081480 AFUB_082850 AFUB_083200 AFUB_088170 AFUB_093320 AFUB_093470 AFUB_099310
0.0440919	23	122	1.78647	Oxidoreductase activity, acting on CH-OH group of donors	http://amigo.geneontology.org/amigo/term/GO:0016614	AFUB_000410 AFUB_006830 AFUB_011030 AFUB_012270 AFUB_013230 AFUB_014100 AFUB_018120 AFUB_026440 AFUB_027350 AFUB_033530 AFUB_040430 AFUB_040620 AFUB_042230 AFUB_047680 AFUB_057860 AFUB_062470 AFUB_070870 AFUB_074040 AFUB_077050 AFUB_093060 AFUB_093370 AFUB_098610 AFUB_101160
0.0440919	3	4	7.10704	Oxidoreductase activity, acting on a sulfur group of donors, NAD(P) as acceptor	http://amigo.geneontology.org/amigo/term/GO:0016668	AFUB_015490 AFUB_019180 AFUB_069890
0.0440919	3	4	7.10704	Transketolase or transaldolase activity	http://amigo.geneontology.org/amigo/term/GO:0016744	AFUB_012990 AFUB_038840 AFUB_056770
0.0440919	6	16	3.55352	ATP biosynthetic process	http://amigo.geneontology.org/amigo/term/GO:0006754	AFUB_003510 AFUB_003920 AFUB_028060 AFUB_038530 AFUB_058170 AFUB_082100
0.0440919	3	4	7.10704	Respiratory chain complex IV assembly	http://amigo.geneontology.org/amigo/term/GO:0008535	AFUB_039600 AFUB_041720 AFUB_094250
0.0440919	8	26	2.91571	Nucleoside diphosphate metabolic process	http://amigo.geneontology.org/amigo/term/GO:0009132	AFUB_007850 AFUB_024120 AFUB_025630 AFUB_026790 AFUB_049500 AFUB_057870 AFUB_073410 AFUB_096090
0.0440919	3	4	7.10704	Aerobic electron transport chain	http://amigo.geneontology.org/amigo/term/GO:0019646	AFUB_063860 AFUB_068420 AFUB_070070
0.0440919	3	4	7.10704	Lysine biosynthetic process via aminoadipic acid	http://amigo.geneontology.org/amigo/term/GO:0019878	AFUB_037480 AFUB_067560 AFUB_068270
0.0440919	3	4	7.10704	Glycogen metabolic process	http://amigo.geneontology.org/amigo/term/GO:0005977	AFUB_002520 AFUB_051010 AFUB_058160
0.0441074	7	21	3.15868	Glycolytic process	http://amigo.geneontology.org/amigo/term/GO:0006096	AFUB_024120 AFUB_025630 AFUB_026790 AFUB_049500 AFUB_057870 AFUB_073410 AFUB_096090
0.0441074	7	21	3.15868	ATP generation from ADP	http://amigo.geneontology.org/amigo/term/GO:0006757	AFUB_024120 AFUB_025630 AFUB_026790 AFUB_049500 AFUB_057870 AFUB_073410 AFUB_096090
0.0447798	123	934	1.24792	Transport	http://amigo.geneontology.org/amigo/term/GO:0006810	AFUB_000330 AFUB_001420 AFUB_002910 AFUB_003510 AFUB_003920 AFUB_004140 AFUB_005120 AFUB_005530 AFUB_006820 AFUB_006930 AFUB_009420 AFUB_009790 AFUB_009810 AFUB_012090 AFUB_012160 AFUB_012850 AFUB_013280 AFUB_013880 AFUB_013980 AFUB_015030 AFUB_015470 AFUB_017860 AFUB_018810 AFUB_020070 AFUB_022760 AFUB_022870 AFUB_025130 AFUB_025330 AFUB_025550 AFUB_027330 AFUB_027780 AFUB_027880 AFUB_028060 AFU…
Species	Type of genes	Criteria	Number of genes
A. fumigatus	downregulated	DEG; lo2FC <-1	98
Enrichment FDR	nGenes	Pathway Genes	Fold Enrichment	Pathway	URL	Genes
0.00724498	9	154	5.89962	Extracellular region	http://amigo.geneontology.org/amigo/term/GO:0005576	AFUB_012030 AFUB_017490 AFUB_047720 AFUB_050860 AFUB_057770 AFUB_061010 AFUB_066450 AFUB_081200 AFUB_096700
0.00949202	2	2	100.949	N-acetylglucosamine metabolic process	http://amigo.geneontology.org/amigo/term/GO:0006044	AFUB_083460 AFUB_083490
0.00949202	2	2	100.949	ATP citrate synthase activity	http://amigo.geneontology.org/amigo/term/GO:0003878	AFUB_076690 AFUB_076700
0.00949202	3	10	30.2847	Acyltransferase, acyl groups converted into alkyl on transfer	http://amigo.geneontology.org/amigo/term/GO:0046912	AFUB_076690 AFUB_076700 AFUB_080560
0.0209831	4	33	12.2362	Amino sugar metabolic process	http://amigo.geneontology.org/amigo/term/GO:0006040	AFUB_001020 AFUB_016850 AFUB_083460 AFUB_083490
Species	Type of genes	Criteria	Number of genes
A. fumigatus	downregulated	DEG; lo2FC <-0.5	416
Enrichment FDR	nGenes	Pathway Genes	Fold Enrichment	Pathway	URL	Genes
0.000224239	122	1939	1.50222	Integral component of membrane	http://amigo.geneontology.org/amigo/term/GO:0016021	AFUB_000800 AFUB_000810 AFUB_001000 AFUB_002020 AFUB_003110 AFUB_004620 AFUB_005060 AFUB_005790 AFUB_006880 AFUB_007490 AFUB_010300 AFUB_010540 AFUB_011710 AFUB_013620 AFUB_016840 AFUB_017480 AFUB_017920 AFUB_018610 AFUB_024710 AFUB_029030 AFUB_029540 AFUB_029850 AFUB_030760 AFUB_031740 AFUB_032670 AFUB_033030 AFUB_033060 AFUB_033300 AFUB_033460 AFUB_036470 AFUB_037330 AFUB_038280 AFUB_041780 AFU…
0.000224239	123	1962	1.49675	Intrinsic component of membrane	http://amigo.geneontology.org/amigo/term/GO:0031224	AFUB_000800 AFUB_000810 AFUB_001000 AFUB_002020 AFUB_003110 AFUB_004620 AFUB_005060 AFUB_005790 AFUB_006880 AFUB_007490 AFUB_010300 AFUB_010540 AFUB_011710 AFUB_013620 AFUB_015530 AFUB_016840 AFUB_017480 AFUB_017920 AFUB_018610 AFUB_024710 AFUB_029030 AFUB_029540 AFUB_029850 AFUB_030760 AFUB_031740 AFUB_032670 AFUB_033030 AFUB_033060 AFUB_033300 AFUB_033460 AFUB_036470 AFUB_037330 AFUB_038280 AFU…
0.00468295	19	154	2.94112	Extracellular region	http://amigo.geneontology.org/amigo/term/GO:0005576	AFUB_011820 AFUB_012030 AFUB_017490 AFUB_020900 AFUB_030110 AFUB_041450 AFUB_047720 AFUB_050860 AFUB_057770 AFUB_061010 AFUB_066450 AFUB_081200 AFUB_081940 AFUB_083960 AFUB_084640 AFUB_085650 AFUB_096700 AFUB_099240 AFUB_099560
0.00468295	5	10	11.9193	Acyltransferase, acyl groups converted into alkyl on transfer	http://amigo.geneontology.org/amigo/term/GO:0046912	AFUB_030970 AFUB_038500 AFUB_076690 AFUB_076700 AFUB_080560
0.00838127	12	75	3.81417	Cell wall organization or biogenesis	http://amigo.geneontology.org/amigo/term/GO:0071554	AFUB_015530 AFUB_039990 AFUB_041450 AFUB_057770 AFUB_071680 AFUB_076190 AFUB_081200 AFUB_083960 AFUB_084640 AFUB_095070 AFUB_096700 AFUB_099240
0.00842723	4	7	13.622	Erythrose 4-phosphate/phosphoenolpyruvate family amino acid catabolic process	http://amigo.geneontology.org/amigo/term/GO:1902222	AFUB_021270 AFUB_021290 AFUB_021300 AFUB_024990
0.00842723	4	7	13.622	L-phenylalanine catabolic process	http://amigo.geneontology.org/amigo/term/GO:0006559	AFUB_021270 AFUB_021290 AFUB_021300 AFUB_024990
0.00842723	6	19	7.52796	Sterol metabolic process	http://amigo.geneontology.org/amigo/term/GO:0016125	AFUB_005060 AFUB_007490 AFUB_029540 AFUB_038500 AFUB_080560 AFUB_099400
0.0117874	7	29	5.75413	Steroid metabolic process	http://amigo.geneontology.org/amigo/term/GO:0008202	AFUB_005060 AFUB_007490 AFUB_029540 AFUB_038500 AFUB_072030 AFUB_080560 AFUB_099400
0.0118519	4	8	11.9193	Erythrose 4-phosphate/phosphoenolpyruvate family amino acid metabolic process	http://amigo.geneontology.org/amigo/term/GO:1902221	AFUB_021270 AFUB_021290 AFUB_021300 AFUB_024990
0.0118519	4	8	11.9193	L-phenylalanine metabolic process	http://amigo.geneontology.org/amigo/term/GO:0006558	AFUB_021270 AFUB_021290 AFUB_021300 AFUB_024990
0.0180957	14	115	2.90208	Oxidoreductase activity, acting on paired donors, with incorporation or reduction of molecular oxygen	http://amigo.geneontology.org/amigo/term/GO:0016705	AFUB_000800 AFUB_000810 AFUB_033700 AFUB_072040 AFUB_072050 AFUB_072070 AFUB_085620 AFUB_086010 AFUB_086060 AFUB_086130 AFUB_086300 AFUB_089270 AFUB_094360 AFUB_095210
0.0188095	7	33	5.05666	Amino sugar metabolic process	http://amigo.geneontology.org/amigo/term/GO:0006040	AFUB_001020 AFUB_016850 AFUB_037900 AFUB_047520 AFUB_083460 AFUB_083490 AFUB_085200
0.0188095	5	16	7.44955	Sterol biosynthetic process	http://amigo.geneontology.org/amigo/term/GO:0016126	AFUB_005060 AFUB_007490 AFUB_038500 AFUB_080560 AFUB_099400
0.0190254	15	132	2.70893	Monooxygenase activity	http://amigo.geneontology.org/amigo/term/GO:0004497	AFUB_000800 AFUB_000810 AFUB_033700 AFUB_072040 AFUB_072050 AFUB_072070 AFUB_078050 AFUB_079750 AFUB_085620 AFUB_086010 AFUB_086060 AFUB_086130 AFUB_086300 AFUB_089270 AFUB_095210
0.0242865	13	108	2.86946	Heme binding	http://amigo.geneontology.org/amigo/term/GO:0020037	AFUB_000800 AFUB_000810 AFUB_033700 AFUB_072040 AFUB_072050 AFUB_072070 AFUB_085620 AFUB_086010 AFUB_086060 AFUB_086300 AFUB_088580 AFUB_089270 AFUB_095210
0.0242865	6	26	5.5012	Steroid biosynthetic process	http://amigo.geneontology.org/amigo/term/GO:0006694	AFUB_005060 AFUB_007490 AFUB_038500 AFUB_072030 AFUB_080560 AFUB_099400
0.0261441	13	110	2.81728	Tetrapyrrole binding	http://amigo.geneontology.org/amigo/term/GO:0046906	AFUB_000800 AFUB_000810 AFUB_033700 AFUB_072040 AFUB_072050 AFUB_072070 AFUB_085620 AFUB_086010 AFUB_086060 AFUB_086300 AFUB_088580 AFUB_089270 AFUB_095210
0.0332434	5	19	6.2733	Aromatic amino acid family catabolic process	http://amigo.geneontology.org/amigo/term/GO:0009074	AFUB_021270 AFUB_021290 AFUB_021300 AFUB_024990 AFUB_088580
0.0382857	6	29	4.93211	Carbohydrate derivative catabolic process	http://amigo.geneontology.org/amigo/term/GO:1901136	AFUB_001020 AFUB_016850 AFUB_037900 AFUB_071680 AFUB_076190 AFUB_085200
0.0387367	5	20	5.95964	Aminoglycan catabolic process	http://amigo.geneontology.org/amigo/term/GO:0006026	AFUB_001020 AFUB_037900 AFUB_071680 AFUB_076190 AFUB_085200
Species	Type of genes	Criteria	Number of genes
A. fumigatus	downregulated	DEG	1014
Enrichment FDR	nGenes	Pathway Genes	Fold Enrichment	Pathway	URL	Genes
5.04187623302501e-09	283	1939	1.42757734166578	Integral component of membrane	http://amigo.geneontology.org/amigo/term/GO:0016021	AFUB_000240 AFUB_000610 AFUB_000690 AFUB_000770 AFUB_000800 AFUB_000810 AFUB_000930 AFUB_001000 AFUB_001320 AFUB_001400 AFUB_001570 AFUB_002020 AFUB_003100 AFUB_003110 AFUB_004220 AFUB_004350 AFUB_004620 AFUB_005060 AFUB_005250 AFUB_005480 AFUB_005790 AFUB_006090 AFUB_006700 AFUB_006880 AFUB_007260 AFUB_007490 AFUB_007750 AFUB_008390 AFUB_010300 AFUB_010540 AFUB_010580 AFUB_010810 AFUB_010900 AFU…
5.04187623302501e-09	286	1962	1.4257722602593	Intrinsic component of membrane	http://amigo.geneontology.org/amigo/term/GO:0031224	AFUB_000240 AFUB_000610 AFUB_000690 AFUB_000770 AFUB_000800 AFUB_000810 AFUB_000930 AFUB_001000 AFUB_001320 AFUB_001400 AFUB_001570 AFUB_002020 AFUB_003100 AFUB_003110 AFUB_004220 AFUB_004350 AFUB_004620 AFUB_005060 AFUB_005250 AFUB_005480 AFUB_005790 AFUB_006090 AFUB_006700 AFUB_006880 AFUB_007260 AFUB_007490 AFUB_007750 AFUB_008390 AFUB_010300 AFUB_010540 AFUB_010580 AFUB_010810 AFUB_010900 AFU…
4.19991990411476e-06	40	150	2.60427772293518	Endoplasmic reticulum	http://amigo.geneontology.org/amigo/term/GO:0005783	AFUB_001900 AFUB_003810 AFUB_004220 AFUB_005060 AFUB_005250 AFUB_005310 AFUB_012830 AFUB_013360 AFUB_014410 AFUB_019450 AFUB_020040 AFUB_020770 AFUB_021670 AFUB_022820 AFUB_023230 AFUB_023360 AFUB_024370 AFUB_027000 AFUB_028240 AFUB_029540 AFUB_036330 AFUB_042600 AFUB_050480 AFUB_051730 AFUB_052200 AFUB_055450 AFUB_060210 AFUB_064680 AFUB_065300 AFUB_069590 AFUB_069760 AFUB_070080 AFUB_070190 AFU…
4.19991990411476e-06	57	257	2.16600919563188	Endomembrane system	http://amigo.geneontology.org/amigo/term/GO:0012505	AFUB_001900 AFUB_003810 AFUB_004220 AFUB_005060 AFUB_005250 AFUB_005310 AFUB_005450 AFUB_007010 AFUB_007750 AFUB_012750 AFUB_012830 AFUB_013360 AFUB_014410 AFUB_019450 AFUB_019660 AFUB_020040 AFUB_020770 AFUB_021670 AFUB_021950 AFUB_022820 AFUB_023230 AFUB_023360 AFUB_024370 AFUB_027000 AFUB_028240 AFUB_029540 AFUB_036330 AFUB_038560 AFUB_040260 AFUB_042600 AFUB_043500 AFUB_050480 AFUB_051730 AFU…
1.66643426678245e-05	33	120	2.6856614017769	Endoplasmic reticulum membrane	http://amigo.geneontology.org/amigo/term/GO:0005789	AFUB_001900 AFUB_003810 AFUB_004220 AFUB_005060 AFUB_005250 AFUB_005310 AFUB_012830 AFUB_013360 AFUB_014410 AFUB_020040 AFUB_020770 AFUB_022820 AFUB_023360 AFUB_024370 AFUB_027000 AFUB_028240 AFUB_029540 AFUB_036330 AFUB_042600 AFUB_051730 AFUB_052200 AFUB_055450 AFUB_064680 AFUB_065300 AFUB_069590 AFUB_070080 AFUB_070190 AFUB_082190 AFUB_083000 AFUB_083290 AFUB_093880 AFUB_099040 AFUB_100210
1.66643426678245e-05	33	120	2.6856614017769	Nuclear outer membrane-endoplasmic reticulum membrane network	http://amigo.geneontology.org/amigo/term/GO:0042175	AFUB_001900 AFUB_003810 AFUB_004220 AFUB_005060 AFUB_005250 AFUB_005310 AFUB_012830 AFUB_013360 AFUB_014410 AFUB_020040 AFUB_020770 AFUB_022820 AFUB_023360 AFUB_024370 AFUB_027000 AFUB_028240 AFUB_029540 AFUB_036330 AFUB_042600 AFUB_051730 AFUB_052200 AFUB_055450 AFUB_064680 AFUB_065300 AFUB_069590 AFUB_070080 AFUB_070190 AFUB_082190 AFUB_083000 AFUB_083290 AFUB_093880 AFUB_099040 AFUB_100210
1.66643426678245e-05	33	120	2.6856614017769	Endoplasmic reticulum subcompartment	http://amigo.geneontology.org/amigo/term/GO:0098827	AFUB_001900 AFUB_003810 AFUB_004220 AFUB_005060 AFUB_005250 AFUB_005310 AFUB_012830 AFUB_013360 AFUB_014410 AFUB_020040 AFUB_020770 AFUB_022820 AFUB_023360 AFUB_024370 AFUB_027000 AFUB_028240 AFUB_029540 AFUB_036330 AFUB_042600 AFUB_051730 AFUB_052200 AFUB_055450 AFUB_064680 AFUB_065300 AFUB_069590 AFUB_070080 AFUB_070190 AFUB_082190 AFUB_083000 AFUB_083290 AFUB_093880 AFUB_099040 AFUB_100210
2.24476499240413e-05	33	122	2.6416341656822	Organelle subcompartment	http://amigo.geneontology.org/amigo/term/GO:0031984	AFUB_001900 AFUB_003810 AFUB_004220 AFUB_005060 AFUB_005250 AFUB_005310 AFUB_012830 AFUB_013360 AFUB_014410 AFUB_020040 AFUB_020770 AFUB_022820 AFUB_023360 AFUB_024370 AFUB_027000 AFUB_028240 AFUB_029540 AFUB_036330 AFUB_042600 AFUB_051730 AFUB_052200 AFUB_055450 AFUB_064680 AFUB_065300 AFUB_069590 AFUB_070080 AFUB_070190 AFUB_082190 AFUB_083000 AFUB_083290 AFUB_093880 AFUB_099040 AFUB_100210
0.000315110223716112	13	29	4.37788065493413	Steroid metabolic process	http://amigo.geneontology.org/amigo/term/GO:0008202	AFUB_005060 AFUB_006090 AFUB_007490 AFUB_029540 AFUB_030680 AFUB_038500 AFUB_052590 AFUB_064220 AFUB_064880 AFUB_072030 AFUB_080560 AFUB_087800 AFUB_099400
0.000488561463752957	12	26	4.50740375123396	Steroid biosynthetic process	http://amigo.geneontology.org/amigo/term/GO:0006694	AFUB_005060 AFUB_006090 AFUB_007490 AFUB_030680 AFUB_038500 AFUB_052590 AFUB_064220 AFUB_064880 AFUB_072030 AFUB_080560 AFUB_087800 AFUB_099400
0.000681330382299548	10	19	5.14002182158258	Sterol metabolic process	http://amigo.geneontology.org/amigo/term/GO:0016125	AFUB_005060 AFUB_006090 AFUB_007490 AFUB_029540 AFUB_038500 AFUB_064220 AFUB_064880 AFUB_080560 AFUB_087800 AFUB_099400
0.000929277497128543	9	16	5.49339832181639	Sterol biosynthetic process	http://amigo.geneontology.org/amigo/term/GO:0016126	AFUB_005060 AFUB_006090 AFUB_007490 AFUB_038500 AFUB_064220 AFUB_064880 AFUB_080560 AFUB_087800 AFUB_099400
0.00103293947284894	31	133	2.27629537812943	Lipid biosynthetic process	http://amigo.geneontology.org/amigo/term/GO:0008610	AFUB_000770 AFUB_005060 AFUB_006090 AFUB_007490 AFUB_013360 AFUB_014410 AFUB_020440 AFUB_020770 AFUB_024590 AFUB_030680 AFUB_038500 AFUB_043370 AFUB_043760 AFUB_043770 AFUB_050130 AFUB_051290 AFUB_052590 AFUB_060210 AFUB_064220 AFUB_064880 AFUB_065300 AFUB_072030 AFUB_077180 AFUB_080560 AFUB_084550 AFUB_087800 AFUB_089290 AFUB_091500 AFUB_093140 AFUB_099040 AFUB_099400
0.00191184479119668	45	232	1.89427528338496	Lipid metabolic process	http://amigo.geneontology.org/amigo/term/GO:0006629	AFUB_000770 AFUB_005060 AFUB_006090 AFUB_007490 AFUB_012000 AFUB_012740 AFUB_013360 AFUB_014410 AFUB_020440 AFUB_020770 AFUB_024590 AFUB_027000 AFUB_029540 AFUB_030680 AFUB_031740 AFUB_038500 AFUB_043370 AFUB_043760 AFUB_043770 AFUB_047110 AFUB_050130 AFUB_050560 AFUB_051290 AFUB_052590 AFUB_060210 AFUB_064220 AFUB_064440 AFUB_064880 AFUB_065300 AFUB_066070 AFUB_072030 AFUB_074330 AFUB_076690 AFU…
0.00706819216525094	17	60	2.76704508061862	RRNA processing	http://amigo.geneontology.org/amigo/term/GO:0006364	AFUB_001400 AFUB_002540 AFUB_004570 AFUB_005660 AFUB_008620 AFUB_008740 AFUB_010410 AFUB_019950 AFUB_020810 AFUB_027140 AFUB_041020 AFUB_059690 AFUB_064590 AFUB_064720 AFUB_070250 AFUB_077090 AFUB_090410
0.00706819216525094	17	60	2.76704508061862	RRNA metabolic process	http://amigo.geneontology.org/amigo/term/GO:0016072	AFUB_001400 AFUB_002540 AFUB_004570 AFUB_005660 AFUB_008620 AFUB_008740 AFUB_010410 AFUB_019950 AFUB_020810 AFUB_027140 AFUB_041020 AFUB_059690 AFUB_064590 AFUB_064720 AFUB_070250 AFUB_077090 AFUB_090410
0.00829025931942524	45	248	1.77206397477948	Carbohydrate derivative metabolic process	http://amigo.geneontology.org/amigo/term/GO:1901135	AFUB_001020 AFUB_002530 AFUB_004220 AFUB_013360 AFUB_014090 AFUB_014410 AFUB_016850 AFUB_017890 AFUB_019450 AFUB_020440 AFUB_020770 AFUB_022820 AFUB_024230 AFUB_024590 AFUB_027000 AFUB_031350 AFUB_034810 AFUB_037900 AFUB_041870 AFUB_042600 AFUB_047520 AFUB_052010 AFUB_052270 AFUB_060210 AFUB_064220 AFUB_064880 AFUB_065300 AFUB_067870 AFUB_068120 AFUB_069590 AFUB_071680 AFUB_074680 AFUB_076190 AFU…
0.00829025931942524	10	25	3.90641658440276	Isoprenoid biosynthetic process	http://amigo.geneontology.org/amigo/term/GO:0008299	AFUB_000770 AFUB_020770 AFUB_038500 AFUB_050130 AFUB_052590 AFUB_064220 AFUB_064880 AFUB_072030 AFUB_077180 AFUB_080560
0.00990921571240223	19	74	2.50749713188015	Nucleolus	http://amigo.geneontology.org/amigo/term/GO:0005730	AFUB_001400 AFUB_002370 AFUB_002540 AFUB_004570 AFUB_004710 AFUB_005660 AFUB_008620 AFUB_008740 AFUB_019280 AFUB_021820 AFUB_027140 AFUB_027260 AFUB_041020 AFUB_059690 AFUB_064720 AFUB_066040 AFUB_070250 AFUB_074540 AFUB_077090
0.0105625982065979	22	93	2.31024636711991	Ribosome biogenesis	http://amigo.geneontology.org/amigo/term/GO:0042254	AFUB_001400 AFUB_002540 AFUB_004570 AFUB_005660 AFUB_008620 AFUB_008740 AFUB_010410 AFUB_013060 AFUB_019950 AFUB_020810 AFUB_021950 AFUB_027140 AFUB_027260 AFUB_041020 AFUB_043040 AFUB_059690 AFUB_064590 AFUB_064720 AFUB_070250 AFUB_077090 AFUB_082110 AFUB_090410
0.0145181043612896	8	18	4.34046287155863	Nuclear pore	http://amigo.geneontology.org/amigo/term/GO:0005643	AFUB_021950 AFUB_043500 AFUB_060330 AFUB_063210 AFUB_064190 AFUB_076770 AFUB_091600 AFUB_098280
0.0145181043612896	10	27	3.61705239296552	Isoprenoid metabolic process	http://amigo.geneontology.org/amigo/term/GO:0006720	AFUB_000770 AFUB_020770 AFUB_038500 AFUB_050130 AFUB_052590 AFUB_064220 AFUB_064880 AFUB_072030 AFUB_077180 AFUB_080560
0.0416617342758947	30	158	1.85431166981144	Cellular lipid metabolic process	http://amigo.geneontology.org/amigo/term/GO:0044255	AFUB_000770 AFUB_013360 AFUB_014410 AFUB_020440 AFUB_020770 AFUB_024590 AFUB_027000 AFUB_038500 AFUB_043370 AFUB_043760 AFUB_043770 AFUB_047110 AFUB_050130 AFUB_051290 AFUB_052590 AFUB_060210 AFUB_064220 AFUB_064880 AFUB_065300 AFUB_066070 AFUB_072030 AFUB_074330 AFUB_077180 AFUB_080560 AFUB_084550 AFUB_087800 AFUB_089290 AFUB_090430 AFUB_091500 AFUB_099040

## Sheet: A. fum sodB MSB vs sodB untr
Species	Type of genes	Criteria	Number of genes
A. fumigatus	upregulated	DEG; log2FC>1	949
Enrichment FDR	nGenes	Pathway Genes	Fold Enrichment	Pathway	URL	Genes
0.017149	88	596	1.5523	Transmembrane transport	http://amigo.geneontology.org/amigo/term/GO:0055085	AFUB_000330 AFUB_000950 AFUB_002910 AFUB_003940 AFUB_005530 AFUB_009790 AFUB_010780 AFUB_012090 AFUB_012160 AFUB_012850 AFUB_013280 AFUB_018400 AFUB_022380 AFUB_024210 AFUB_024650 AFUB_025330 AFUB_026470 AFUB_027270 AFUB_027330 AFUB_028160 AFUB_028210 AFUB_028350 AFUB_032540 AFUB_032610 AFUB_033430 AFUB_034590 AFUB_034670 AFUB_035520 AFUB_036430 AFUB_038470 AFUB_039730 AFUB_040570 AFUB_041770 AFU…
0.0241384	85	593	1.50696	Transporter activity	http://amigo.geneontology.org/amigo/term/GO:0005215	AFUB_000330 AFUB_000950 AFUB_002910 AFUB_003940 AFUB_005530 AFUB_009790 AFUB_010780 AFUB_012090 AFUB_012160 AFUB_013280 AFUB_018400 AFUB_018810 AFUB_022380 AFUB_024210 AFUB_024650 AFUB_025330 AFUB_026470 AFUB_027270 AFUB_027330 AFUB_028160 AFUB_028210 AFUB_028350 AFUB_032540 AFUB_032610 AFUB_033430 AFUB_034670 AFUB_035520 AFUB_036430 AFUB_038470 AFUB_039730 AFUB_040570 AFUB_041770 AFUB_043340 AFU…
0.0241384	84	582	1.51738	Transmembrane transporter activity	http://amigo.geneontology.org/amigo/term/GO:0022857	AFUB_000330 AFUB_000950 AFUB_002910 AFUB_003940 AFUB_005530 AFUB_009790 AFUB_010780 AFUB_012090 AFUB_012160 AFUB_013280 AFUB_018400 AFUB_018810 AFUB_022380 AFUB_024210 AFUB_024650 AFUB_025330 AFUB_026470 AFUB_027270 AFUB_027330 AFUB_028160 AFUB_028210 AFUB_028350 AFUB_032540 AFUB_032610 AFUB_033430 AFUB_034670 AFUB_035520 AFUB_036430 AFUB_038470 AFUB_039730 AFUB_040570 AFUB_041770 AFUB_043340 AFU…
Species	Type of genes	Criteria	Number of genes
A. fumigatus	upregulated	DEG; log2FC>0.5	1850
Enrichment FDR	nGenes	Pathway Genes	Fold Enrichment	Pathway	URL	Genes
3.88338e-05	94	297	1.70744	Mitochondrion	http://amigo.geneontology.org/amigo/term/GO:0005739	AFUB_001810 AFUB_001830 AFUB_003000 AFUB_004480 AFUB_004740 AFUB_004820 AFUB_004880 AFUB_007700 AFUB_007850 AFUB_009290 AFUB_009780 AFUB_009910 AFUB_011310 AFUB_012270 AFUB_012960 AFUB_013640 AFUB_014330 AFUB_018130 AFUB_018350 AFUB_018700 AFUB_019380 AFUB_020370 AFUB_020490 AFUB_020910 AFUB_022090 AFUB_022480 AFUB_024750 AFUB_024970 AFUB_025170 AFUB_025430 AFUB_027240 AFUB_027490 AFUB_027720 AFU…
0.00858913	52	158	1.76952	Mitochondrial envelope	http://amigo.geneontology.org/amigo/term/GO:0005740	AFUB_001830 AFUB_003000 AFUB_004820 AFUB_004880 AFUB_007700 AFUB_007850 AFUB_009290 AFUB_009780 AFUB_009910 AFUB_011310 AFUB_012960 AFUB_013640 AFUB_014330 AFUB_018130 AFUB_018700 AFUB_020490 AFUB_020910 AFUB_022090 AFUB_022480 AFUB_024750 AFUB_024970 AFUB_025170 AFUB_027880 AFUB_027940 AFUB_030400 AFUB_030630 AFUB_032440 AFUB_032610 AFUB_034770 AFUB_036190 AFUB_038530 AFUB_039600 AFUB_041410 AFU…
0.0104384	50	153	1.75707	Mitochondrial membrane	http://amigo.geneontology.org/amigo/term/GO:0031966	AFUB_001830 AFUB_003000 AFUB_004820 AFUB_004880 AFUB_007700 AFUB_009290 AFUB_009780 AFUB_009910 AFUB_011310 AFUB_012960 AFUB_013640 AFUB_014330 AFUB_018130 AFUB_018700 AFUB_020490 AFUB_020910 AFUB_022090 AFUB_022480 AFUB_024750 AFUB_024970 AFUB_025170 AFUB_027880 AFUB_027940 AFUB_030400 AFUB_030630 AFUB_032440 AFUB_032610 AFUB_034770 AFUB_036190 AFUB_038530 AFUB_039600 AFUB_041720 AFUB_042110 AFU…
0.0116727	19	40	2.5539	Mitochondrion organization	http://amigo.geneontology.org/amigo/term/GO:0007005	AFUB_004820 AFUB_007700 AFUB_009290 AFUB_014330 AFUB_020910 AFUB_025430 AFUB_030400 AFUB_036190 AFUB_038330 AFUB_039600 AFUB_042840 AFUB_050730 AFUB_070660 AFUB_072340 AFUB_074600 AFUB_088470 AFUB_089690 AFUB_091000 AFUB_094250
0.0125407	8	10	4.3013	Cellular response to oxidative stress	http://amigo.geneontology.org/amigo/term/GO:0034599	AFUB_027490 AFUB_044700 AFUB_056780 AFUB_057500 AFUB_067030 AFUB_068610 AFUB_069890 AFUB_073150
0.0125407	40	118	1.82259	Mitochondrial inner membrane	http://amigo.geneontology.org/amigo/term/GO:0005743	AFUB_001830 AFUB_003000 AFUB_004820 AFUB_007700 AFUB_009290 AFUB_009910 AFUB_012960 AFUB_013640 AFUB_018130 AFUB_018700 AFUB_020490 AFUB_022090 AFUB_022480 AFUB_024750 AFUB_024970 AFUB_025170 AFUB_027880 AFUB_027940 AFUB_030400 AFUB_030630 AFUB_032440 AFUB_032610 AFUB_034770 AFUB_036190 AFUB_038530 AFUB_039600 AFUB_041720 AFUB_042110 AFUB_050730 AFUB_058220 AFUB_064210 AFUB_067410 AFUB_069300 AFU…
0.0125407	13	23	3.03897	Response to oxidative stress	http://amigo.geneontology.org/amigo/term/GO:0006979	AFUB_027490 AFUB_036900 AFUB_044700 AFUB_046060 AFUB_056780 AFUB_057500 AFUB_067030 AFUB_068610 AFUB_069890 AFUB_073150 AFUB_073800 AFUB_084930 AFUB_094400
0.0194159	40	121	1.7774	Organelle inner membrane	http://amigo.geneontology.org/amigo/term/GO:0019866	AFUB_001830 AFUB_003000 AFUB_004820 AFUB_007700 AFUB_009290 AFUB_009910 AFUB_012960 AFUB_013640 AFUB_018130 AFUB_018700 AFUB_020490 AFUB_022090 AFUB_022480 AFUB_024750 AFUB_024970 AFUB_025170 AFUB_027880 AFUB_027940 AFUB_030400 AFUB_030630 AFUB_032440 AFUB_032610 AFUB_034770 AFUB_036190 AFUB_038530 AFUB_039600 AFUB_041720 AFUB_042110 AFUB_050730 AFUB_058220 AFUB_064210 AFUB_067410 AFUB_069300 AFU…
0.022914	8	11	3.91028	Cellular response to chemical stress	http://amigo.geneontology.org/amigo/term/GO:0062197	AFUB_027490 AFUB_044700 AFUB_056780 AFUB_057500 AFUB_067030 AFUB_068610 AFUB_069890 AFUB_073150
0.022914	16	34	2.53018	Mitochondrial matrix	http://amigo.geneontology.org/amigo/term/GO:0005759	AFUB_025430 AFUB_027490 AFUB_028130 AFUB_028270 AFUB_028660 AFUB_028670 AFUB_040100 AFUB_042560 AFUB_054850 AFUB_060300 AFUB_069730 AFUB_070070 AFUB_074600 AFUB_074790 AFUB_094700 AFUB_099380
0.0280173	145	596	1.30807	Transmembrane transport	http://amigo.geneontology.org/amigo/term/GO:0055085	AFUB_000330 AFUB_000950 AFUB_001830 AFUB_002910 AFUB_003940 AFUB_004140 AFUB_005530 AFUB_006930 AFUB_009290 AFUB_009790 AFUB_010470 AFUB_010780 AFUB_012090 AFUB_012160 AFUB_012850 AFUB_013280 AFUB_013980 AFUB_016690 AFUB_018400 AFUB_020150 AFUB_020800 AFUB_022220 AFUB_022380 AFUB_022760 AFUB_024210 AFUB_024650 AFUB_025170 AFUB_025330 AFUB_026470 AFUB_027270 AFUB_027330 AFUB_028160 AFUB_028210 AFU…
0.0280173	420	1962	1.15272	Intrinsic component of membrane	http://amigo.geneontology.org/amigo/term/GO:0031224	AFUB_000330 AFUB_000480 AFUB_000630 AFUB_000660 AFUB_000720 AFUB_000950 AFUB_001270 AFUB_001430 AFUB_001830 AFUB_002090 AFUB_002510 AFUB_002910 AFUB_002950 AFUB_003500 AFUB_003650 AFUB_003940 AFUB_004140 AFUB_004760 AFUB_005530 AFUB_005820 AFUB_006100 AFUB_006260 AFUB_006420 AFUB_006490 AFUB_006930 AFUB_007700 AFUB_008510 AFUB_008570 AFUB_009130 AFUB_009320 AFUB_009420 AFUB_009780 AFUB_009790 AFU…
0.0301309	18	42	2.30427	Cellular response to chemical stimulus	http://amigo.geneontology.org/amigo/term/GO:0070887	AFUB_015490 AFUB_027490 AFUB_036900 AFUB_044700 AFUB_046060 AFUB_049080 AFUB_056780 AFUB_057500 AFUB_062560 AFUB_067030 AFUB_068610 AFUB_069890 AFUB_073150 AFUB_077610 AFUB_080670 AFUB_084930 AFUB_094400 AFUB_096050
0.0341457	414	1939	1.14975	Integral component of membrane	http://amigo.geneontology.org/amigo/term/GO:0016021	AFUB_000330 AFUB_000480 AFUB_000630 AFUB_000720 AFUB_000950 AFUB_001270 AFUB_001430 AFUB_001830 AFUB_002090 AFUB_002510 AFUB_002910 AFUB_002950 AFUB_003500 AFUB_003650 AFUB_003940 AFUB_004140 AFUB_004760 AFUB_005530 AFUB_005820 AFUB_006100 AFUB_006260 AFUB_006420 AFUB_006490 AFUB_006930 AFUB_007700 AFUB_008510 AFUB_008570 AFUB_009130 AFUB_009320 AFUB_009420 AFUB_009780 AFUB_009790 AFUB_010470 AFU…
0.036997	8	12	3.58442	Reactive oxygen species metabolic process	http://amigo.geneontology.org/amigo/term/GO:0072593	AFUB_025550 AFUB_046060 AFUB_056780 AFUB_068610 AFUB_069890 AFUB_073150 AFUB_084930 AFUB_094400
0.0415784	14	30	2.50909	Cellular oxidant detoxification	http://amigo.geneontology.org/amigo/term/GO:0098869	AFUB_015490 AFUB_036900 AFUB_046060 AFUB_049080 AFUB_056780 AFUB_062560 AFUB_068610 AFUB_069890 AFUB_073150 AFUB_077610 AFUB_080670 AFUB_084930 AFUB_094400 AFUB_096050
0.0479644	14	31	2.42816	Cellular response to toxic substance	http://amigo.geneontology.org/amigo/term/GO:0097237	AFUB_015490 AFUB_036900 AFUB_046060 AFUB_049080 AFUB_056780 AFUB_062560 AFUB_068610 AFUB_069890 AFUB_073150 AFUB_077610 AFUB_080670 AFUB_084930 AFUB_094400 AFUB_096050
0.0479644	14	31	2.42816	Cellular detoxification	http://amigo.geneontology.org/amigo/term/GO:1990748	AFUB_015490 AFUB_036900 AFUB_046060 AFUB_049080 AFUB_056780 AFUB_062560 AFUB_068610 AFUB_069890 AFUB_073150 AFUB_077610 AFUB_080670 AFUB_084930 AFUB_094400 AFUB_096050
0.0479644	52	182	1.53618	Organelle envelope	http://amigo.geneontology.org/amigo/term/GO:0031967	AFUB_001830 AFUB_003000 AFUB_004820 AFUB_004880 AFUB_007700 AFUB_007850 AFUB_009290 AFUB_009780 AFUB_009910 AFUB_011310 AFUB_012960 AFUB_013640 AFUB_014330 AFUB_018130 AFUB_018700 AFUB_020490 AFUB_020910 AFUB_022090 AFUB_022480 AFUB_024750 AFUB_024970 AFUB_025170 AFUB_027880 AFUB_027940 AFUB_030400 AFUB_030630 AFUB_032440 AFUB_032610 AFUB_034770 AFUB_036190 AFUB_038530 AFUB_039600 AFUB_041410 AFU…
0.0479644	52	182	1.53618	Envelope	http://amigo.geneontology.org/amigo/term/GO:0031975	AFUB_001830 AFUB_003000 AFUB_004820 AFUB_004880 AFUB_007700 AFUB_007850 AFUB_009290 AFUB_009780 AFUB_009910 AFUB_011310 AFUB_012960 AFUB_013640 AFUB_014330 AFUB_018130 AFUB_018700 AFUB_020490 AFUB_020910 AFUB_022090 AFUB_022480 AFUB_024750 AFUB_024970 AFUB_025170 AFUB_027880 AFUB_027940 AFUB_030400 AFUB_030630 AFUB_032440 AFUB_032610 AFUB_034770 AFUB_036190 AFUB_038530 AFUB_039600 AFUB_041410 AFU…
0.0479644	14	31	2.42816	Antioxidant activity	http://amigo.geneontology.org/amigo/term/GO:0016209	AFUB_015490 AFUB_036900 AFUB_046060 AFUB_049080 AFUB_056780 AFUB_062560 AFUB_068610 AFUB_069890 AFUB_073150 AFUB_077610 AFUB_080670 AFUB_084930 AFUB_094400 AFUB_096050
Species	Type of genes	Criteria	Number of genes
A. fumigatus	upregulated	DEG	2796
Enrichment FDR	nGenes	Pathway Genes	Fold Enrichment	Pathway	URL	Genes
5.78242e-17	93	143	2.30937	Ribosome	http://amigo.geneontology.org/amigo/term/GO:0005840	AFUB_001520 AFUB_001750 AFUB_001780 AFUB_003520 AFUB_003800 AFUB_004410 AFUB_004560 AFUB_004610 AFUB_004660 AFUB_004740 AFUB_005000 AFUB_005690 AFUB_005840 AFUB_006000 AFUB_006380 AFUB_006720 AFUB_007210 AFUB_007360 AFUB_008860 AFUB_008890 AFUB_009300 AFUB_009940 AFUB_010560 AFUB_011390 AFUB_011530 AFUB_012200 AFUB_012370 AFUB_013950 AFUB_014580 AFUB_018900 AFUB_019230 AFUB_019350 AFUB_019380 AFU…
5.04398e-16	82	123	2.36731	Structural constituent of ribosome	http://amigo.geneontology.org/amigo/term/GO:0003735	AFUB_001520 AFUB_001780 AFUB_003520 AFUB_003800 AFUB_004410 AFUB_004660 AFUB_004740 AFUB_005000 AFUB_005690 AFUB_005840 AFUB_006000 AFUB_006380 AFUB_006720 AFUB_007210 AFUB_007360 AFUB_008860 AFUB_008890 AFUB_009300 AFUB_009940 AFUB_010560 AFUB_011390 AFUB_011530 AFUB_012370 AFUB_013950 AFUB_014580 AFUB_018900 AFUB_019230 AFUB_019350 AFUB_020100 AFUB_020670 AFUB_023110 AFUB_023990 AFUB_024140 AFU…
1.98344e-10	129	263	1.74173	Translation	http://amigo.geneontology.org/amigo/term/GO:0006412	AFUB_001520 AFUB_001630 AFUB_001780 AFUB_002950 AFUB_003520 AFUB_003800 AFUB_004410 AFUB_004430 AFUB_004610 AFUB_004660 AFUB_004740 AFUB_004810 AFUB_005000 AFUB_005690 AFUB_005840 AFUB_006000 AFUB_006380 AFUB_006720 AFUB_007210 AFUB_007360 AFUB_008750 AFUB_008800 AFUB_008860 AFUB_008890 AFUB_009300 AFUB_009940 AFUB_010170 AFUB_010560 AFUB_010620 AFUB_011390 AFUB_011530 AFUB_011640 AFUB_012370 AFU…
4.23869e-10	129	266	1.72209	Peptide biosynthetic process	http://amigo.geneontology.org/amigo/term/GO:0043043	AFUB_001520 AFUB_001630 AFUB_001780 AFUB_002950 AFUB_003520 AFUB_003800 AFUB_004410 AFUB_004430 AFUB_004610 AFUB_004660 AFUB_004740 AFUB_004810 AFUB_005000 AFUB_005690 AFUB_005840 AFUB_006000 AFUB_006380 AFUB_006720 AFUB_007210 AFUB_007360 AFUB_008750 AFUB_008800 AFUB_008860 AFUB_008890 AFUB_009300 AFUB_009940 AFUB_010170 AFUB_010560 AFUB_010620 AFUB_011390 AFUB_011530 AFUB_011640 AFUB_012370 AFU…
4.6697e-10	135	283	1.69393	Amide biosynthetic process	http://amigo.geneontology.org/amigo/term/GO:0043604	AFUB_001520 AFUB_001630 AFUB_001780 AFUB_002950 AFUB_003520 AFUB_003800 AFUB_004410 AFUB_004430 AFUB_004610 AFUB_004660 AFUB_004740 AFUB_004810 AFUB_005000 AFUB_005690 AFUB_005840 AFUB_006000 AFUB_006380 AFUB_006720 AFUB_007210 AFUB_007360 AFUB_008750 AFUB_008800 AFUB_008860 AFUB_008890 AFUB_009300 AFUB_009940 AFUB_010170 AFUB_010560 AFUB_010620 AFUB_011390 AFUB_011530 AFUB_011640 AFUB_012370 AFU…
7.88258e-10	139	297	1.66752	Mitochondrion	http://amigo.geneontology.org/amigo/term/GO:0005739	AFUB_001810 AFUB_001830 AFUB_003000 AFUB_004480 AFUB_004560 AFUB_004740 AFUB_004820 AFUB_004880 AFUB_005740 AFUB_007700 AFUB_007850 AFUB_008090 AFUB_009290 AFUB_009780 AFUB_009910 AFUB_011310 AFUB_011640 AFUB_012270 AFUB_012960 AFUB_013640 AFUB_014120 AFUB_014330 AFUB_014880 AFUB_018130 AFUB_018350 AFUB_018700 AFUB_018980 AFUB_019380 AFUB_020370 AFUB_020490 AFUB_020910 AFUB_022090 AFUB_022480 AFU…
1.14033e-09	131	276	1.68542	Peptide metabolic process	http://amigo.geneontology.org/amigo/term/GO:0006518	AFUB_001520 AFUB_001630 AFUB_001780 AFUB_002950 AFUB_003520 AFUB_003800 AFUB_004410 AFUB_004430 AFUB_004610 AFUB_004660 AFUB_004740 AFUB_004810 AFUB_005000 AFUB_005690 AFUB_005840 AFUB_006000 AFUB_006380 AFUB_006720 AFUB_007210 AFUB_007360 AFUB_008750 AFUB_008800 AFUB_008860 AFUB_008890 AFUB_009300 AFUB_009940 AFUB_010170 AFUB_010560 AFUB_010620 AFUB_011390 AFUB_011530 AFUB_011640 AFUB_012370 AFU…
2.39094e-09	84	156	1.91206	Structural molecule activity	http://amigo.geneontology.org/amigo/term/GO:0005198	AFUB_001520 AFUB_001780 AFUB_003520 AFUB_003800 AFUB_004410 AFUB_004660 AFUB_004740 AFUB_005000 AFUB_005690 AFUB_005840 AFUB_006000 AFUB_006380 AFUB_006720 AFUB_007210 AFUB_007360 AFUB_008860 AFUB_008890 AFUB_009300 AFUB_009940 AFUB_010560 AFUB_011390 AFUB_011530 AFUB_012370 AFUB_012580 AFUB_013950 AFUB_014580 AFUB_018900 AFUB_019230 AFUB_019350 AFUB_020100 AFUB_020670 AFUB_023110 AFUB_023990 AFU…
4.09294e-09	142	311	1.62134	Cellular amide metabolic process	http://amigo.geneontology.org/amigo/term/GO:0043603	AFUB_001520 AFUB_001630 AFUB_001780 AFUB_002950 AFUB_003520 AFUB_003800 AFUB_004410 AFUB_004430 AFUB_004610 AFUB_004660 AFUB_004740 AFUB_004810 AFUB_005000 AFUB_005690 AFUB_005840 AFUB_006000 AFUB_006380 AFUB_006720 AFUB_006850 AFUB_007210 AFUB_007360 AFUB_008750 AFUB_008800 AFUB_008860 AFUB_008890 AFUB_009300 AFUB_009940 AFUB_010170 AFUB_010560 AFUB_010620 AFUB_011390 AFUB_011530 AFUB_011640 AFU…
3.98081e-06	340	949	1.27895	Cellular nitrogen compound biosynthetic process	http://amigo.geneontology.org/amigo/term/GO:0044271	AFUB_000520 AFUB_000960 AFUB_001220 AFUB_001520 AFUB_001620 AFUB_001630 AFUB_001780 AFUB_002950 AFUB_003510 AFUB_003520 AFUB_003800 AFUB_003920 AFUB_004210 AFUB_004410 AFUB_004430 AFUB_004610 AFUB_004660 AFUB_004740 AFUB_004810 AFUB_005000 AFUB_005420 AFUB_005600 AFUB_005690 AFUB_005840 AFUB_006000 AFUB_006380 AFUB_006720 AFUB_007210 AFUB_007360 AFUB_007850 AFUB_008750 AFUB_008800 AFUB_008860 AFU…
6.83255e-05	74	158	1.66311	Mitochondrial envelope	http://amigo.geneontology.org/amigo/term/GO:0005740	AFUB_001830 AFUB_003000 AFUB_004820 AFUB_004880 AFUB_005740 AFUB_007700 AFUB_007850 AFUB_008090 AFUB_009290 AFUB_009780 AFUB_009910 AFUB_011310 AFUB_012960 AFUB_013640 AFUB_014120 AFUB_014330 AFUB_014880 AFUB_018130 AFUB_018700 AFUB_018980 AFUB_020490 AFUB_020910 AFUB_022090 AFUB_022480 AFUB_022530 AFUB_024750 AFUB_024970 AFUB_025170 AFUB_025660 AFUB_027880 AFUB_027940 AFUB_030400 AFUB_030550 AFU…
8.09275e-05	213	571	1.32927	Organonitrogen compound biosynthetic process	http://amigo.geneontology.org/amigo/term/GO:1901566	AFUB_001220 AFUB_001520 AFUB_001620 AFUB_001630 AFUB_001780 AFUB_002950 AFUB_003510 AFUB_003520 AFUB_003800 AFUB_003920 AFUB_004410 AFUB_004430 AFUB_004610 AFUB_004660 AFUB_004740 AFUB_004810 AFUB_005000 AFUB_005420 AFUB_005690 AFUB_005820 AFUB_005840 AFUB_006000 AFUB_006380 AFUB_006720 AFUB_007210 AFUB_007360 AFUB_007850 AFUB_008750 AFUB_008800 AFUB_008860 AFUB_008890 AFUB_009300 AFUB_009400 AFU…
0.000152541	71	153	1.64784	Mitochondrial membrane	http://amigo.geneontology.org/amigo/term/GO:0031966	AFUB_001830 AFUB_003000 AFUB_004820 AFUB_004880 AFUB_005740 AFUB_007700 AFUB_009290 AFUB_009780 AFUB_009910 AFUB_011310 AFUB_012960 AFUB_013640 AFUB_014120 AFUB_014330 AFUB_014880 AFUB_018130 AFUB_018700 AFUB_018980 AFUB_020490 AFUB_020910 AFUB_022090 AFUB_022480 AFUB_022530 AFUB_024750 AFUB_024970 AFUB_025170 AFUB_025660 AFUB_027880 AFUB_027940 AFUB_030400 AFUB_030550 AFUB_030630 AFUB_032440 AFU…
0.000154213	59	121	1.73146	Organelle inner membrane	http://amigo.geneontology.org/amigo/term/GO:0019866	AFUB_001830 AFUB_003000 AFUB_004820 AFUB_005740 AFUB_007700 AFUB_009290 AFUB_009910 AFUB_012960 AFUB_013640 AFUB_014120 AFUB_014880 AFUB_018130 AFUB_018700 AFUB_018980 AFUB_020490 AFUB_022090 AFUB_022480 AFUB_022530 AFUB_024750 AFUB_024970 AFUB_025170 AFUB_025660 AFUB_027880 AFUB_027940 AFUB_030400 AFUB_030550 AFUB_030630 AFUB_032440 AFUB_032610 AFUB_034770 AFUB_035350 AFUB_036190 AFUB_038530 AFU…
0.000171115	26	40	2.30813	Mitochondrion organization	http://amigo.geneontology.org/amigo/term/GO:0007005	AFUB_004820 AFUB_007700 AFUB_009290 AFUB_014330 AFUB_020910 AFUB_025430 AFUB_025660 AFUB_030400 AFUB_035350 AFUB_036190 AFUB_038330 AFUB_039600 AFUB_042840 AFUB_050730 AFUB_063100 AFUB_067070 AFUB_070660 AFUB_072340 AFUB_073850 AFUB_074600 AFUB_088470 AFUB_089690 AFUB_091000 AFUB_093100 AFUB_093170 AFUB_094250
0.000298258	57	118	1.7153	Mitochondrial inner membrane	http://amigo.geneontology.org/amigo/term/GO:0005743	AFUB_001830 AFUB_003000 AFUB_004820 AFUB_005740 AFUB_007700 AFUB_009290 AFUB_009910 AFUB_012960 AFUB_013640 AFUB_014120 AFUB_014880 AFUB_018130 AFUB_018700 AFUB_018980 AFUB_020490 AFUB_022090 AFUB_022480 AFUB_022530 AFUB_024750 AFUB_024970 AFUB_025170 AFUB_025660 AFUB_027880 AFUB_027940 AFUB_030400 AFUB_030550 AFUB_030630 AFUB_032440 AFUB_032610 AFUB_034770 AFUB_035350 AFUB_036190 AFUB_038530 AFU…
0.000471811	23	35	2.33349	Mitochondrial protein-containing complex	http://amigo.geneontology.org/amigo/term/GO:0098798	AFUB_004820 AFUB_014330 AFUB_020490 AFUB_020910 AFUB_022530 AFUB_025170 AFUB_025660 AFUB_034770 AFUB_035350 AFUB_038530 AFUB_050730 AFUB_054930 AFUB_060300 AFUB_064340 AFUB_066100 AFUB_067070 AFUB_069730 AFUB_077390 AFUB_082100 AFUB_088470 AFUB_089690 AFUB_093100 AFUB_094490
0.000542566	14	17	2.92433	Purine nucleoside triphosphate biosynthetic process	http://amigo.geneontology.org/amigo/term/GO:0009145	AFUB_003510 AFUB_003920 AFUB_019360 AFUB_022530 AFUB_025170 AFUB_028060 AFUB_038530 AFUB_041460 AFUB_052010 AFUB_058170 AFUB_066480 AFUB_082100 AFUB_082210 AFUB_094490
0.000542566	14	17	2.92433	Purine ribonucleoside triphosphate biosynthetic process	http://amigo.geneontology.org/amigo/term/GO:0009206	AFUB_003510 AFUB_003920 AFUB_019360 AFUB_022530 AFUB_025170 AFUB_028060 AFUB_038530 AFUB_041460 AFUB_052010 AFUB_058170 AFUB_066480 AFUB_082100 AFUB_082210 AFUB_094490
0.000757907	11	12	3.25506	Proton-transporting ATP synthase complex	http://amigo.geneontology.org/amigo/term/GO:0045259	AFUB_003510 AFUB_003920 AFUB_019360 AFUB_022530 AFUB_025170 AFUB_038530 AFUB_058170 AFUB_066480 AFUB_082100 AFUB_082210 AFUB_094490
0.000797275	349	1031	1.20788	Gene expression	http://amigo.geneontology.org/amigo/term/GO:0010467	AFUB_000520 AFUB_000960 AFUB_001520 AFUB_001630 AFUB_001780 AFUB_002120 AFUB_002950 AFUB_003520 AFUB_003800 AFUB_004210 AFUB_004410 AFUB_004430 AFUB_004610 AFUB_004660 AFUB_004740 AFUB_004810 AFUB_005000 AFUB_005050 AFUB_005600 AFUB_005690 AFUB_005840 AFUB_006000 AFUB_006380 AFUB_006720 AFUB_006840 AFUB_007080 AFUB_007210 AFUB_007360 AFUB_007700 AFUB_008750 AFUB_008800 AFUB_008860 AFUB_008890 AFU…
0.000863059	22	34	2.29769	Mitochondrial matrix	http://amigo.geneontology.org/amigo/term/GO:0005759	AFUB_025430 AFUB_026900 AFUB_027490 AFUB_028130 AFUB_028270 AFUB_028660 AFUB_028670 AFUB_029240 AFUB_040100 AFUB_042560 AFUB_054850 AFUB_055650 AFUB_060300 AFUB_064340 AFUB_066100 AFUB_069080 AFUB_069730 AFUB_070070 AFUB_074600 AFUB_074790 AFUB_094700 AFUB_099380
0.000939968	78	182	1.52184	Organelle envelope	http://amigo.geneontology.org/amigo/term/GO:0031967	AFUB_001830 AFUB_003000 AFUB_003210 AFUB_004820 AFUB_004880 AFUB_005740 AFUB_007700 AFUB_007850 AFUB_008090 AFUB_009290 AFUB_009780 AFUB_009910 AFUB_011310 AFUB_012580 AFUB_012960 AFUB_013640 AFUB_014120 AFUB_014330 AFUB_014880 AFUB_018130 AFUB_018700 AFUB_018980 AFUB_020490 AFUB_020910 AFUB_022090 AFUB_022480 AFUB_022530 AFUB_024750 AFUB_024970 AFUB_025170 AFUB_025660 AFUB_027880 AFUB_027940 AFU…
0.000939968	78	182	1.52184	Envelope	http://amigo.geneontology.org/amigo/term/GO:0031975	AFUB_001830 AFUB_003000 AFUB_003210 AFUB_004820 AFUB_004880 AFUB_005740 AFUB_007700 AFUB_007850 AFUB_008090 AFUB_009290 AFUB_009780 AFUB_009910 AFUB_011310 AFUB_012580 AFUB_012960 AFUB_013640 AFUB_014120 AFUB_014330 AFUB_014880 AFUB_018130 AFUB_018700 AFUB_018980 AFUB_020490 AFUB_020910 AFUB_022090 AFUB_022480 AFUB_022530 AFUB_024750 AFUB_024970 AFUB_025170 AFUB_025660 AFUB_027880 AFUB_027940 AFU…
0.000939968	20	30	2.36731	Ribosomal subunit	http://amigo.geneontology.org/amigo/term/GO:0044391	AFUB_001750 AFUB_006000 AFUB_006380 AFUB_007360 AFUB_008890 AFUB_011390 AFUB_013950 AFUB_014580 AFUB_018900 AFUB_019230 AFUB_023990 AFUB_024460 AFUB_025900 AFUB_035880 AFUB_043390 AFUB_064340 AFUB_066100 AFUB_069730 AFUB_077280 AFUB_078720
0.000939968	12	14	3.04369	Energy coupled proton transport, down electrochemical gradient	http://amigo.geneontology.org/amigo/term/GO:0015985	AFUB_003510 AFUB_003920 AFUB_019360 AFUB_022530 AFUB_025170 AFUB_028060 AFUB_038530 AFUB_058170 AFUB_066480 AFUB_082100 AFUB_082210 AFUB_094490
0.000939968	12	14	3.04369	ATP synthesis coupled proton transport	http://amigo.geneontology.org/amigo/term/GO:0015986	AFUB_003510 AFUB_003920 AFUB_019360 AFUB_022530 AFUB_025170 AFUB_028060 AFUB_038530 AFUB_058170 AFUB_066480 AFUB_082100 AFUB_082210 AFUB_094490
0.000980999	13	16	2.88516	Protein localization to mitochondrion	http://amigo.geneontology.org/amigo/term/GO:0070585	AFUB_004820 AFUB_009290 AFUB_014330 AFUB_020910 AFUB_025660 AFUB_035350 AFUB_050730 AFUB_074600 AFUB_088470 AFUB_089690 AFUB_091000 AFUB_093100 AFUB_093170
0.000980999	13	16	2.88516	Establishment of protein localization to mitochondrion	http://amigo.geneontology.org/amigo/term/GO:0072655	AFUB_004820 AFUB_009290 AFUB_014330 AFUB_020910 AFUB_025660 AFUB_035350 AFUB_050730 AFUB_074600 AFUB_088470 AFUB_089690 AFUB_091000 AFUB_093100 AFUB_093170
0.000980999	13	16	2.88516	Protein targeting to mitochondrion	http://amigo.geneontology.org/amigo/term/GO:0006626	AFUB_004820 AFUB_009290 AFUB_014330 AFUB_020910 AFUB_025660 AFUB_035350 AFUB_050730 AFUB_074600 AFUB_088470 AFUB_089690 AFUB_091000 AFUB_093100 AFUB_093170
0.000980999	13	16	2.88516	ATP biosynthetic process	http://amigo.geneontology.org/amigo/term/GO:0006754	AFUB_003510 AFUB_003920 AFUB_019360 AFUB_022530 AFUB_025170 AFUB_028060 AFUB_038530 AFUB_041460 AFUB_058170 AFUB_066480 AFUB_082100 AFUB_082210 AFUB_094490
0.00103931	14	18	2.76186	Purine nucleoside triphosphate metabolic process	http://amigo.geneontology.org/amigo/term/GO:0009144	AFUB_003510 AFUB_003920 AFUB_019360 AFUB_022530 AFUB_025170 AFUB_028060 AFUB_038530 AFUB_041460 AFUB_052010 AFUB_058170 AFUB_066480 AFUB_082100 AFUB_082210 AFUB_094490
0.00103931	14	18	2.76186	Purine ribonucleoside triphosphate metabolic process	http://amigo.geneontology.org/amigo/term/GO:0009205	AFUB_003510 AFUB_003920 AFUB_019360 AFUB_022530 AFUB_025170 AFUB_028060 AFUB_038530 AFUB_041460 AFUB_052010 AFUB_058170 AFUB_066480 AFUB_082100 AFUB_082210 AFUB_094490
0.00275468	14	19	2.6165	Mitochondrial transport	http://amigo.geneontology.org/amigo/term/GO:0006839	AFUB_004820 AFUB_009290 AFUB_014330 AFUB_020910 AFUB_025660 AFUB_035350 AFUB_050730 AFUB_069300 AFUB_074600 AFUB_088470 AFUB_089690 AFUB_091000 AFUB_093100 AFUB_093170
0.00275468	14	19	2.6165	Ribonucleoside triphosphate biosynthetic process	http://amigo.geneontology.org/amigo/term/GO:0009201	AFUB_003510 AFUB_003920 AFUB_019360 AFUB_022530 AFUB_025170 AFUB_028060 AFUB_038530 AFUB_041460 AFUB_052010 AFUB_058170 AFUB_066480 AFUB_082100 AFUB_082210 AFUB_094490
0.00642959	14	20	2.48568	Nucleoside triphosphate biosynthetic process	http://amigo.geneontology.org/amigo/term/GO:0009142	AFUB_003510 AFUB_003920 AFUB_019360 AFUB_022530 AFUB_025170 AFUB_028060 AFUB_038530 AFUB_041460 AFUB_052010 AFUB_058170 AFUB_066480 AFUB_082100 AFUB_082210 AFUB_094490
0.00642959	14	20	2.48568	Ribonucleoside triphosphate metabolic process	http://amigo.geneontology.org/amigo/term/GO:0009199	AFUB_003510 AFUB_003920 AFUB_019360 AFUB_022530 AFUB_025170 AFUB_028060 AFUB_038530 AFUB_041460 AFUB_052010 AFUB_058170 AFUB_066480 AFUB_082100 AFUB_082210 AFUB_094490
0.00812588	467	1457	1.14208	Cellular nitrogen compound metabolic process	http://amigo.geneontology.org/amigo/term/GO:0034641	AFUB_000520 AFUB_000960 AFUB_001220 AFUB_001430 AFUB_001520 AFUB_001620 AFUB_001630 AFUB_001780 AFUB_002120 AFUB_002950 AFUB_003510 AFUB_003520 AFUB_003800 AFUB_003920 AFUB_004210 AFUB_004410 AFUB_004430 AFUB_004610 AFUB_004660 AFUB_004740 AFUB_004810 AFUB_005000 AFUB_005050 AFUB_005420 AFUB_005600 AFUB_005690 AFUB_005840 AFUB_006000 AFUB_006380 AFUB_006720 AFUB_006810 AFUB_006840 AFUB_006850 AFU…
0.00977541	299	900	1.18498	Cellular macromolecule biosynthetic process	http://amigo.geneontology.org/amigo/term/GO:0034645	AFUB_000520 AFUB_000960 AFUB_001520 AFUB_001630 AFUB_001780 AFUB_002950 AFUB_003520 AFUB_003800 AFUB_004210 AFUB_004410 AFUB_004430 AFUB_004610 AFUB_004660 AFUB_004740 AFUB_004810 AFUB_005000 AFUB_005600 AFUB_005690 AFUB_005820 AFUB_005840 AFUB_006000 AFUB_006380 AFUB_006720 AFUB_007210 AFUB_007360 AFUB_008750 AFUB_008800 AFUB_008860 AFUB_008890 AFUB_009300 AFUB_009900 AFUB_009910 AFUB_009940 AFU…
0.0242594	6	6	3.55097	Protein import into mitochondrial matrix	http://amigo.geneontology.org/amigo/term/GO:0030150	AFUB_009290 AFUB_025660 AFUB_088470 AFUB_089690 AFUB_093100 AFUB_093170
0.0254718	299	913	1.16932	Macromolecule biosynthetic process	http://amigo.geneontology.org/amigo/term/GO:0009059	AFUB_000520 AFUB_000960 AFUB_001520 AFUB_001630 AFUB_001780 AFUB_002950 AFUB_003520 AFUB_003800 AFUB_004210 AFUB_004410 AFUB_004430 AFUB_004610 AFUB_004660 AFUB_004740 AFUB_004810 AFUB_005000 AFUB_005600 AFUB_005690 AFUB_005820 AFUB_005840 AFUB_006000 AFUB_006380 AFUB_006720 AFUB_007210 AFUB_007360 AFUB_008750 AFUB_008800 AFUB_008860 AFUB_008890 AFUB_009300 AFUB_009900 AFUB_009910 AFUB_009940 AFU…
0.0268027	404	1266	1.13947	Cellular biosynthetic process	http://amigo.geneontology.org/amigo/term/GO:0044249	AFUB_000520 AFUB_000960 AFUB_001220 AFUB_001520 AFUB_001620 AFUB_001630 AFUB_001780 AFUB_001790 AFUB_002950 AFUB_003510 AFUB_003520 AFUB_003800 AFUB_003920 AFUB_004210 AFUB_004410 AFUB_004430 AFUB_004610 AFUB_004660 AFUB_004740 AFUB_004810 AFUB_005000 AFUB_005420 AFUB_005600 AFUB_005690 AFUB_005820 AFUB_005840 AFUB_006000 AFUB_006380 AFUB_006720 AFUB_007000 AFUB_007210 AFUB_007360 AFUB_007850 AFU…
0.0393498	11	16	2.44129	Large ribosomal subunit	http://amigo.geneontology.org/amigo/term/GO:0015934	AFUB_001750 AFUB_006380 AFUB_011390 AFUB_013950 AFUB_018900 AFUB_023990 AFUB_024460 AFUB_043390 AFUB_066100 AFUB_069730 AFUB_077280
0.0425512	8	10	2.84078	Cellular response to oxidative stress	http://amigo.geneontology.org/amigo/term/GO:0034599	AFUB_027490 AFUB_044700 AFUB_056780 AFUB_057500 AFUB_067030 AFUB_068610 AFUB_069890 AFUB_073150
0.0425512	9	12	2.66323	Protein transmembrane import into intracellular organelle	http://amigo.geneontology.org/amigo/term/GO:0044743	AFUB_009290 AFUB_025660 AFUB_059320 AFUB_082350 AFUB_088470 AFUB_089690 AFUB_091000 AFUB_093100 AFUB_093170
0.0425512	8	10	2.84078	Mitochondrial transmembrane transport	http://amigo.geneontology.org/amigo/term/GO:1990542	AFUB_009290 AFUB_025660 AFUB_069300 AFUB_088470 AFUB_089690 AFUB_091000 AFUB_093100 AFUB_093170
0.0425512	14	23	2.16146	Response to oxidative stress	http://amigo.geneontology.org/amigo/term/GO:0006979	AFUB_001170 AFUB_027490 AFUB_036900 AFUB_044700 AFUB_046060 AFUB_056780 AFUB_057500 AFUB_067030 AFUB_068610 AFUB_069890 AFUB_073150 AFUB_073800 AFUB_084930 AFUB_094400
0.0425512	424	1342	1.1278	Biosynthetic process	http://amigo.geneontology.org/amigo/term/GO:0009058	AFUB_000520 AFUB_000960 AFUB_001220 AFUB_001520 AFUB_001620 AFUB_001630 AFUB_001780 AFUB_001790 AFUB_002950 AFUB_003510 AFUB_003520 AFUB_003800 AFUB_003920 AFUB_004210 AFUB_004410 AFUB_004430 AFUB_004510 AFUB_004610 AFUB_004660 AFUB_004740 AFUB_004810 AFUB_005000 AFUB_005420 AFUB_005600 AFUB_005690 AFUB_005820 AFUB_005840 AFUB_006000 AFUB_006380 AFUB_006720 AFUB_006830 AFUB_007000 AFUB_007210 AFU…
0.0431307	34	75	1.60977	Nucleotide biosynthetic process	http://amigo.geneontology.org/amigo/term/GO:0009165	AFUB_003510 AFUB_003920 AFUB_007850 AFUB_009400 AFUB_015000 AFUB_018430 AFUB_019360 AFUB_020690 AFUB_022530 AFUB_022850 AFUB_024310 AFUB_025170 AFUB_026170 AFUB_027050 AFUB_028060 AFUB_035830 AFUB_038530 AFUB_041460 AFUB_050580 AFUB_052010 AFUB_053430 AFUB_058170 AFUB_060580 AFUB_064400 AFUB_066480 AFUB_066950 AFUB_074830 AFUB_077330 AFUB_082100 AFUB_082210 AFUB_088870 AFUB_091250 AFUB_094490 AFU…
0.0496539	13	21	2.19822	Inner mitochondrial membrane protein complex	http://amigo.geneontology.org/amigo/term/GO:0098800	AFUB_004820 AFUB_020490 AFUB_022530 AFUB_025170 AFUB_025660 AFUB_034770 AFUB_035350 AFUB_038530 AFUB_050730 AFUB_054930 AFUB_082100 AFUB_089690 AFUB_094490
Species	Type of genes	Criteria	Number of genes
A. fumigatus	downregulated	DEG; lo2FC <-1	575
Enrichment FDR	nGenes	Pathway Genes	Fold Enrichment	Pathway	URL	Genes
2.42342e-06	87	804	1.87809	Oxidoreductase activity	http://amigo.geneontology.org/amigo/term/GO:0016491	AFUB_000390 AFUB_000900 AFUB_000940 AFUB_004500 AFUB_007560 AFUB_007730 AFUB_012300 AFUB_012310 AFUB_013930 AFUB_013940 AFUB_015610 AFUB_016560 AFUB_016870 AFUB_016960 AFUB_017010 AFUB_018370 AFUB_024247 AFUB_025260 AFUB_026310 AFUB_030100 AFUB_033130 AFUB_033180 AFUB_034190 AFUB_037060 AFUB_039680 AFUB_039980 AFUB_043760 AFUB_044100 AFUB_044660 AFUB_044790 AFUB_045000 AFUB_046460 AFUB_046490 AFU…
2.42342e-06	22	91	4.19599	Hydrolase activity, acting on carbon-nitrogen (but not peptide) bonds	http://amigo.geneontology.org/amigo/term/GO:0016810	AFUB_017390 AFUB_018110 AFUB_019100 AFUB_025030 AFUB_036620 AFUB_047110 AFUB_048920 AFUB_049710 AFUB_050020 AFUB_050880 AFUB_056680 AFUB_056690 AFUB_060890 AFUB_073990 AFUB_076270 AFUB_078670 AFUB_082300 AFUB_085250 AFUB_093260 AFUB_098850 AFUB_098860 AFUB_099250
3.60941e-06	16	52	5.34035	Organic acid transmembrane transporter activity	http://amigo.geneontology.org/amigo/term/GO:0005342	AFUB_008540 AFUB_011780 AFUB_026350 AFUB_033350 AFUB_053770 AFUB_081190 AFUB_081390 AFUB_081680 AFUB_085160 AFUB_085770 AFUB_087020 AFUB_089830 AFUB_099540 AFUB_099900 AFUB_100780 AFUB_101730
3.60941e-06	16	52	5.34035	Carboxylic acid transmembrane transporter activity	http://amigo.geneontology.org/amigo/term/GO:0046943	AFUB_008540 AFUB_011780 AFUB_026350 AFUB_033350 AFUB_053770 AFUB_081190 AFUB_081390 AFUB_081680 AFUB_085160 AFUB_085770 AFUB_087020 AFUB_089830 AFUB_099540 AFUB_099900 AFUB_100780 AFUB_101730
8.74865e-06	15	49	5.3131	Amino acid transmembrane transporter activity	http://amigo.geneontology.org/amigo/term/GO:0015171	AFUB_008540 AFUB_011780 AFUB_026350 AFUB_053770 AFUB_081190 AFUB_081390 AFUB_081680 AFUB_085160 AFUB_085770 AFUB_087020 AFUB_089830 AFUB_099540 AFUB_099900 AFUB_100780 AFUB_101730
0.00023883	8	17	8.1676	Amidase activity	http://amigo.geneontology.org/amigo/term/GO:0004040	AFUB_048920 AFUB_049710 AFUB_056690 AFUB_073990 AFUB_082300 AFUB_085250 AFUB_098850 AFUB_098860
0.00132164	60	596	1.74726	Transmembrane transport	http://amigo.geneontology.org/amigo/term/GO:0055085	AFUB_002200 AFUB_005210 AFUB_008540 AFUB_011270 AFUB_011710 AFUB_011780 AFUB_016070 AFUB_016270 AFUB_016810 AFUB_016840 AFUB_016880 AFUB_017890 AFUB_017920 AFUB_021440 AFUB_024300 AFUB_025700 AFUB_026320 AFUB_026350 AFUB_031070 AFUB_033350 AFUB_044450 AFUB_046580 AFUB_048730 AFUB_048880 AFUB_053770 AFUB_053820 AFUB_057020 AFUB_058590 AFUB_060380 AFUB_060390 AFUB_061590 AFUB_062180 AFUB_070460 AFU…
0.00132164	59	582	1.75947	Transmembrane transporter activity	http://amigo.geneontology.org/amigo/term/GO:0022857	AFUB_002200 AFUB_005210 AFUB_008540 AFUB_011270 AFUB_011710 AFUB_011780 AFUB_016070 AFUB_016270 AFUB_016810 AFUB_016840 AFUB_016880 AFUB_017920 AFUB_021440 AFUB_024300 AFUB_025700 AFUB_026320 AFUB_026350 AFUB_031070 AFUB_033350 AFUB_044450 AFUB_046580 AFUB_048730 AFUB_048880 AFUB_053770 AFUB_053820 AFUB_057020 AFUB_058590 AFUB_060380 AFUB_060390 AFUB_062180 AFUB_070460 AFUB_070810 AFUB_071510 AFU…
0.00198251	59	593	1.72683	Transporter activity	http://amigo.geneontology.org/amigo/term/GO:0005215	AFUB_002200 AFUB_005210 AFUB_008540 AFUB_011270 AFUB_011710 AFUB_011780 AFUB_016070 AFUB_016270 AFUB_016810 AFUB_016840 AFUB_016880 AFUB_017920 AFUB_021440 AFUB_024300 AFUB_025700 AFUB_026320 AFUB_026350 AFUB_031070 AFUB_033350 AFUB_044450 AFUB_046580 AFUB_048730 AFUB_048880 AFUB_053770 AFUB_053820 AFUB_057020 AFUB_058590 AFUB_060380 AFUB_060390 AFUB_062180 AFUB_070460 AFUB_070810 AFUB_071510 AFU…
0.00255447	242	3416	1.22956	Catalytic activity	http://amigo.geneontology.org/amigo/term/GO:0003824	AFUB_000010 AFUB_000310 AFUB_000390 AFUB_000770 AFUB_000900 AFUB_000940 AFUB_001020 AFUB_003600 AFUB_004150 AFUB_004500 AFUB_005860 AFUB_005920 AFUB_007560 AFUB_007730 AFUB_012300 AFUB_012310 AFUB_012400 AFUB_013430 AFUB_013930 AFUB_013940 AFUB_014870 AFUB_015530 AFUB_015610 AFUB_015970 AFUB_016200 AFUB_016270 AFUB_016560 AFUB_016810 AFUB_016850 AFUB_016870 AFUB_016960 AFUB_017010 AFUB_017200 AFU…
0.00529147	6	14	7.43835	N,N-dimethylaniline monooxygenase activity	http://amigo.geneontology.org/amigo/term/GO:0004499	AFUB_000940 AFUB_025260 AFUB_033180 AFUB_047400 AFUB_066340 AFUB_096450
0.00584429	20	135	2.57128	Flavin adenine dinucleotide binding	http://amigo.geneontology.org/amigo/term/GO:0050660	AFUB_000940 AFUB_007730 AFUB_016870 AFUB_017010 AFUB_025260 AFUB_030100 AFUB_033180 AFUB_044650 AFUB_044660 AFUB_046490 AFUB_047400 AFUB_048390 AFUB_049100 AFUB_058860 AFUB_066340 AFUB_068250 AFUB_079740 AFUB_085580 AFUB_088630 AFUB_096450
0.00768829	5	10	8.67807	Purine nucleobase metabolic process	http://amigo.geneontology.org/amigo/term/GO:0006144	AFUB_025030 AFUB_026310 AFUB_059940 AFUB_076270 AFUB_099250
0.00963492	3	3	17.3561	Nucleobase catabolic process	http://amigo.geneontology.org/amigo/term/GO:0046113	AFUB_025030 AFUB_076270 AFUB_099250
0.00963492	3	3	17.3561	Purine nucleobase catabolic process	http://amigo.geneontology.org/amigo/term/GO:0006145	AFUB_025030 AFUB_076270 AFUB_099250
0.00963492	6	16	6.50855	Carboxypeptidase activity	http://amigo.geneontology.org/amigo/term/GO:0004180	AFUB_004150 AFUB_020580 AFUB_042010 AFUB_049670 AFUB_083440 AFUB_097210
0.0109757	10	46	3.77307	Hydrolase activity, acting on carbon-nitrogen (but not peptide) bonds, in linear amides	http://amigo.geneontology.org/amigo/term/GO:0016811	AFUB_019100 AFUB_047110 AFUB_048920 AFUB_049710 AFUB_056690 AFUB_073990 AFUB_082300 AFUB_085250 AFUB_098850 AFUB_098860
0.012644	9	39	4.00526	Exopeptidase activity	http://amigo.geneontology.org/amigo/term/GO:0008238	AFUB_004150 AFUB_020580 AFUB_042010 AFUB_049670 AFUB_052850 AFUB_075170 AFUB_083440 AFUB_086160 AFUB_097210
0.012644	17	115	2.56569	Oxidoreductase activity, acting on paired donors, with incorporation or reduction of molecular oxygen	http://amigo.geneontology.org/amigo/term/GO:0016705	AFUB_000390 AFUB_000940 AFUB_016960 AFUB_025260 AFUB_033180 AFUB_034190 AFUB_037060 AFUB_044790 AFUB_047400 AFUB_066340 AFUB_072040 AFUB_075500 AFUB_085810 AFUB_087740 AFUB_096450 AFUB_100420 AFUB_100690
0.0140492	5	12	7.23173	Amide transport	http://amigo.geneontology.org/amigo/term/GO:0042886	AFUB_005210 AFUB_011710 AFUB_061590 AFUB_076280 AFUB_095100
0.0140492	6	18	5.78538	Oxidoreductase activity, acting on paired donors, with incorporation or reduction of molecular oxygen, NAD(P)H as one donor, and incorporation of one atom of oxygen	http://amigo.geneontology.org/amigo/term/GO:0016709	AFUB_000940 AFUB_025260 AFUB_033180 AFUB_047400 AFUB_066340 AFUB_096450
0.0201001	18	132	2.36675	Monooxygenase activity	http://amigo.geneontology.org/amigo/term/GO:0004497	AFUB_000390 AFUB_000940 AFUB_016960 AFUB_025260 AFUB_033180 AFUB_034190 AFUB_044790 AFUB_047400 AFUB_055040 AFUB_066340 AFUB_070720 AFUB_072040 AFUB_075500 AFUB_079740 AFUB_085810 AFUB_087740 AFUB_096450 AFUB_100420
0.0352706	4	9	7.71384	Hydrolase activity, acting on carbon-nitrogen (but not peptide) bonds, in linear amidines	http://amigo.geneontology.org/amigo/term/GO:0016813	AFUB_017390 AFUB_036620 AFUB_060890 AFUB_078670
0.0352706	4	9	7.71384	Indoleacetamide hydrolase activity	http://amigo.geneontology.org/amigo/term/GO:0043864	AFUB_048920 AFUB_073990 AFUB_082300 AFUB_098860
0.0352706	4	9	7.71384	Quinone binding	http://amigo.geneontology.org/amigo/term/GO:0048038	AFUB_050010 AFUB_054910 AFUB_079820 AFUB_089720
0.0359807	5	15	5.78538	Oxidoreductase activity, acting on the CH-NH2 group of donors	http://amigo.geneontology.org/amigo/term/GO:0016638	AFUB_007730 AFUB_050010 AFUB_054910 AFUB_058860 AFUB_089720
0.0383621	15	108	2.41058	Heme binding	http://amigo.geneontology.org/amigo/term/GO:0020037	AFUB_000390 AFUB_007560 AFUB_012300 AFUB_012310 AFUB_023760 AFUB_037060 AFUB_044790 AFUB_066210 AFUB_072040 AFUB_075500 AFUB_085810 AFUB_087740 AFUB_092440 AFUB_100420 AFUB_100690
0.0441266	3	5	10.4137	Purine-containing compound catabolic process	http://amigo.geneontology.org/amigo/term/GO:0072523	AFUB_025030 AFUB_076270 AFUB_099250
0.0441266	4	10	6.94246	Serine-type carboxypeptidase activity	http://amigo.geneontology.org/amigo/term/GO:0004185	AFUB_020580 AFUB_049670 AFUB_083440 AFUB_097210
0.0441266	3	5	10.4137	Oxidoreductase activity, acting on other nitrogenous compounds as donors	http://amigo.geneontology.org/amigo/term/GO:0016661	AFUB_012300 AFUB_012310 AFUB_026310
0.0441266	15	110	2.36675	Tetrapyrrole binding	http://amigo.geneontology.org/amigo/term/GO:0046906	AFUB_000390 AFUB_007560 AFUB_012300 AFUB_012310 AFUB_023760 AFUB_037060 AFUB_044790 AFUB_066210 AFUB_072040 AFUB_075500 AFUB_085810 AFUB_087740 AFUB_092440 AFUB_100420 AFUB_100690
0.0441266	4	10	6.94246	Serine-type exopeptidase activity	http://amigo.geneontology.org/amigo/term/GO:0070008	AFUB_020580 AFUB_049670 AFUB_083440 AFUB_097210
0.04606	7	32	3.79666	Oxidoreductase activity, acting on the aldehyde or oxo group of donors, NAD or NADP as acceptor	http://amigo.geneontology.org/amigo/term/GO:0016620	AFUB_033130 AFUB_045000 AFUB_077440 AFUB_082030 AFUB_084300 AFUB_087580 AFUB_100290
0.04606	7	32	3.79666	Carboxy-lyase activity	http://amigo.geneontology.org/amigo/term/GO:0016831	AFUB_038070 AFUB_060130 AFUB_062480 AFUB_073680 AFUB_081480 AFUB_096720 AFUB_097260
Species	Type of genes	Criteria	Number of genes
A. fumigatus	downregulated	DEG; lo2FC <-0.5	1763
Enrichment FDR	nGenes	Pathway Genes	Fold Enrichment	Pathway	URL	Genes
1.00833e-09	221	804	1.54772	Oxidoreductase activity	http://amigo.geneontology.org/amigo/term/GO:0016491	AFUB_000390 AFUB_000780 AFUB_000800 AFUB_000810 AFUB_000900 AFUB_000940 AFUB_000990 AFUB_001150 AFUB_001360 AFUB_003560 AFUB_004350 AFUB_004500 AFUB_004730 AFUB_005100 AFUB_006090 AFUB_007490 AFUB_007560 AFUB_007730 AFUB_007800 AFUB_009580 AFUB_010660 AFUB_011410 AFUB_011680 AFUB_012300 AFUB_012310 AFUB_013890 AFUB_013900 AFUB_013920 AFUB_013930 AFUB_013940 AFUB_014100 AFUB_015610 AFUB_016240 AFU…
8.6662e-08	50	115	2.4481	Oxidoreductase activity, acting on paired donors, with incorporation or reduction of molecular oxygen	http://amigo.geneontology.org/amigo/term/GO:0016705	AFUB_000390 AFUB_000800 AFUB_000810 AFUB_000940 AFUB_004350 AFUB_004730 AFUB_016960 AFUB_025260 AFUB_033180 AFUB_033700 AFUB_034180 AFUB_034190 AFUB_037060 AFUB_044790 AFUB_046390 AFUB_047400 AFUB_051140 AFUB_051150 AFUB_055310 AFUB_062540 AFUB_063320 AFUB_063960 AFUB_066340 AFUB_067850 AFUB_071560 AFUB_072040 AFUB_072050 AFUB_072070 AFUB_072090 AFUB_074120 AFUB_075500 AFUB_075780 AFUB_083980 AFU…
7.32303e-07	46	108	2.39823	Heme binding	http://amigo.geneontology.org/amigo/term/GO:0020037	AFUB_000390 AFUB_000800 AFUB_000810 AFUB_004350 AFUB_004730 AFUB_007560 AFUB_012300 AFUB_012310 AFUB_021740 AFUB_023760 AFUB_033700 AFUB_037060 AFUB_044790 AFUB_046390 AFUB_051140 AFUB_051150 AFUB_062540 AFUB_063960 AFUB_064100 AFUB_066210 AFUB_067850 AFUB_071560 AFUB_072040 AFUB_072050 AFUB_072070 AFUB_072090 AFUB_074120 AFUB_075500 AFUB_075780 AFUB_076910 AFUB_083980 AFUB_085810 AFUB_086010 AFU…
1.12573e-06	46	110	2.35462	Tetrapyrrole binding	http://amigo.geneontology.org/amigo/term/GO:0046906	AFUB_000390 AFUB_000800 AFUB_000810 AFUB_004350 AFUB_004730 AFUB_007560 AFUB_012300 AFUB_012310 AFUB_021740 AFUB_023760 AFUB_033700 AFUB_037060 AFUB_044790 AFUB_046390 AFUB_051140 AFUB_051150 AFUB_062540 AFUB_063960 AFUB_064100 AFUB_066210 AFUB_067850 AFUB_071560 AFUB_072040 AFUB_072050 AFUB_072070 AFUB_072090 AFUB_074120 AFUB_075500 AFUB_075780 AFUB_076910 AFUB_083980 AFUB_085810 AFUB_086010 AFU…
5.16383e-06	434	1962	1.24742	Intrinsic component of membrane	http://amigo.geneontology.org/amigo/term/GO:0031224	AFUB_000240 AFUB_000250 AFUB_000340 AFUB_000580 AFUB_000690 AFUB_000750 AFUB_000770 AFUB_000790 AFUB_000800 AFUB_000810 AFUB_000930 AFUB_000990 AFUB_001000 AFUB_001320 AFUB_001570 AFUB_002020 AFUB_002200 AFUB_002210 AFUB_002300 AFUB_002310 AFUB_003160 AFUB_003230 AFUB_003560 AFUB_003610 AFUB_003970 AFUB_004150 AFUB_004220 AFUB_004350 AFUB_004590 AFUB_005060 AFUB_005210 AFUB_005240 AFUB_005480 AFU…
7.53196e-06	428	1939	1.24479	Integral component of membrane	http://amigo.geneontology.org/amigo/term/GO:0016021	AFUB_000240 AFUB_000250 AFUB_000340 AFUB_000580 AFUB_000690 AFUB_000750 AFUB_000770 AFUB_000790 AFUB_000800 AFUB_000810 AFUB_000930 AFUB_000990 AFUB_001000 AFUB_001320 AFUB_001570 AFUB_002020 AFUB_002200 AFUB_002210 AFUB_002300 AFUB_002310 AFUB_003160 AFUB_003230 AFUB_003560 AFUB_003610 AFUB_003970 AFUB_004150 AFUB_004220 AFUB_004350 AFUB_004590 AFUB_005060 AFUB_005210 AFUB_005240 AFUB_005480 AFU…
2.00129e-05	49	132	2.09015	Monooxygenase activity	http://amigo.geneontology.org/amigo/term/GO:0004497	AFUB_000390 AFUB_000780 AFUB_000800 AFUB_000810 AFUB_000940 AFUB_004350 AFUB_004730 AFUB_016960 AFUB_025260 AFUB_025690 AFUB_033180 AFUB_033700 AFUB_034180 AFUB_034190 AFUB_044790 AFUB_046390 AFUB_047400 AFUB_051140 AFUB_051150 AFUB_055040 AFUB_055310 AFUB_062540 AFUB_063320 AFUB_063960 AFUB_065050 AFUB_066340 AFUB_070720 AFUB_071560 AFUB_072040 AFUB_072050 AFUB_072070 AFUB_072090 AFUB_074120 AFU…
0.000417145	43	121	2.00096	Iron ion binding	http://amigo.geneontology.org/amigo/term/GO:0005506	AFUB_000390 AFUB_000800 AFUB_000810 AFUB_004350 AFUB_004730 AFUB_007730 AFUB_016240 AFUB_017380 AFUB_033700 AFUB_037060 AFUB_044790 AFUB_046390 AFUB_046610 AFUB_051140 AFUB_051150 AFUB_062540 AFUB_063960 AFUB_067850 AFUB_068250 AFUB_071560 AFUB_072040 AFUB_072050 AFUB_072070 AFUB_072090 AFUB_074120 AFUB_075500 AFUB_075780 AFUB_083980 AFUB_084150 AFUB_085810 AFUB_086010 AFUB_086060 AFUB_086300 AFU…
0.00124215	147	596	1.38876	Transmembrane transport	http://amigo.geneontology.org/amigo/term/GO:0055085	AFUB_000250 AFUB_000580 AFUB_001570 AFUB_002200 AFUB_002310 AFUB_003610 AFUB_005210 AFUB_008540 AFUB_010300 AFUB_010350 AFUB_010540 AFUB_011270 AFUB_011710 AFUB_011780 AFUB_012320 AFUB_012700 AFUB_014480 AFUB_014850 AFUB_015680 AFUB_016070 AFUB_016140 AFUB_016270 AFUB_016530 AFUB_016810 AFUB_016830 AFUB_016840 AFUB_016880 AFUB_017190 AFUB_017890 AFUB_017920 AFUB_018450 AFUB_018540 AFUB_019120 AFU…
0.00124215	23	52	2.49047	Organic acid transmembrane transporter activity	http://amigo.geneontology.org/amigo/term/GO:0005342	AFUB_008540 AFUB_011780 AFUB_014850 AFUB_018450 AFUB_026350 AFUB_033350 AFUB_041130 AFUB_049180 AFUB_053770 AFUB_062330 AFUB_081190 AFUB_081390 AFUB_081680 AFUB_085160 AFUB_085770 AFUB_087020 AFUB_087660 AFUB_089830 AFUB_099540 AFUB_099680 AFUB_099900 AFUB_100780 AFUB_101730
0.00124215	23	52	2.49047	Carboxylic acid transmembrane transporter activity	http://amigo.geneontology.org/amigo/term/GO:0046943	AFUB_008540 AFUB_011780 AFUB_014850 AFUB_018450 AFUB_026350 AFUB_033350 AFUB_041130 AFUB_049180 AFUB_053770 AFUB_062330 AFUB_081190 AFUB_081390 AFUB_081680 AFUB_085160 AFUB_085770 AFUB_087020 AFUB_087660 AFUB_089830 AFUB_099540 AFUB_099680 AFUB_099900 AFUB_100780 AFUB_101730
0.00132791	22	49	2.52803	Amino acid transmembrane transporter activity	http://amigo.geneontology.org/amigo/term/GO:0015171	AFUB_008540 AFUB_011780 AFUB_014850 AFUB_018450 AFUB_026350 AFUB_041130 AFUB_049180 AFUB_053770 AFUB_062330 AFUB_081190 AFUB_081390 AFUB_081680 AFUB_085160 AFUB_085770 AFUB_087020 AFUB_087660 AFUB_089830 AFUB_099540 AFUB_099680 AFUB_099900 AFUB_100780 AFUB_101730
0.00232338	33	91	2.04187	Hydrolase activity, acting on carbon-nitrogen (but not peptide) bonds	http://amigo.geneontology.org/amigo/term/GO:0016810	AFUB_001530 AFUB_014100 AFUB_017390 AFUB_018110 AFUB_018300 AFUB_019100 AFUB_025030 AFUB_026520 AFUB_036620 AFUB_037840 AFUB_041850 AFUB_047110 AFUB_047930 AFUB_048920 AFUB_049710 AFUB_050020 AFUB_050880 AFUB_051370 AFUB_056680 AFUB_056690 AFUB_060890 AFUB_069210 AFUB_073990 AFUB_076270 AFUB_078670 AFUB_082300 AFUB_084820 AFUB_085250 AFUB_088260 AFUB_093260 AFUB_098850 AFUB_098860 AFUB_099250
0.00232338	142	582	1.37379	Transmembrane transporter activity	http://amigo.geneontology.org/amigo/term/GO:0022857	AFUB_000250 AFUB_000580 AFUB_001570 AFUB_002200 AFUB_002310 AFUB_003610 AFUB_005210 AFUB_008540 AFUB_010300 AFUB_010350 AFUB_010540 AFUB_011270 AFUB_011710 AFUB_011780 AFUB_012320 AFUB_012700 AFUB_014850 AFUB_015680 AFUB_016070 AFUB_016140 AFUB_016270 AFUB_016530 AFUB_016810 AFUB_016830 AFUB_016840 AFUB_016880 AFUB_017190 AFUB_017920 AFUB_018450 AFUB_018540 AFUB_019120 AFUB_020570 AFUB_020630 AFU…
0.00246507	9	12	4.22297	Amide transport	http://amigo.geneontology.org/amigo/term/GO:0042886	AFUB_000250 AFUB_005210 AFUB_011710 AFUB_030910 AFUB_036980 AFUB_061590 AFUB_076100 AFUB_076280 AFUB_095100
0.00356026	143	593	1.35781	Transporter activity	http://amigo.geneontology.org/amigo/term/GO:0005215	AFUB_000250 AFUB_000580 AFUB_001570 AFUB_002200 AFUB_002310 AFUB_003610 AFUB_005210 AFUB_008540 AFUB_010300 AFUB_010350 AFUB_010540 AFUB_011270 AFUB_011710 AFUB_011780 AFUB_012320 AFUB_012700 AFUB_014850 AFUB_015680 AFUB_016070 AFUB_016140 AFUB_016270 AFUB_016530 AFUB_016810 AFUB_016830 AFUB_016840 AFUB_016880 AFUB_017190 AFUB_017920 AFUB_018450 AFUB_018540 AFUB_019120 AFUB_020570 AFUB_020630 AFU…
0.00358622	7	8	4.92679	Peptide transport	http://amigo.geneontology.org/amigo/term/GO:0015833	AFUB_000250 AFUB_011710 AFUB_030910 AFUB_036980 AFUB_061590 AFUB_076100 AFUB_076280
0.0132494	9	14	3.61968	N,N-dimethylaniline monooxygenase activity	http://amigo.geneontology.org/amigo/term/GO:0004499	AFUB_000940 AFUB_025260 AFUB_033180 AFUB_034180 AFUB_047400 AFUB_063320 AFUB_066340 AFUB_086130 AFUB_096450
0.0185391	15	33	2.55937	Microtubule-based process	http://amigo.geneontology.org/amigo/term/GO:0007017	AFUB_002930 AFUB_010330 AFUB_012290 AFUB_012880 AFUB_029900 AFUB_030640 AFUB_031940 AFUB_036350 AFUB_053100 AFUB_056050 AFUB_059360 AFUB_060760 AFUB_060900 AFUB_083420 AFUB_086810
0.0271393	10	18	3.12812	Oxidoreductase activity, acting on paired donors, with incorporation or reduction of molecular oxygen, NAD(P)H as one donor, and incorporation of one atom of oxygen	http://amigo.geneontology.org/amigo/term/GO:0016709	AFUB_000940 AFUB_025260 AFUB_033180 AFUB_034180 AFUB_047400 AFUB_055310 AFUB_063320 AFUB_066340 AFUB_086130 AFUB_096450
Species	Type of genes	Criteria	Number of genes
A. fumigatus	downregulated	DEG	3021
Enrichment FDR	nGenes	Pathway Genes	Fold Enrichment	Pathway	URL	Genes
3.60474178402529e-05	120	257	1.53465103351991	Endomembrane system	http://amigo.geneontology.org/amigo/term/GO:0012505	AFUB_001070 AFUB_001900 AFUB_003810 AFUB_004220 AFUB_004400 AFUB_004440 AFUB_005060 AFUB_005250 AFUB_005310 AFUB_005450 AFUB_006580 AFUB_007010 AFUB_008470 AFUB_008930 AFUB_009270 AFUB_009740 AFUB_010280 AFUB_010390 AFUB_010660 AFUB_010870 AFUB_011170 AFUB_011650 AFUB_011750 AFUB_013210 AFUB_013360 AFUB_013680 AFUB_013790 AFUB_014410 AFUB_014480 AFUB_014650 AFUB_014800 AFUB_015390 AFUB_019660 AFU…
3.60474178402529e-05	683	1923	1.1710086531246	Ion binding	http://amigo.geneontology.org/amigo/term/GO:0043167	AFUB_000010 AFUB_000340 AFUB_000390 AFUB_000400 AFUB_000530 AFUB_000700 AFUB_000780 AFUB_000800 AFUB_000810 AFUB_000940 AFUB_001050 AFUB_001150 AFUB_001260 AFUB_001590 AFUB_001890 AFUB_001900 AFUB_002240 AFUB_002380 AFUB_002450 AFUB_002550 AFUB_002570 AFUB_002740 AFUB_002930 AFUB_003270 AFUB_003310 AFUB_003600 AFUB_003620 AFUB_003810 AFUB_003820 AFUB_003830 AFUB_003960 AFUB_003970 AFUB_004150 AFU…
4.84847179054213e-05	14	14	3.28671096345515	Proteasome core complex	http://amigo.geneontology.org/amigo/term/GO:0005839	AFUB_021940 AFUB_027180 AFUB_037880 AFUB_050680 AFUB_064510 AFUB_064600 AFUB_072270 AFUB_072360 AFUB_072370 AFUB_074270 AFUB_074920 AFUB_090190 AFUB_091450 AFUB_093500
8.58705081038681e-05	56	101	1.8223347916187	Chromosome organization	http://amigo.geneontology.org/amigo/term/GO:0051276	AFUB_001050 AFUB_001080 AFUB_004320 AFUB_007050 AFUB_007740 AFUB_009240 AFUB_013070 AFUB_013260 AFUB_019260 AFUB_020980 AFUB_021990 AFUB_022880 AFUB_025950 AFUB_026080 AFUB_026760 AFUB_026870 AFUB_027740 AFUB_029490 AFUB_029700 AFUB_031780 AFUB_032530 AFUB_034890 AFUB_035200 AFUB_037250 AFUB_038980 AFUB_040850 AFUB_042730 AFUB_042980 AFUB_043180 AFUB_043400 AFUB_043440 AFUB_043470 AFUB_045990 AFU…
9.02448161836509e-05	310	804	1.26726417745161	Oxidoreductase activity	http://amigo.geneontology.org/amigo/term/GO:0016491	AFUB_000390 AFUB_000700 AFUB_000780 AFUB_000800 AFUB_000810 AFUB_000900 AFUB_000940 AFUB_000990 AFUB_001150 AFUB_001360 AFUB_001420 AFUB_002450 AFUB_002530 AFUB_003560 AFUB_004350 AFUB_004500 AFUB_004730 AFUB_004970 AFUB_005100 AFUB_005910 AFUB_006090 AFUB_006560 AFUB_006990 AFUB_007490 AFUB_007560 AFUB_007690 AFUB_007730 AFUB_007800 AFUB_007840 AFUB_009370 AFUB_009580 AFUB_010660 AFUB_011410 AFU…
0.000151118072367102	63	122	1.6972359893252	Organelle subcompartment	http://amigo.geneontology.org/amigo/term/GO:0031984	AFUB_001070 AFUB_001900 AFUB_003810 AFUB_004220 AFUB_005060 AFUB_005250 AFUB_005310 AFUB_006580 AFUB_008470 AFUB_010660 AFUB_011650 AFUB_013360 AFUB_013680 AFUB_014410 AFUB_014480 AFUB_014650 AFUB_020040 AFUB_022820 AFUB_023360 AFUB_027290 AFUB_028240 AFUB_028600 AFUB_031650 AFUB_032460 AFUB_035240 AFUB_036330 AFUB_040680 AFUB_041400 AFUB_041630 AFUB_042600 AFUB_047590 AFUB_053290 AFUB_056510 AFU…
0.000151118072367102	17	20	2.79370431893688	Cytoskeletal motor activity	http://amigo.geneontology.org/amigo/term/GO:0003774	AFUB_000530 AFUB_001890 AFUB_020210 AFUB_029070 AFUB_029080 AFUB_029090 AFUB_029900 AFUB_030370 AFUB_036350 AFUB_053100 AFUB_056050 AFUB_056240 AFUB_059360 AFUB_060760 AFUB_060900 AFUB_087970 AFUB_089240
0.000151118072367102	14	15	3.06759689922481	Microtubule motor activity	http://amigo.geneontology.org/amigo/term/GO:0003777	AFUB_000530 AFUB_001890 AFUB_020210 AFUB_029900 AFUB_030370 AFUB_036350 AFUB_053100 AFUB_056050 AFUB_056240 AFUB_059360 AFUB_060760 AFUB_060900 AFUB_087970 AFUB_089240
0.000151118072367102	41	69	1.95297318118349	Endopeptidase activity	http://amigo.geneontology.org/amigo/term/GO:0004175	AFUB_000340 AFUB_003860 AFUB_021940 AFUB_027180 AFUB_031630 AFUB_032170 AFUB_033760 AFUB_036330 AFUB_036750 AFUB_037880 AFUB_040770 AFUB_045280 AFUB_047160 AFUB_050680 AFUB_056750 AFUB_057260 AFUB_061010 AFUB_064130 AFUB_064510 AFUB_064600 AFUB_064680 AFUB_066840 AFUB_068180 AFUB_069870 AFUB_070680 AFUB_070910 AFUB_072270 AFUB_072360 AFUB_072370 AFUB_073960 AFUB_074270 AFUB_074920 AFUB_078750 AFU…
0.000151118072367102	14	15	3.06759689922481	Threonine-type endopeptidase activity	http://amigo.geneontology.org/amigo/term/GO:0004298	AFUB_021940 AFUB_027180 AFUB_037880 AFUB_050680 AFUB_064510 AFUB_064600 AFUB_072270 AFUB_072360 AFUB_072370 AFUB_074270 AFUB_074920 AFUB_090190 AFUB_091450 AFUB_093500
0.000151118072367102	24	33	2.3903352461492	Microtubule-based process	http://amigo.geneontology.org/amigo/term/GO:0007017	AFUB_000530 AFUB_001890 AFUB_002930 AFUB_010330 AFUB_012290 AFUB_012880 AFUB_020210 AFUB_027170 AFUB_029900 AFUB_030370 AFUB_030640 AFUB_031400 AFUB_031940 AFUB_036350 AFUB_053100 AFUB_056050 AFUB_056240 AFUB_059360 AFUB_060760 AFUB_060900 AFUB_083420 AFUB_086810 AFUB_087970 AFUB_089240
0.000151118072367102	71	141	1.65501048514408	Cell communication	http://amigo.geneontology.org/amigo/term/GO:0007154	AFUB_001940 AFUB_005040 AFUB_005570 AFUB_007050 AFUB_009010 AFUB_010360 AFUB_011170 AFUB_012150 AFUB_012410 AFUB_012620 AFUB_012740 AFUB_013070 AFUB_018280 AFUB_020650 AFUB_020720 AFUB_022420 AFUB_022770 AFUB_026490 AFUB_026910 AFUB_026990 AFUB_030700 AFUB_031920 AFUB_032200 AFUB_032790 AFUB_034890 AFUB_036740 AFUB_036760 AFUB_037100 AFUB_038810 AFUB_039270 AFUB_040590 AFUB_041010 AFUB_041180 AFU…
0.000161282248874347	38	63	1.98246058113168	DNA replication	http://amigo.geneontology.org/amigo/term/GO:0006260	AFUB_003820 AFUB_004320 AFUB_005270 AFUB_008050 AFUB_010140 AFUB_014860 AFUB_021990 AFUB_023400 AFUB_024900 AFUB_025950 AFUB_026510 AFUB_027930 AFUB_028560 AFUB_032280 AFUB_032380 AFUB_033000 AFUB_035200 AFUB_038000 AFUB_038870 AFUB_040110 AFUB_040800 AFUB_042260 AFUB_050960 AFUB_051050 AFUB_058480 AFUB_060730 AFUB_063760 AFUB_065080 AFUB_068640 AFUB_069190 AFUB_076540 AFUB_077150 AFUB_083310 AFU…
0.000219655548329277	15	17	2.9000390854016	Threonine-type peptidase activity	http://amigo.geneontology.org/amigo/term/GO:0070003	AFUB_021940 AFUB_027180 AFUB_037880 AFUB_050680 AFUB_064510 AFUB_064600 AFUB_070500 AFUB_072270 AFUB_072360 AFUB_072370 AFUB_074270 AFUB_074920 AFUB_090190 AFUB_091450 AFUB_093500
0.000284943126733303	51	95	1.76444483301276	Intracellular signal transduction	http://amigo.geneontology.org/amigo/term/GO:0035556	AFUB_001940 AFUB_005040 AFUB_009010 AFUB_010360 AFUB_011170 AFUB_012740 AFUB_013070 AFUB_018280 AFUB_020650 AFUB_022420 AFUB_022770 AFUB_026490 AFUB_026910 AFUB_026990 AFUB_031920 AFUB_032200 AFUB_034890 AFUB_036740 AFUB_037100 AFUB_038810 AFUB_041010 AFUB_041180 AFUB_042760 AFUB_043310 AFUB_043370 AFUB_054980 AFUB_056210 AFUB_059440 AFUB_059450 AFUB_060320 AFUB_061740 AFUB_063210 AFUB_063650 AFU…
0.000284943126733303	129	301	1.40859041290935	Cellular response to stimulus	http://amigo.geneontology.org/amigo/term/GO:0051716	AFUB_001940 AFUB_002380 AFUB_005040 AFUB_005570 AFUB_007050 AFUB_007940 AFUB_008050 AFUB_009010 AFUB_010360 AFUB_011170 AFUB_012150 AFUB_012410 AFUB_012620 AFUB_012740 AFUB_013070 AFUB_018280 AFUB_020130 AFUB_020650 AFUB_020720 AFUB_021990 AFUB_022420 AFUB_022770 AFUB_023220 AFUB_023400 AFUB_024900 AFUB_026490 AFUB_026830 AFUB_026910 AFUB_026990 AFUB_027740 AFUB_028560 AFUB_029050 AFUB_030700 AFU…
0.000284943126733303	61	120	1.67074473975637	Endoplasmic reticulum membrane	http://amigo.geneontology.org/amigo/term/GO:0005789	AFUB_001070 AFUB_001900 AFUB_003810 AFUB_004220 AFUB_005060 AFUB_005250 AFUB_005310 AFUB_006580 AFUB_008470 AFUB_010660 AFUB_011650 AFUB_013360 AFUB_013680 AFUB_014410 AFUB_014480 AFUB_014650 AFUB_020040 AFUB_022820 AFUB_023360 AFUB_027290 AFUB_028240 AFUB_028600 AFUB_031650 AFUB_032460 AFUB_036330 AFUB_040680 AFUB_041400 AFUB_041630 AFUB_042600 AFUB_047590 AFUB_053290 AFUB_056510 AFUB_056810 AFU…
0.000284943126733303	61	120	1.67074473975637	Nuclear outer membrane-endoplasmic reticulum membrane network	http://amigo.geneontology.org/amigo/term/GO:0042175	AFUB_001070 AFUB_001900 AFUB_003810 AFUB_004220 AFUB_005060 AFUB_005250 AFUB_005310 AFUB_006580 AFUB_008470 AFUB_010660 AFUB_011650 AFUB_013360 AFUB_013680 AFUB_014410 AFUB_014480 AFUB_014650 AFUB_020040 AFUB_022820 AFUB_023360 AFUB_027290 AFUB_028240 AFUB_028600 AFUB_031650 AFUB_032460 AFUB_036330 AFUB_040680 AFUB_041400 AFUB_041630 AFUB_042600 AFUB_047590 AFUB_053290 AFUB_056510 AFUB_056810 AFU…
0.000284943126733303	61	120	1.67074473975637	Endoplasmic reticulum subcompartment	http://amigo.geneontology.org/amigo/term/GO:0098827	AFUB_001070 AFUB_001900 AFUB_003810 AFUB_004220 AFUB_005060 AFUB_005250 AFUB_005310 AFUB_006580 AFUB_008470 AFUB_010660 AFUB_011650 AFUB_013360 AFUB_013680 AFUB_014410 AFUB_014480 AFUB_014650 AFUB_020040 AFUB_022820 AFUB_023360 AFUB_027290 AFUB_028240 AFUB_028600 AFUB_031650 AFUB_032460 AFUB_036330 AFUB_040680 AFUB_041400 AFUB_041630 AFUB_042600 AFUB_047590 AFUB_053290 AFUB_056510 AFUB_056810 AFU…
0.000284943126733303	387	1056	1.20564658090724	Small molecule binding	http://amigo.geneontology.org/amigo/term/GO:0036094	AFUB_000010 AFUB_000530 AFUB_000700 AFUB_000780 AFUB_000820 AFUB_000940 AFUB_001050 AFUB_001150 AFUB_001260 AFUB_001590 AFUB_001890 AFUB_002380 AFUB_002530 AFUB_002550 AFUB_002570 AFUB_002930 AFUB_003830 AFUB_004020 AFUB_004230 AFUB_004320 AFUB_004500 AFUB_005120 AFUB_005310 AFUB_005610 AFUB_005990 AFUB_006190 AFUB_006530 AFUB_007730 AFUB_007970 AFUB_008110 AFUB_008260 AFUB_009720 AFUB_009760 AFU…
0.000284943126733303	68	138	1.61953873561558	Signal transduction	http://amigo.geneontology.org/amigo/term/GO:0007165	AFUB_001940 AFUB_005040 AFUB_005570 AFUB_009010 AFUB_010360 AFUB_011170 AFUB_012150 AFUB_012410 AFUB_012620 AFUB_012740 AFUB_013070 AFUB_018280 AFUB_020650 AFUB_020720 AFUB_022420 AFUB_022770 AFUB_026490 AFUB_026910 AFUB_026990 AFUB_030700 AFUB_031920 AFUB_032200 AFUB_032790 AFUB_034890 AFUB_036740 AFUB_036760 AFUB_037100 AFUB_038810 AFUB_039270 AFUB_040590 AFUB_041010 AFUB_041180 AFUB_042760 AFU…
0.000284943126733303	68	138	1.61953873561558	Signaling	http://amigo.geneontology.org/amigo/term/GO:0023052	AFUB_001940 AFUB_005040 AFUB_005570 AFUB_009010 AFUB_010360 AFUB_011170 AFUB_012150 AFUB_012410 AFUB_012620 AFUB_012740 AFUB_013070 AFUB_018280 AFUB_020650 AFUB_020720 AFUB_022420 AFUB_022770 AFUB_026490 AFUB_026910 AFUB_026990 AFUB_030700 AFUB_031920 AFUB_032200 AFUB_032790 AFUB_034890 AFUB_036740 AFUB_036760 AFUB_037100 AFUB_038810 AFUB_039270 AFUB_040590 AFUB_041010 AFUB_041180 AFUB_042760 AFU…
0.000352787972755293	88	191	1.51429615070185	Peptidase activity	http://amigo.geneontology.org/amigo/term/GO:0008233	AFUB_000340 AFUB_002550 AFUB_003860 AFUB_004150 AFUB_006350 AFUB_007860 AFUB_010680 AFUB_017390 AFUB_018820 AFUB_020580 AFUB_021940 AFUB_022020 AFUB_023410 AFUB_023550 AFUB_024390 AFUB_024920 AFUB_027180 AFUB_031630 AFUB_032170 AFUB_033760 AFUB_036330 AFUB_036750 AFUB_036970 AFUB_037880 AFUB_040770 AFUB_040810 AFUB_041260 AFUB_042010 AFUB_042340 AFUB_043490 AFUB_043550 AFUB_043660 AFUB_045280 AFU…
0.000359111626286569	14	16	2.87587209302326	Movement of cell or subcellular component	http://amigo.geneontology.org/amigo/term/GO:0006928	AFUB_000530 AFUB_001890 AFUB_020210 AFUB_029900 AFUB_030370 AFUB_036350 AFUB_053100 AFUB_056050 AFUB_056240 AFUB_059360 AFUB_060760 AFUB_060900 AFUB_087970 AFUB_089240
0.000359111626286569	14	16	2.87587209302326	Microtubule-based movement	http://amigo.geneontology.org/amigo/term/GO:0007018	AFUB_000530 AFUB_001890 AFUB_020210 AFUB_029900 AFUB_030370 AFUB_036350 AFUB_053100 AFUB_056050 AFUB_056240 AFUB_059360 AFUB_060760 AFUB_060900 AFUB_087970 AFUB_089240
0.000401593722596021	72	150	1.57762126245847	Endoplasmic reticulum	http://amigo.geneontology.org/amigo/term/GO:0005783	AFUB_001070 AFUB_001900 AFUB_003810 AFUB_004220 AFUB_005060 AFUB_005250 AFUB_005310 AFUB_006580 AFUB_008470 AFUB_010660 AFUB_011170 AFUB_011650 AFUB_013360 AFUB_013680 AFUB_014410 AFUB_014480 AFUB_014650 AFUB_020040 AFUB_021670 AFUB_022820 AFUB_023230 AFUB_023360 AFUB_027290 AFUB_028240 AFUB_028600 AFUB_031650 AFUB_032460 AFUB_036330 AFUB_037100 AFUB_040680 AFUB_041400 AFUB_041630 AFUB_042600 AFU…
0.000484928975464164	58	115	1.65764552939477	Oxidoreductase activity, acting on paired donors, with incorporation or reduction of molecular oxygen	http://amigo.geneontology.org/amigo/term/GO:0016705	AFUB_000390 AFUB_000800 AFUB_000810 AFUB_000940 AFUB_004350 AFUB_004730 AFUB_006560 AFUB_007690 AFUB_016960 AFUB_025260 AFUB_033180 AFUB_033700 AFUB_034180 AFUB_034190 AFUB_037060 AFUB_039160 AFUB_044790 AFUB_046390 AFUB_047400 AFUB_051140 AFUB_051150 AFUB_055310 AFUB_062540 AFUB_063320 AFUB_063960 AFUB_064010 AFUB_066340 AFUB_067090 AFUB_067850 AFUB_071560 AFUB_072040 AFUB_072050 AFUB_072070 AFU…
0.000647263042310564	98	221	1.45745554035568	Proteolysis	http://amigo.geneontology.org/amigo/term/GO:0006508	AFUB_000340 AFUB_002550 AFUB_002820 AFUB_003860 AFUB_004150 AFUB_006350 AFUB_007740 AFUB_007860 AFUB_007870 AFUB_010680 AFUB_013410 AFUB_017390 AFUB_018820 AFUB_020580 AFUB_021940 AFUB_022020 AFUB_023410 AFUB_023550 AFUB_024390 AFUB_024920 AFUB_027180 AFUB_031630 AFUB_032170 AFUB_033760 AFUB_035240 AFUB_036330 AFUB_036750 AFUB_036970 AFUB_037780 AFUB_037880 AFUB_040770 AFUB_040810 AFUB_041260 AFU…
0.000763968530534779	22	32	2.25961378737542	DNA conformation change	http://amigo.geneontology.org/amigo/term/GO:0071103	AFUB_001050 AFUB_004320 AFUB_013260 AFUB_020980 AFUB_021990 AFUB_025950 AFUB_026870 AFUB_029490 AFUB_035200 AFUB_042980 AFUB_043400 AFUB_043470 AFUB_050700 AFUB_051050 AFUB_051430 AFUB_053090 AFUB_058480 AFUB_061080 AFUB_064320 AFUB_067810 AFUB_069190 AFUB_089420
0.0011520204832717	101	232	1.43085261771108	Organelle organization	http://amigo.geneontology.org/amigo/term/GO:0006996	AFUB_001050 AFUB_001080 AFUB_002930 AFUB_003070 AFUB_003460 AFUB_003810 AFUB_004320 AFUB_007050 AFUB_007740 AFUB_007930 AFUB_008870 AFUB_009090 AFUB_009240 AFUB_010330 AFUB_011650 AFUB_012290 AFUB_012880 AFUB_013070 AFUB_013210 AFUB_013260 AFUB_014520 AFUB_019260 AFUB_020160 AFUB_020980 AFUB_021990 AFUB_022880 AFUB_025950 AFUB_026080 AFUB_026760 AFUB_026870 AFUB_027170 AFUB_027740 AFUB_029490 AFU…
0.00122091630686452	54	108	1.64335548172757	Heme binding	http://amigo.geneontology.org/amigo/term/GO:0020037	AFUB_000390 AFUB_000800 AFUB_000810 AFUB_002450 AFUB_004020 AFUB_004350 AFUB_004730 AFUB_007560 AFUB_007690 AFUB_012300 AFUB_012310 AFUB_021740 AFUB_023760 AFUB_028740 AFUB_031240 AFUB_033700 AFUB_037060 AFUB_044790 AFUB_046390 AFUB_051140 AFUB_051150 AFUB_062540 AFUB_063960 AFUB_064100 AFUB_066210 AFUB_067090 AFUB_067850 AFUB_071560 AFUB_072040 AFUB_072050 AFUB_072070 AFUB_072090 AFUB_074120 AFU…
0.00127081200505565	143	350	1.34285619364025	Response to stimulus	http://amigo.geneontology.org/amigo/term/GO:0050896	AFUB_001940 AFUB_002380 AFUB_005040 AFUB_005570 AFUB_007050 AFUB_007940 AFUB_008050 AFUB_009010 AFUB_010360 AFUB_011170 AFUB_012150 AFUB_012410 AFUB_012620 AFUB_012740 AFUB_013070 AFUB_017480 AFUB_018280 AFUB_020130 AFUB_020650 AFUB_020720 AFUB_021670 AFUB_021710 AFUB_021990 AFUB_022420 AFUB_022770 AFUB_023220 AFUB_023400 AFUB_024900 AFUB_026490 AFUB_026830 AFUB_026910 AFUB_026990 AFUB_027740 AFU…
0.00154622936692213	16	21	2.50416073406107	Cell cycle phase transition	http://amigo.geneontology.org/amigo/term/GO:0044770	AFUB_007050 AFUB_007740 AFUB_013070 AFUB_026490 AFUB_034890 AFUB_035280 AFUB_036930 AFUB_041010 AFUB_050970 AFUB_052950 AFUB_060320 AFUB_069590 AFUB_074100 AFUB_074160 AFUB_094310 AFUB_098250
0.00190349060353443	671	1962	1.12576980933048	Intrinsic component of membrane	http://amigo.geneontology.org/amigo/term/GO:0031224	AFUB_000240 AFUB_000250 AFUB_000340 AFUB_000500 AFUB_000570 AFUB_000580 AFUB_000650 AFUB_000690 AFUB_000700 AFUB_000750 AFUB_000770 AFUB_000790 AFUB_000800 AFUB_000810 AFUB_000890 AFUB_000930 AFUB_000990 AFUB_001000 AFUB_001070 AFUB_001320 AFUB_001420 AFUB_001570 AFUB_002020 AFUB_002200 AFUB_002210 AFUB_002300 AFUB_002310 AFUB_002450 AFUB_002940 AFUB_003120 AFUB_003160 AFUB_003220 AFUB_003230 AFU…
0.00196832102629661	63	133	1.55686308795244	Lipid biosynthetic process	http://amigo.geneontology.org/amigo/term/GO:0008610	AFUB_000770 AFUB_003560 AFUB_005060 AFUB_006090 AFUB_006580 AFUB_007490 AFUB_008470 AFUB_008710 AFUB_010660 AFUB_013360 AFUB_013680 AFUB_014410 AFUB_016240 AFUB_016340 AFUB_017380 AFUB_018100 AFUB_024590 AFUB_027290 AFUB_030680 AFUB_031650 AFUB_032200 AFUB_035240 AFUB_035850 AFUB_038500 AFUB_043370 AFUB_043760 AFUB_043770 AFUB_050130 AFUB_050980 AFUB_051290 AFUB_052590 AFUB_055310 AFUB_056210 AFU…
0.00204535841244899	663	1939	1.12556269048077	Integral component of membrane	http://amigo.geneontology.org/amigo/term/GO:0016021	AFUB_000240 AFUB_000250 AFUB_000340 AFUB_000500 AFUB_000570 AFUB_000580 AFUB_000650 AFUB_000690 AFUB_000700 AFUB_000750 AFUB_000770 AFUB_000790 AFUB_000800 AFUB_000810 AFUB_000890 AFUB_000930 AFUB_000990 AFUB_001000 AFUB_001070 AFUB_001320 AFUB_001420 AFUB_001570 AFUB_002020 AFUB_002200 AFUB_002210 AFUB_002300 AFUB_002310 AFUB_002450 AFUB_002940 AFUB_003120 AFUB_003160 AFUB_003220 AFUB_003230 AFU…
0.00204535841244899	54	110	1.61347629115071	Tetrapyrrole binding	http://amigo.geneontology.org/amigo/term/GO:0046906	AFUB_000390 AFUB_000800 AFUB_000810 AFUB_002450 AFUB_004020 AFUB_004350 AFUB_004730 AFUB_007560 AFUB_007690 AFUB_012300 AFUB_012310 AFUB_021740 AFUB_023760 AFUB_028740 AFUB_031240 AFUB_033700 AFUB_037060 AFUB_044790 AFUB_046390 AFUB_051140 AFUB_051150 AFUB_062540 AFUB_063960 AFUB_064100 AFUB_066210 AFUB_067090 AFUB_067850 AFUB_071560 AFUB_072040 AFUB_072050 AFUB_072070 AFUB_072090 AFUB_074120 AFU…
0.00206504715073688	386	1082	1.17796697483165	Cation binding	http://amigo.geneontology.org/amigo/term/GO:0043169	AFUB_000340 AFUB_000390 AFUB_000400 AFUB_000800 AFUB_000810 AFUB_001050 AFUB_001150 AFUB_001900 AFUB_002240 AFUB_002450 AFUB_002740 AFUB_003270 AFUB_003310 AFUB_003600 AFUB_003620 AFUB_003810 AFUB_003820 AFUB_003960 AFUB_003970 AFUB_004150 AFUB_004350 AFUB_004490 AFUB_004730 AFUB_004900 AFUB_004970 AFUB_005860 AFUB_005910 AFUB_005990 AFUB_006350 AFUB_006560 AFUB_006590 AFUB_007190 AFUB_007560 AFU…
0.00212814309769475	344	951	1.19013533834586	Nucleotide binding	http://amigo.geneontology.org/amigo/term/GO:0000166	AFUB_000010 AFUB_000530 AFUB_000700 AFUB_000780 AFUB_000940 AFUB_001050 AFUB_001150 AFUB_001590 AFUB_001890 AFUB_002380 AFUB_002530 AFUB_002550 AFUB_002570 AFUB_002930 AFUB_003830 AFUB_004230 AFUB_004320 AFUB_004500 AFUB_005120 AFUB_005310 AFUB_005610 AFUB_005990 AFUB_006190 AFUB_007730 AFUB_007970 AFUB_008110 AFUB_008260 AFUB_009720 AFUB_009760 AFUB_010140 AFUB_010250 AFUB_010300 AFUB_010330 AFU…
0.00212814309769475	344	951	1.19013533834586	Nucleoside phosphate binding	http://amigo.geneontology.org/amigo/term/GO:1901265	AFUB_000010 AFUB_000530 AFUB_000700 AFUB_000780 AFUB_000940 AFUB_001050 AFUB_001150 AFUB_001590 AFUB_001890 AFUB_002380 AFUB_002530 AFUB_002550 AFUB_002570 AFUB_002930 AFUB_003830 AFUB_004230 AFUB_004320 AFUB_004500 AFUB_005120 AFUB_005310 AFUB_005610 AFUB_005990 AFUB_006190 AFUB_007730 AFUB_007970 AFUB_008110 AFUB_008260 AFUB_009720 AFUB_009760 AFUB_010140 AFUB_010250 AFUB_010300 AFUB_010330 AFU…
0.00212814309769475	60	126	1.56510045878817	Organic acid biosynthetic process	http://amigo.geneontology.org/amigo/term/GO:0016053	AFUB_001150 AFUB_003960 AFUB_005910 AFUB_007320 AFUB_007730 AFUB_011050 AFUB_012570 AFUB_013230 AFUB_013630 AFUB_014100 AFUB_016410 AFUB_021370 AFUB_021520 AFUB_023310 AFUB_023620 AFUB_023840 AFUB_024590 AFUB_024990 AFUB_026250 AFUB_027020 AFUB_027290 AFUB_031050 AFUB_031240 AFUB_034390 AFUB_037060 AFUB_037480 AFUB_038840 AFUB_040130 AFUB_041320 AFUB_041910 AFUB_042220 AFUB_043760 AFUB_043770 AFU…
0.00247946666829448	59	124	1.56383828099882	Carboxylic acid biosynthetic process	http://amigo.geneontology.org/amigo/term/GO:0046394	AFUB_001150 AFUB_003960 AFUB_007320 AFUB_007730 AFUB_011050 AFUB_012570 AFUB_013230 AFUB_013630 AFUB_014100 AFUB_016410 AFUB_021370 AFUB_021520 AFUB_023310 AFUB_023620 AFUB_023840 AFUB_024590 AFUB_024990 AFUB_026250 AFUB_027020 AFUB_027290 AFUB_031050 AFUB_031240 AFUB_034390 AFUB_037060 AFUB_037480 AFUB_038840 AFUB_040130 AFUB_041320 AFUB_041910 AFUB_042220 AFUB_043760 AFUB_043770 AFUB_048350 AFU…
0.00262394920154626	14	18	2.55633074935401	Coated vesicle membrane	http://amigo.geneontology.org/amigo/term/GO:0030662	AFUB_001900 AFUB_003810 AFUB_005310 AFUB_010390 AFUB_015390 AFUB_019660 AFUB_025060 AFUB_026390 AFUB_028600 AFUB_040260 AFUB_040680 AFUB_063210 AFUB_064800 AFUB_067130
0.00262394920154626	14	18	2.55633074935401	Microtubule binding	http://amigo.geneontology.org/amigo/term/GO:0008017	AFUB_000530 AFUB_001890 AFUB_020210 AFUB_029900 AFUB_030370 AFUB_031940 AFUB_036350 AFUB_053100 AFUB_056240 AFUB_060760 AFUB_060900 AFUB_065870 AFUB_087970 AFUB_089240
0.00262394920154626	383	1077	1.1742633386225	Metal ion binding	http://amigo.geneontology.org/amigo/term/GO:0046872	AFUB_000340 AFUB_000390 AFUB_000400 AFUB_000800 AFUB_000810 AFUB_001050 AFUB_001150 AFUB_001900 AFUB_002240 AFUB_002450 AFUB_002740 AFUB_003270 AFUB_003310 AFUB_003600 AFUB_003620 AFUB_003810 AFUB_003820 AFUB_003960 AFUB_003970 AFUB_004150 AFUB_004350 AFUB_004490 AFUB_004730 AFUB_004900 AFUB_004970 AFUB_005860 AFUB_005910 AFUB_005990 AFUB_006350 AFUB_006560 AFUB_006590 AFUB_007190 AFUB_007560 AFU…
0.00273268259098108	16	22	2.3903352461492	Mitotic nuclear division	http://amigo.geneontology.org/amigo/term/GO:0140014	AFUB_001080 AFUB_007050 AFUB_007740 AFUB_013070 AFUB_032530 AFUB_034890 AFUB_036930 AFUB_038980 AFUB_040850 AFUB_043470 AFUB_050700 AFUB_050970 AFUB_052950 AFUB_074100 AFUB_089420 AFUB_093650
0.00273268259098108	15	20	2.46503322259136	Regulation of cell cycle phase transition	http://amigo.geneontology.org/amigo/term/GO:1901987	AFUB_007050 AFUB_007740 AFUB_013070 AFUB_026490 AFUB_034890 AFUB_036930 AFUB_041010 AFUB_050970 AFUB_052950 AFUB_060320 AFUB_069590 AFUB_074100 AFUB_074160 AFUB_094310 AFUB_098250
0.00273268259098108	10	11	2.9879190576865	DNA packaging complex	http://amigo.geneontology.org/amigo/term/GO:0044815	AFUB_013260 AFUB_013270 AFUB_029490 AFUB_042980 AFUB_043640 AFUB_043650 AFUB_050700 AFUB_089420 AFUB_092980 AFUB_093640
0.00273268259098108	18	26	2.27541528239203	Tubulin binding	http://amigo.geneontology.org/amigo/term/GO:0015631	AFUB_000530 AFUB_001890 AFUB_012290 AFUB_020210 AFUB_027170 AFUB_029900 AFUB_030370 AFUB_031400 AFUB_031940 AFUB_036350 AFUB_053100 AFUB_056240 AFUB_059510 AFUB_060760 AFUB_060900 AFUB_065870 AFUB_087970 AFUB_089240
0.00273268259098108	16	22	2.3903352461492	Regulation of cell cycle process	http://amigo.geneontology.org/amigo/term/GO:0010564	AFUB_001080 AFUB_007050 AFUB_007740 AFUB_013070 AFUB_026490 AFUB_034890 AFUB_036930 AFUB_041010 AFUB_050970 AFUB_052950 AFUB_060320 AFUB_069590 AFUB_074100 AFUB_074160 AFUB_094310 AFUB_098250
0.00275044588409832	31	55	1.85250981576563	Cytoskeletal protein binding	http://amigo.geneontology.org/amigo/term/GO:0008092	AFUB_000530 AFUB_001890 AFUB_003070 AFUB_003460 AFUB_009090 AFUB_012290 AFUB_014520 AFUB_020210 AFUB_027170 AFUB_029080 AFUB_029890 AFUB_029900 AFUB_030370 AFUB_031400 AFUB_031940 AFUB_036350 AFUB_053100 AFUB_055850 AFUB_056240 AFUB_058190 AFUB_059510 AFUB_060760 AFUB_060900 AFUB_065870 AFUB_068030 AFUB_076130 AFUB_083740 AFUB_087970 AFUB_089240 AFUB_093350 AFUB_100080
0.00295059350518135	197	515	1.25724671805954	Catalytic activity, acting on a protein	http://amigo.geneontology.org/amigo/term/GO:0140096	AFUB_000340 AFUB_001940 AFUB_002150 AFUB_002550 AFUB_003490 AFUB_003860 AFUB_003950 AFUB_004150 AFUB_006190 AFUB_006350 AFUB_007240 AFUB_007860 AFUB_010360 AFUB_010510 AFUB_010520 AFUB_010680 AFUB_011380 AFUB_013410 AFUB_014350 AFUB_016010 AFUB_016170 AFUB_017390 AFUB_018600 AFUB_018820 AFUB_019130 AFUB_020580 AFUB_020650 AFUB_020940 AFUB_021710 AFUB_021940 AFUB_022020 AFUB_023230 AFUB_023330 AFU…
0.00355137500103685	343	956	1.1804626811153	Anion binding	http://amigo.geneontology.org/amigo/term/GO:0043168	AFUB_000010 AFUB_000530 AFUB_000700 AFUB_000780 AFUB_000940 AFUB_001050 AFUB_001260 AFUB_001590 AFUB_001890 AFUB_002380 AFUB_002550 AFUB_002570 AFUB_002930 AFUB_003830 AFUB_004230 AFUB_004320 AFUB_005120 AFUB_005310 AFUB_005610 AFUB_005990 AFUB_006190 AFUB_006530 AFUB_007730 AFUB_007970 AFUB_008110 AFUB_008260 AFUB_009720 AFUB_009760 AFUB_010140 AFUB_010300 AFUB_010330 AFUB_010360 AFUB_010510 AFU…
0.00399602446299745	123	303	1.33420940100655	Organic acid metabolic process	http://amigo.geneontology.org/amigo/term/GO:0006082	AFUB_001150 AFUB_001260 AFUB_003960 AFUB_005860 AFUB_005910 AFUB_005990 AFUB_006530 AFUB_007320 AFUB_007730 AFUB_009760 AFUB_010200 AFUB_011050 AFUB_011540 AFUB_012300 AFUB_012310 AFUB_012320 AFUB_012570 AFUB_013230 AFUB_013630 AFUB_014100 AFUB_016410 AFUB_016830 AFUB_018710 AFUB_021290 AFUB_021300 AFUB_021370 AFUB_021520 AFUB_022010 AFUB_022680 AFUB_022950 AFUB_023310 AFUB_023620 AFUB_023840 AFU…
0.00399602446299745	36	68	1.74002345124096	Cytoskeleton	http://amigo.geneontology.org/amigo/term/GO:0005856	AFUB_000530 AFUB_001080 AFUB_002930 AFUB_003070 AFUB_003460 AFUB_007900 AFUB_010330 AFUB_012170 AFUB_012290 AFUB_012880 AFUB_023600 AFUB_027170 AFUB_029070 AFUB_029080 AFUB_029090 AFUB_029900 AFUB_030640 AFUB_031400 AFUB_035950 AFUB_038440 AFUB_039760 AFUB_052950 AFUB_053100 AFUB_056050 AFUB_056240 AFUB_058190 AFUB_059360 AFUB_060760 AFUB_068630 AFUB_068870 AFUB_070310 AFUB_072000 AFUB_076130 AFU…
0.00455606143153611	19	29	2.15336235536717	Steroid metabolic process	http://amigo.geneontology.org/amigo/term/GO:0008202	AFUB_003560 AFUB_005060 AFUB_006090 AFUB_007490 AFUB_014650 AFUB_030680 AFUB_038500 AFUB_047590 AFUB_052590 AFUB_055310 AFUB_058300 AFUB_062080 AFUB_064220 AFUB_064880 AFUB_071550 AFUB_072030 AFUB_077020 AFUB_080560 AFUB_099400
0.00546777621101958	14	19	2.42178702570379	Coated vesicle	http://amigo.geneontology.org/amigo/term/GO:0030135	AFUB_001900 AFUB_003810 AFUB_005310 AFUB_010390 AFUB_015390 AFUB_019660 AFUB_025060 AFUB_026390 AFUB_028600 AFUB_040260 AFUB_040680 AFUB_063210 AFUB_064800 AFUB_067130
0.00546777621101958	16	23	2.28640762675141	Sister chromatid segregation	http://amigo.geneontology.org/amigo/term/GO:0000819	AFUB_001080 AFUB_007050 AFUB_007740 AFUB_013070 AFUB_022880 AFUB_032530 AFUB_034890 AFUB_038980 AFUB_040850 AFUB_043470 AFUB_050700 AFUB_050970 AFUB_074100 AFUB_089420 AFUB_093650 AFUB_095610
0.00546777621101958	14	19	2.42178702570379	Sterol metabolic process	http://amigo.geneontology.org/amigo/term/GO:0016125	AFUB_003560 AFUB_005060 AFUB_006090 AFUB_007490 AFUB_014650 AFUB_038500 AFUB_047590 AFUB_055310 AFUB_062080 AFUB_064220 AFUB_064880 AFUB_077020 AFUB_080560 AFUB_099400
0.00663879355008553	120	298	1.32350777051885	Oxoacid metabolic process	http://amigo.geneontology.org/amigo/term/GO:0043436	AFUB_001150 AFUB_001260 AFUB_003960 AFUB_005860 AFUB_005990 AFUB_006530 AFUB_007320 AFUB_007730 AFUB_009760 AFUB_010200 AFUB_011050 AFUB_011540 AFUB_012300 AFUB_012310 AFUB_012320 AFUB_012570 AFUB_013230 AFUB_013630 AFUB_014100 AFUB_016410 AFUB_016830 AFUB_018710 AFUB_021290 AFUB_021300 AFUB_021370 AFUB_021520 AFUB_022010 AFUB_022680 AFUB_022950 AFUB_023310 AFUB_023620 AFUB_023840 AFUB_024590 AFU…
0.00816048622794227	19	30	2.08158361018826	Mitotic cell cycle process	http://amigo.geneontology.org/amigo/term/GO:1903047	AFUB_001080 AFUB_007050 AFUB_007740 AFUB_013070 AFUB_032530 AFUB_034890 AFUB_035280 AFUB_036930 AFUB_038980 AFUB_040850 AFUB_041010 AFUB_043470 AFUB_050700 AFUB_050970 AFUB_052950 AFUB_074100 AFUB_083420 AFUB_089420 AFUB_093650
0.0083010669809678	26	46	1.85770619673552	Microtubule cytoskeleton	http://amigo.geneontology.org/amigo/term/GO:0015630	AFUB_000530 AFUB_001080 AFUB_002930 AFUB_007900 AFUB_010330 AFUB_012170 AFUB_012290 AFUB_012880 AFUB_023600 AFUB_027170 AFUB_029090 AFUB_029900 AFUB_030640 AFUB_031400 AFUB_038440 AFUB_039760 AFUB_052950 AFUB_056050 AFUB_059360 AFUB_060760 AFUB_068630 AFUB_068870 AFUB_070310 AFUB_072000 AFUB_086810 AFUB_089240
0.0083010669809678	275	759	1.19083730559969	Protein binding	http://amigo.geneontology.org/amigo/term/GO:0005515	AFUB_000530 AFUB_001610 AFUB_001890 AFUB_002150 AFUB_002400 AFUB_002550 AFUB_003070 AFUB_003150 AFUB_003460 AFUB_003790 AFUB_004250 AFUB_004380 AFUB_005330 AFUB_005430 AFUB_005570 AFUB_005680 AFUB_006750 AFUB_007160 AFUB_007310 AFUB_007420 AFUB_007630 AFUB_007670 AFUB_007860 AFUB_007900 AFUB_008280 AFUB_009010 AFUB_009090 AFUB_009240 AFUB_009270 AFUB_009280 AFUB_009620 AFUB_009730 AFUB_010120 AFU…
0.0083010669809678	31	58	1.75669034253637	Catalytic activity, acting on DNA	http://amigo.geneontology.org/amigo/term/GO:0140097	AFUB_001050 AFUB_004320 AFUB_005610 AFUB_009440 AFUB_020980 AFUB_021990 AFUB_023220 AFUB_024900 AFUB_025950 AFUB_026510 AFUB_032280 AFUB_035200 AFUB_035940 AFUB_038000 AFUB_040080 AFUB_042260 AFUB_043400 AFUB_050960 AFUB_051050 AFUB_051960 AFUB_058480 AFUB_060730 AFUB_061080 AFUB_064090 AFUB_064320 AFUB_065080 AFUB_067810 AFUB_068930 AFUB_069190 AFUB_087850 AFUB_090130
0.00940024419155762	7	7	3.28671096345515	Proteasome core complex, alpha-subunit complex	http://amigo.geneontology.org/amigo/term/GO:0019773	AFUB_027180 AFUB_037880 AFUB_050680 AFUB_072270 AFUB_074920 AFUB_091450 AFUB_093500
0.00940024419155762	17	26	2.14900332225914	Steroid biosynthetic process	http://amigo.geneontology.org/amigo/term/GO:0006694	AFUB_003560 AFUB_005060 AFUB_006090 AFUB_007490 AFUB_030680 AFUB_038500 AFUB_052590 AFUB_055310 AFUB_058300 AFUB_062080 AFUB_064220 AFUB_064880 AFUB_071550 AFUB_072030 AFUB_077020 AFUB_080560 AFUB_099400
0.010153113628783	16	24	2.19114064230343	Nuclear envelope	http://amigo.geneontology.org/amigo/term/GO:0005635	AFUB_010280 AFUB_010870 AFUB_011750 AFUB_021950 AFUB_024490 AFUB_026990 AFUB_043500 AFUB_058960 AFUB_060330 AFUB_063210 AFUB_064190 AFUB_072870 AFUB_076770 AFUB_091600 AFUB_098280 AFUB_099950
0.0106966680825063	70	161	1.42900476671963	DNA metabolic process	http://amigo.geneontology.org/amigo/term/GO:0006259	AFUB_001050 AFUB_002380 AFUB_003820 AFUB_004320 AFUB_005270 AFUB_005610 AFUB_007940 AFUB_008050 AFUB_009440 AFUB_014860 AFUB_020130 AFUB_021990 AFUB_023220 AFUB_023400 AFUB_024900 AFUB_025950 AFUB_026510 AFUB_026830 AFUB_028560 AFUB_029050 AFUB_031780 AFUB_032280 AFUB_035200 AFUB_035940 AFUB_038000 AFUB_038870 AFUB_039320 AFUB_040080 AFUB_040110 AFUB_042260 AFUB_042880 AFUB_043560 AFUB_043640 AFU…
0.0107891859954101	14	20	2.3006976744186	Mitotic sister chromatid segregation	http://amigo.geneontology.org/amigo/term/GO:0000070	AFUB_001080 AFUB_007050 AFUB_007740 AFUB_013070 AFUB_032530 AFUB_034890 AFUB_038980 AFUB_040850 AFUB_043470 AFUB_050700 AFUB_050970 AFUB_074100 AFUB_089420 AFUB_093650
0.0107891859954101	427	1233	1.14099640763849	Hydrolase activity	http://amigo.geneontology.org/amigo/term/GO:0016787	AFUB_000010 AFUB_000280 AFUB_000310 AFUB_000340 AFUB_001020 AFUB_001530 AFUB_001580 AFUB_002550 AFUB_002570 AFUB_002760 AFUB_002930 AFUB_003270 AFUB_003430 AFUB_003490 AFUB_003550 AFUB_003860 AFUB_003950 AFUB_004150 AFUB_004230 AFUB_004320 AFUB_004590 AFUB_004900 AFUB_005120 AFUB_005130 AFUB_005610 AFUB_005620 AFUB_005870 AFUB_006350 AFUB_007240 AFUB_007620 AFUB_007860 AFUB_007940 AFUB_008530 AFU…
0.0107891859954101	41	84	1.60422797025787	Cellular amino acid biosynthetic process	http://amigo.geneontology.org/amigo/term/GO:0008652	AFUB_001150 AFUB_003960 AFUB_007320 AFUB_007730 AFUB_012570 AFUB_013230 AFUB_013630 AFUB_014100 AFUB_021370 AFUB_021520 AFUB_023310 AFUB_023620 AFUB_023840 AFUB_026250 AFUB_027020 AFUB_031050 AFUB_031240 AFUB_037480 AFUB_038840 AFUB_040130 AFUB_041320 AFUB_041910 AFUB_042220 AFUB_053060 AFUB_053140 AFUB_053360 AFUB_056420 AFUB_062440 AFUB_062900 AFUB_063970 AFUB_065240 AFUB_067560 AFUB_078580 AFU…
0.0107891859954101	12	16	2.46503322259136	Sterol biosynthetic process	http://amigo.geneontology.org/amigo/term/GO:0016126	AFUB_003560 AFUB_005060 AFUB_006090 AFUB_007490 AFUB_038500 AFUB_055310 AFUB_062080 AFUB_064220 AFUB_064880 AFUB_077020 AFUB_080560 AFUB_099400
0.0108488607217934	13	18	2.37373569582872	Nuclear pore	http://amigo.geneontology.org/amigo/term/GO:0005643	AFUB_010280 AFUB_010870 AFUB_011750 AFUB_021950 AFUB_024490 AFUB_026990 AFUB_043500 AFUB_060330 AFUB_063210 AFUB_064190 AFUB_076770 AFUB_091600 AFUB_098280
0.0132589074620879	34	67	1.6678831754847	Golgi apparatus	http://amigo.geneontology.org/amigo/term/GO:0005794	AFUB_001900 AFUB_003810 AFUB_004400 AFUB_004440 AFUB_005310 AFUB_005450 AFUB_007010 AFUB_009270 AFUB_009740 AFUB_010390 AFUB_013210 AFUB_013790 AFUB_014800 AFUB_015390 AFUB_019660 AFUB_025060 AFUB_026390 AFUB_035240 AFUB_038050 AFUB_040260 AFUB_053290 AFUB_060590 AFUB_063210 AFUB_064800 AFUB_067130 AFUB_069910 AFUB_069940 AFUB_083810 AFUB_084520 AFUB_088820 AFUB_090140 AFUB_091310 AFUB_093450 AFU…
0.0145950767632608	74	174	1.39779661664184	Small molecule biosynthetic process	http://amigo.geneontology.org/amigo/term/GO:0044283	AFUB_001150 AFUB_003960 AFUB_005910 AFUB_007320 AFUB_007730 AFUB_011050 AFUB_012570 AFUB_013230 AFUB_013630 AFUB_014100 AFUB_016410 AFUB_018100 AFUB_018300 AFUB_021370 AFUB_021520 AFUB_022860 AFUB_023310 AFUB_023620 AFUB_023840 AFUB_024590 AFUB_024990 AFUB_026250 AFUB_026520 AFUB_027020 AFUB_027290 AFUB_031050 AFUB_031240 AFUB_034390 AFUB_037060 AFUB_037480 AFUB_038840 AFUB_040130 AFUB_041320 AFU…
0.0145950767632608	115	290	1.30335089930118	Carboxylic acid metabolic process	http://amigo.geneontology.org/amigo/term/GO:0019752	AFUB_001150 AFUB_001260 AFUB_003960 AFUB_005860 AFUB_005990 AFUB_006530 AFUB_007320 AFUB_007730 AFUB_009760 AFUB_010200 AFUB_011050 AFUB_011540 AFUB_012570 AFUB_013230 AFUB_013630 AFUB_014100 AFUB_016410 AFUB_018710 AFUB_021290 AFUB_021300 AFUB_021370 AFUB_021520 AFUB_022010 AFUB_022680 AFUB_022950 AFUB_023310 AFUB_023620 AFUB_023840 AFUB_024590 AFUB_024990 AFUB_025510 AFUB_025650 AFUB_026250 AFU…
0.0154740129360403	8	9	2.92152085640458	Nucleosome	http://amigo.geneontology.org/amigo/term/GO:0000786	AFUB_013260 AFUB_013270 AFUB_029490 AFUB_042980 AFUB_043640 AFUB_043650 AFUB_092980 AFUB_093640
0.0154740129360403	8	9	2.92152085640458	Golgi-associated vesicle	http://amigo.geneontology.org/amigo/term/GO:0005798	AFUB_010390 AFUB_015390 AFUB_019660 AFUB_025060 AFUB_026390 AFUB_040260 AFUB_064800 AFUB_067130
0.0154740129360403	8	9	2.92152085640458	Golgi-associated vesicle membrane	http://amigo.geneontology.org/amigo/term/GO:0030660	AFUB_010390 AFUB_015390 AFUB_019660 AFUB_025060 AFUB_026390 AFUB_040260 AFUB_064800 AFUB_067130
0.0161455221566495	26	48	1.78030177187154	NAD binding	http://amigo.geneontology.org/amigo/term/GO:0051287	AFUB_001150 AFUB_002530 AFUB_004500 AFUB_013120 AFUB_013940 AFUB_014100 AFUB_016410 AFUB_021520 AFUB_024230 AFUB_024247 AFUB_029340 AFUB_042220 AFUB_044100 AFUB_047930 AFUB_050490 AFUB_053060 AFUB_057860 AFUB_068090 AFUB_068840 AFUB_075190 AFUB_076160 AFUB_077050 AFUB_081790 AFUB_085440 AFUB_085660 AFUB_093370
0.0167528643369095	16	25	2.1034950166113	Chromatin	http://amigo.geneontology.org/amigo/term/GO:0000785	AFUB_008050 AFUB_013260 AFUB_013270 AFUB_026760 AFUB_029490 AFUB_042980 AFUB_043180 AFUB_043440 AFUB_043640 AFUB_043650 AFUB_045990 AFUB_064760 AFUB_065680 AFUB_067810 AFUB_092980 AFUB_093640
0.0171374607665233	30	58	1.70002291213197	Cell cycle process	http://amigo.geneontology.org/amigo/term/GO:0022402	AFUB_001080 AFUB_007050 AFUB_007740 AFUB_013070 AFUB_022880 AFUB_026490 AFUB_031940 AFUB_032530 AFUB_034890 AFUB_035280 AFUB_036930 AFUB_038980 AFUB_040850 AFUB_041010 AFUB_043470 AFUB_050700 AFUB_050970 AFUB_052950 AFUB_058960 AFUB_060320 AFUB_066750 AFUB_069590 AFUB_074100 AFUB_074160 AFUB_083420 AFUB_089420 AFUB_093650 AFUB_094310 AFUB_095610 AFUB_098250
0.0195666024185496	9	11	2.68912715191785	DNA packaging	http://amigo.geneontology.org/amigo/term/GO:0006323	AFUB_013260 AFUB_026870 AFUB_029490 AFUB_042980 AFUB_043470 AFUB_050700 AFUB_051430 AFUB_053090 AFUB_089420
0.0195666024185496	54	121	1.46679662831883	Iron ion binding	http://amigo.geneontology.org/amigo/term/GO:0005506	AFUB_000390 AFUB_000800 AFUB_000810 AFUB_004350 AFUB_004730 AFUB_005910 AFUB_006560 AFUB_007690 AFUB_007730 AFUB_016240 AFUB_017380 AFUB_019980 AFUB_033700 AFUB_037060 AFUB_039160 AFUB_044790 AFUB_046390 AFUB_046610 AFUB_051140 AFUB_051150 AFUB_062540 AFUB_063960 AFUB_067090 AFUB_067850 AFUB_068250 AFUB_071560 AFUB_072040 AFUB_072050 AFUB_072070 AFUB_072090 AFUB_074120 AFUB_074420 AFUB_075500 AFU…
0.0214833156037682	10	13	2.52823920265781	Negative regulation of cell cycle	http://amigo.geneontology.org/amigo/term/GO:0045786	AFUB_013070 AFUB_026490 AFUB_034890 AFUB_041010 AFUB_052950 AFUB_060320 AFUB_069590 AFUB_074100 AFUB_094310 AFUB_098250
0.0214833156037682	10	13	2.52823920265781	Negative regulation of cell cycle phase transition	http://amigo.geneontology.org/amigo/term/GO:1901988	AFUB_013070 AFUB_026490 AFUB_034890 AFUB_041010 AFUB_052950 AFUB_060320 AFUB_069590 AFUB_074100 AFUB_094310 AFUB_098250
0.0214833156037682	10	13	2.52823920265781	Negative regulation of cell cycle process	http://amigo.geneontology.org/amigo/term/GO:0010948	AFUB_013070 AFUB_026490 AFUB_034890 AFUB_041010 AFUB_052950 AFUB_060320 AFUB_069590 AFUB_074100 AFUB_094310 AFUB_098250
0.0214895685370872	18	30	1.97202657807309	Nuclear division	http://amigo.geneontology.org/amigo/term/GO:0000280	AFUB_001080 AFUB_007050 AFUB_007740 AFUB_013070 AFUB_032530 AFUB_034890 AFUB_036930 AFUB_038980 AFUB_040850 AFUB_043470 AFUB_050700 AFUB_050970 AFUB_052950 AFUB_058960 AFUB_066750 AFUB_074100 AFUB_089420 AFUB_093650
0.0219117116520213	6	6	3.28671096345515	Integral component of plasma membrane	http://amigo.geneontology.org/amigo/term/GO:0005887	AFUB_010350 AFUB_021440 AFUB_024740 AFUB_050820 AFUB_070460 AFUB_098950
0.0219117116520213	6	6	3.28671096345515	COPI-coated vesicle	http://amigo.geneontology.org/amigo/term/GO:0030137	AFUB_010390 AFUB_015390 AFUB_019660 AFUB_025060 AFUB_026390 AFUB_040260
0.0219117116520213	6	6	3.28671096345515	COPI-coated vesicle membrane	http://amigo.geneontology.org/amigo/term/GO:0030663	AFUB_010390 AFUB_015390 AFUB_019660 AFUB_025060 AFUB_026390 AFUB_040260
0.0219117116520213	6	6	3.28671096345515	Intrinsic component of plasma membrane	http://amigo.geneontology.org/amigo/term/GO:0031226	AFUB_010350 AFUB_021440 AFUB_024740 AFUB_050820 AFUB_070460 AFUB_098950
0.0261164868831705	27	52	1.70656146179402	Cell division	http://amigo.geneontology.org/amigo/term/GO:0051301	AFUB_001080 AFUB_003220 AFUB_012170 AFUB_012650 AFUB_014280 AFUB_019260 AFUB_026870 AFUB_029700 AFUB_031920 AFUB_031940 AFUB_032530 AFUB_034890 AFUB_036930 AFUB_038910 AFUB_038980 AFUB_040850 AFUB_042860 AFUB_043100 AFUB_043470 AFUB_050700 AFUB_050970 AFUB_073970 AFUB_074160 AFUB_087950 AFUB_087970 AFUB_089420 AFUB_089850
0.0264894657460102	93	232	1.31751775690228	Lipid metabolic process	http://amigo.geneontology.org/amigo/term/GO:0006629	AFUB_000770 AFUB_003560 AFUB_005060 AFUB_005620 AFUB_006090 AFUB_006580 AFUB_007490 AFUB_008470 AFUB_008530 AFUB_008710 AFUB_009180 AFUB_010660 AFUB_012000 AFUB_012740 AFUB_013360 AFUB_013680 AFUB_014410 AFUB_014650 AFUB_016240 AFUB_016340 AFUB_017380 AFUB_018100 AFUB_024590 AFUB_027290 AFUB_030680 AFUB_031650 AFUB_031740 AFUB_032200 AFUB_032460 AFUB_035240 AFUB_035850 AFUB_038500 AFUB_041180 AFU…
0.0296703802844742	24	45	1.75291251384275	Endopeptidase complex	http://amigo.geneontology.org/amigo/term/GO:1905369	AFUB_006680 AFUB_007860 AFUB_010120 AFUB_021940 AFUB_027180 AFUB_037780 AFUB_037880 AFUB_041290 AFUB_050680 AFUB_064510 AFUB_064600 AFUB_065300 AFUB_072270 AFUB_072360 AFUB_072370 AFUB_072710 AFUB_073720 AFUB_074270 AFUB_074920 AFUB_074970 AFUB_078760 AFUB_090190 AFUB_091450 AFUB_093500
0.0317549547657585	81	199	1.33780697507471	Cellular amino acid metabolic process	http://amigo.geneontology.org/amigo/term/GO:0006520	AFUB_001150 AFUB_001260 AFUB_003960 AFUB_005860 AFUB_005990 AFUB_006530 AFUB_007320 AFUB_007730 AFUB_010200 AFUB_011540 AFUB_012570 AFUB_013230 AFUB_013630 AFUB_014100 AFUB_018710 AFUB_021290 AFUB_021300 AFUB_021370 AFUB_021520 AFUB_022680 AFUB_023310 AFUB_023620 AFUB_023840 AFUB_024990 AFUB_025510 AFUB_025650 AFUB_026250 AFUB_027020 AFUB_030580 AFUB_031050 AFUB_031240 AFUB_037480 AFUB_038840 AFU…
0.0333508206659272	18	31	1.90841281749009	Small GTPase mediated signal transduction	http://amigo.geneontology.org/amigo/term/GO:0007264	AFUB_005040 AFUB_011170 AFUB_022770 AFUB_026910 AFUB_031920 AFUB_036740 AFUB_037100 AFUB_038810 AFUB_042760 AFUB_043310 AFUB_054980 AFUB_059440 AFUB_059450 AFUB_061740 AFUB_063650 AFUB_068470 AFUB_072830 AFUB_090140
0.035390765746596	233	655	1.17634969966982	Regulation of cellular process	http://amigo.geneontology.org/amigo/term/GO:0050794	AFUB_001080 AFUB_001940 AFUB_002240 AFUB_003070 AFUB_003460 AFUB_003620 AFUB_004250 AFUB_004490 AFUB_005040 AFUB_005270 AFUB_005570 AFUB_005670 AFUB_006440 AFUB_007050 AFUB_007740 AFUB_009010 AFUB_009090 AFUB_009240 AFUB_009390 AFUB_010000 AFUB_010360 AFUB_010540 AFUB_010720 AFUB_011170 AFUB_011960 AFUB_012150 AFUB_012410 AFUB_012620 AFUB_012740 AFUB_013070 AFUB_013410 AFUB_013860 AFUB_013910 AFU…
0.0359756217671266	7	8	2.87587209302326	Exocyst	http://amigo.geneontology.org/amigo/term/GO:0000145	AFUB_004700 AFUB_012260 AFUB_027680 AFUB_055570 AFUB_067590 AFUB_083800 AFUB_092990
0.0359756217671266	7	8	2.87587209302326	Peptide transport	http://amigo.geneontology.org/amigo/term/GO:0015833	AFUB_000250 AFUB_011710 AFUB_030910 AFUB_036980 AFUB_061590 AFUB_076100 AFUB_076280
0.0369448923641658	13	20	2.13636212624585	DNA-dependent DNA replication	http://amigo.geneontology.org/amigo/term/GO:0006261	AFUB_003820 AFUB_004320 AFUB_014860 AFUB_025950 AFUB_028560 AFUB_035200 AFUB_038870 AFUB_040110 AFUB_051050 AFUB_058480 AFUB_069190 AFUB_089850 AFUB_098250
0.0393609648360588	12	18	2.19114064230343	DNA helicase activity	http://amigo.geneontology.org/amigo/term/GO:0003678	AFUB_004320 AFUB_020980 AFUB_021990 AFUB_025950 AFUB_035200 AFUB_043400 AFUB_051050 AFUB_058480 AFUB_061080 AFUB_064320 AFUB_067810 AFUB_069190
0.0393609648360588	50	114	1.44153989625226	Glycosyltransferase activity	http://amigo.geneontology.org/amigo/term/GO:0016757	AFUB_000290 AFUB_000570 AFUB_003790 AFUB_004220 AFUB_005770 AFUB_005920 AFUB_012070 AFUB_012400 AFUB_013360 AFUB_013680 AFUB_016340 AFUB_022820 AFUB_023310 AFUB_024420 AFUB_027030 AFUB_027340 AFUB_029070 AFUB_029080 AFUB_030370 AFUB_030560 AFUB_031880 AFUB_032460 AFUB_034810 AFUB_035850 AFUB_041400 AFUB_041840 AFUB_042600 AFUB_047490 AFUB_053440 AFUB_054870 AFUB_055240 AFUB_056510 AFUB_058160 AFU…
0.0393609648360588	251	709	1.16520402800458	Purine ribonucleoside triphosphate binding	http://amigo.geneontology.org/amigo/term/GO:0035639	AFUB_000010 AFUB_000530 AFUB_001050 AFUB_001590 AFUB_001890 AFUB_002380 AFUB_002550 AFUB_002570 AFUB_002930 AFUB_003830 AFUB_004230 AFUB_004320 AFUB_005120 AFUB_005310 AFUB_005610 AFUB_005990 AFUB_006190 AFUB_007970 AFUB_008110 AFUB_008260 AFUB_009720 AFUB_009760 AFUB_010140 AFUB_010300 AFUB_010330 AFUB_010360 AFUB_010510 AFUB_010840 AFUB_011170 AFUB_011380 AFUB_011620 AFUB_011650 AFUB_012390 AFU…
0.0393609648360588	12	18	2.19114064230343	DNA geometric change	http://amigo.geneontology.org/amigo/term/GO:0032392	AFUB_004320 AFUB_020980 AFUB_021990 AFUB_025950 AFUB_035200 AFUB_043400 AFUB_051050 AFUB_058480 AFUB_061080 AFUB_064320 AFUB_067810 AFUB_069190
0.0393609648360588	12	18	2.19114064230343	DNA duplex unwinding	http://amigo.geneontology.org/amigo/term/GO:0032508	AFUB_004320 AFUB_020980 AFUB_021990 AFUB_025950 AFUB_035200 AFUB_043400 AFUB_051050 AFUB_058480 AFUB_061080 AFUB_064320 AFUB_067810 AFUB_069190
0.040156633046167	9	12	2.46503322259136	Cell cycle checkpoint signaling	http://amigo.geneontology.org/amigo/term/GO:0000075	AFUB_013070 AFUB_026490 AFUB_034890 AFUB_041010 AFUB_060320 AFUB_069590 AFUB_074100 AFUB_094310 AFUB_098250
0.040156633046167	9	12	2.46503322259136	Amide transport	http://amigo.geneontology.org/amigo/term/GO:0042886	AFUB_000250 AFUB_005210 AFUB_011710 AFUB_030910 AFUB_036980 AFUB_061590 AFUB_076100 AFUB_076280 AFUB_095100
0.040156633046167	9	12	2.46503322259136	Mitotic cell cycle phase transition	http://amigo.geneontology.org/amigo/term/GO:0044772	AFUB_007050 AFUB_007740 AFUB_013070 AFUB_034890 AFUB_035280 AFUB_036930 AFUB_050970 AFUB_052950 AFUB_074100
0.040156633046167	19	34	1.83669142075435	Organelle fission	http://amigo.geneontology.org/amigo/term/GO:0048285	AFUB_001080 AFUB_007050 AFUB_007740 AFUB_013070 AFUB_032530 AFUB_034890 AFUB_036930 AFUB_038980 AFUB_040850 AFUB_043470 AFUB_050700 AFUB_050970 AFUB_052950 AFUB_058960 AFUB_066750 AFUB_074100 AFUB_076140 AFUB_089420 AFUB_093650
0.040156633046167	239	678	1.16719750410963	Regulation of biological process	http://amigo.geneontology.org/amigo/term/GO:0050789	AFUB_001080 AFUB_001940 AFUB_002240 AFUB_003070 AFUB_003460 AFUB_003620 AFUB_004250 AFUB_004490 AFUB_005040 AFUB_005270 AFUB_005570 AFUB_005670 AFUB_006440 AFUB_007050 AFUB_007740 AFUB_009010 AFUB_009090 AFUB_009240 AFUB_009390 AFUB_010000 AFUB_010360 AFUB_010540 AFUB_010720 AFUB_011170 AFUB_011960 AFUB_012150 AFUB_012410 AFUB_012620 AFUB_012740 AFUB_013070 AFUB_013410 AFUB_013860 AFUB_013910 AFU…
0.040156633046167	8	10	2.62936877076412	DNA replication initiation	http://amigo.geneontology.org/amigo/term/GO:0006270	AFUB_004320 AFUB_014860 AFUB_025950 AFUB_035200 AFUB_038870 AFUB_051050 AFUB_058480 AFUB_089850
0.040156633046167	52	120	1.42424141749723	Chromosome	http://amigo.geneontology.org/amigo/term/GO:0005694	AFUB_003220 AFUB_008050 AFUB_010520 AFUB_012350 AFUB_013260 AFUB_013270 AFUB_019260 AFUB_022880 AFUB_026490 AFUB_026760 AFUB_026870 AFUB_027740 AFUB_029490 AFUB_029700 AFUB_031780 AFUB_032380 AFUB_038980 AFUB_040850 AFUB_042080 AFUB_042570 AFUB_042730 AFUB_042980 AFUB_043180 AFUB_043440 AFUB_043470 AFUB_043560 AFUB_043640 AFUB_043650 AFUB_045940 AFUB_045990 AFUB_050700 AFUB_051960 AFUB_052860 AFU…
0.040156633046167	10	14	2.34765068818225	Vesicle coat	http://amigo.geneontology.org/amigo/term/GO:0030120	AFUB_001900 AFUB_003810 AFUB_010390 AFUB_015390 AFUB_019660 AFUB_025060 AFUB_040260 AFUB_063210 AFUB_064800 AFUB_067130
0.040156633046167	8	10	2.62936877076412	Transport vesicle membrane	http://amigo.geneontology.org/amigo/term/GO:0030658	AFUB_001900 AFUB_003810 AFUB_005310 AFUB_028600 AFUB_040680 AFUB_063210 AFUB_064800 AFUB_067130
0.040156633046167	9	12	2.46503322259136	Protein-DNA complex	http://amigo.geneontology.org/amigo/term/GO:0032993	AFUB_013260 AFUB_013270 AFUB_029490 AFUB_032380 AFUB_042980 AFUB_043640 AFUB_043650 AFUB_092980 AFUB_093640
0.040156633046167	21	39	1.76976744186047	Exopeptidase activity	http://amigo.geneontology.org/amigo/term/GO:0008238	AFUB_004150 AFUB_018820 AFUB_020580 AFUB_023550 AFUB_036970 AFUB_040810 AFUB_041260 AFUB_042010 AFUB_043550 AFUB_049670 AFUB_052490 AFUB_052850 AFUB_054880 AFUB_055580 AFUB_063260 AFUB_066450 AFUB_075170 AFUB_077510 AFUB_083440 AFUB_086160 AFUB_097210
0.040156633046167	253	716	1.16299003322259	Purine ribonucleotide binding	http://amigo.geneontology.org/amigo/term/GO:0032555	AFUB_000010 AFUB_000530 AFUB_001050 AFUB_001590 AFUB_001890 AFUB_002380 AFUB_002550 AFUB_002570 AFUB_002930 AFUB_003830 AFUB_004230 AFUB_004320 AFUB_005120 AFUB_005310 AFUB_005610 AFUB_005990 AFUB_006190 AFUB_007970 AFUB_008110 AFUB_008260 AFUB_009720 AFUB_009760 AFUB_010140 AFUB_010300 AFUB_010330 AFUB_010360 AFUB_010510 AFUB_010840 AFUB_011170 AFUB_011380 AFUB_011620 AFUB_011650 AFUB_012390 AFU…
0.040156633046167	19	34	1.83669142075435	Mitotic cell cycle	http://amigo.geneontology.org/amigo/term/GO:0000278	AFUB_001080 AFUB_007050 AFUB_007740 AFUB_013070 AFUB_032530 AFUB_034890 AFUB_035280 AFUB_036930 AFUB_038980 AFUB_040850 AFUB_041010 AFUB_043470 AFUB_050700 AFUB_050970 AFUB_052950 AFUB_074100 AFUB_083420 AFUB_089420 AFUB_093650
0.040156633046167	16	28	1.94768057093639	4 iron, 4 sulfur cluster binding	http://amigo.geneontology.org/amigo/term/GO:0051539	AFUB_003820 AFUB_003960 AFUB_006990 AFUB_007190 AFUB_012310 AFUB_026510 AFUB_027020 AFUB_031240 AFUB_032280 AFUB_042260 AFUB_056420 AFUB_057960 AFUB_068090 AFUB_069190 AFUB_079820 AFUB_094640
0.040156633046167	9	12	2.46503322259136	Regulation of mitotic cell cycle	http://amigo.geneontology.org/amigo/term/GO:0007346	AFUB_007050 AFUB_007740 AFUB_013070 AFUB_034890 AFUB_036930 AFUB_041010 AFUB_050970 AFUB_052950 AFUB_074100
0.0402086380540512	253	717	1.16136574546669	Purine nucleotide binding	http://amigo.geneontology.org/amigo/term/GO:0017076	AFUB_000010 AFUB_000530 AFUB_001050 AFUB_001590 AFUB_001890 AFUB_002380 AFUB_002550 AFUB_002570 AFUB_002930 AFUB_003830 AFUB_004230 AFUB_004320 AFUB_005120 AFUB_005310 AFUB_005610 AFUB_005990 AFUB_006190 AFUB_007970 AFUB_008110 AFUB_008260 AFUB_009720 AFUB_009760 AFUB_010140 AFUB_010300 AFUB_010330 AFUB_010360 AFUB_010510 AFUB_010840 AFUB_011170 AFUB_011380 AFUB_011620 AFUB_011650 AFUB_012390 AFU…
0.0415412517651601	25	49	1.67689334870161	Amino acid transmembrane transporter activity	http://amigo.geneontology.org/amigo/term/GO:0015171	AFUB_008540 AFUB_011780 AFUB_014850 AFUB_018450 AFUB_026350 AFUB_041130 AFUB_049180 AFUB_053770 AFUB_062330 AFUB_063350 AFUB_081190 AFUB_081390 AFUB_081680 AFUB_084410 AFUB_085160 AFUB_085770 AFUB_087020 AFUB_087660 AFUB_089830 AFUB_093300 AFUB_099540 AFUB_099680 AFUB_099900 AFUB_100780 AFUB_101730
0.0422576679444585	15	25	1.97202657807309	Isoprenoid biosynthetic process	http://amigo.geneontology.org/amigo/term/GO:0008299	AFUB_000770 AFUB_010660 AFUB_038500 AFUB_050130 AFUB_050980 AFUB_052590 AFUB_058300 AFUB_063070 AFUB_064220 AFUB_064880 AFUB_071550 AFUB_072030 AFUB_075820 AFUB_077180 AFUB_080560
0.0433852265362432	56	132	1.39436222692037	Monooxygenase activity	http://amigo.geneontology.org/amigo/term/GO:0004497	AFUB_000390 AFUB_000780 AFUB_000800 AFUB_000810 AFUB_000940 AFUB_004350 AFUB_004730 AFUB_007690 AFUB_016960 AFUB_018650 AFUB_025260 AFUB_025690 AFUB_033180 AFUB_033700 AFUB_034180 AFUB_034190 AFUB_044790 AFUB_046390 AFUB_047400 AFUB_051140 AFUB_051150 AFUB_055040 AFUB_055310 AFUB_057150 AFUB_062540 AFUB_063320 AFUB_063960 AFUB_065050 AFUB_066340 AFUB_067090 AFUB_070720 AFUB_071560 AFUB_072040 AFU…
0.0433852265362432	41	91	1.48082581869957	Hydrolase activity, acting on carbon-nitrogen (but not peptide) bonds	http://amigo.geneontology.org/amigo/term/GO:0016810	AFUB_001530 AFUB_004900 AFUB_014100 AFUB_017390 AFUB_018110 AFUB_018300 AFUB_019100 AFUB_023310 AFUB_025030 AFUB_026520 AFUB_036620 AFUB_037840 AFUB_041850 AFUB_046570 AFUB_047110 AFUB_047930 AFUB_048920 AFUB_049710 AFUB_050020 AFUB_050880 AFUB_051370 AFUB_056680 AFUB_056690 AFUB_060210 AFUB_060890 AFUB_069210 AFUB_073990 AFUB_075190 AFUB_076270 AFUB_078670 AFUB_082300 AFUB_082750 AFUB_083460 AFU…
0.0433852265362432	261	743	1.15610722568975	Ribonucleotide binding	http://amigo.geneontology.org/amigo/term/GO:0032553	AFUB_000010 AFUB_000530 AFUB_001050 AFUB_001590 AFUB_001890 AFUB_002380 AFUB_002550 AFUB_002570 AFUB_002930 AFUB_003830 AFUB_004230 AFUB_004320 AFUB_005120 AFUB_005310 AFUB_005610 AFUB_005990 AFUB_006190 AFUB_007730 AFUB_007970 AFUB_008110 AFUB_008260 AFUB_009720 AFUB_009760 AFUB_010140 AFUB_010300 AFUB_010330 AFUB_010360 AFUB_010510 AFUB_010840 AFUB_011170 AFUB_011380 AFUB_011620 AFUB_011650 AFU…
0.0433852265362432	656	1988	1.08783168114358	Organic cyclic compound binding	http://amigo.geneontology.org/amigo/term/GO:0097159	AFUB_000010 AFUB_000390 AFUB_000400 AFUB_000530 AFUB_000700 AFUB_000780 AFUB_000800 AFUB_000810 AFUB_000940 AFUB_001050 AFUB_001060 AFUB_001150 AFUB_001260 AFUB_001590 AFUB_001890 AFUB_002240 AFUB_002380 AFUB_002450 AFUB_002530 AFUB_002550 AFUB_002570 AFUB_002740 AFUB_002890 AFUB_002930 AFUB_002970 AFUB_003620 AFUB_003820 AFUB_003830 AFUB_004020 AFUB_004230 AFUB_004250 AFUB_004320 AFUB_004350 AFU…
0.0433852265362432	656	1988	1.08783168114358	Heterocyclic compound binding	http://amigo.geneontology.org/amigo/term/GO:1901363	AFUB_000010 AFUB_000390 AFUB_000400 AFUB_000530 AFUB_000700 AFUB_000780 AFUB_000800 AFUB_000810 AFUB_000940 AFUB_001050 AFUB_001060 AFUB_001150 AFUB_001260 AFUB_001590 AFUB_001890 AFUB_002240 AFUB_002380 AFUB_002450 AFUB_002530 AFUB_002550 AFUB_002570 AFUB_002740 AFUB_002890 AFUB_002930 AFUB_002970 AFUB_003620 AFUB_003820 AFUB_003830 AFUB_004020 AFUB_004230 AFUB_004250 AFUB_004320 AFUB_004350 AFU…
0.044274284712427	97	249	1.28036531508092	Nitrogen compound transport	http://amigo.geneontology.org/amigo/term/GO:0071705	AFUB_000250 AFUB_001570 AFUB_001640 AFUB_001900 AFUB_003120 AFUB_003810 AFUB_003850 AFUB_004000 AFUB_004440 AFUB_005210 AFUB_005250 AFUB_005310 AFUB_006910 AFUB_008130 AFUB_008930 AFUB_009110 AFUB_009270 AFUB_010280 AFUB_010350 AFUB_010390 AFUB_010870 AFUB_011710 AFUB_012260 AFUB_012320 AFUB_013210 AFUB_014480 AFUB_015390 AFUB_015430 AFUB_016140 AFUB_016830 AFUB_018450 AFUB_019070 AFUB_019660 AFU…
0.044274284712427	267	762	1.1531561461794	Carbohydrate derivative binding	http://amigo.geneontology.org/amigo/term/GO:0097367	AFUB_000010 AFUB_000530 AFUB_001020 AFUB_001050 AFUB_001590 AFUB_001890 AFUB_002380 AFUB_002550 AFUB_002570 AFUB_002930 AFUB_003830 AFUB_004230 AFUB_004320 AFUB_005120 AFUB_005310 AFUB_005610 AFUB_005990 AFUB_006190 AFUB_007730 AFUB_007970 AFUB_008110 AFUB_008260 AFUB_009720 AFUB_009760 AFUB_010140 AFUB_010300 AFUB_010330 AFUB_010360 AFUB_010510 AFUB_010840 AFUB_011170 AFUB_011380 AFUB_011620 AFU…
0.0444582486573623	45	102	1.4500195427008	Cell cycle	http://amigo.geneontology.org/amigo/term/GO:0007049	AFUB_001080 AFUB_003220 AFUB_007050 AFUB_007740 AFUB_012170 AFUB_013070 AFUB_014860 AFUB_022880 AFUB_023600 AFUB_025950 AFUB_026490 AFUB_031440 AFUB_031940 AFUB_032530 AFUB_034890 AFUB_035280 AFUB_036420 AFUB_036930 AFUB_038980 AFUB_040850 AFUB_041010 AFUB_042860 AFUB_043100 AFUB_043400 AFUB_043470 AFUB_050700 AFUB_050970 AFUB_052950 AFUB_058960 AFUB_059050 AFUB_060320 AFUB_065930 AFUB_066750 AFU…
0.0452584253140409	26	52	1.64335548172757	Organic acid transmembrane transporter activity	http://amigo.geneontology.org/amigo/term/GO:0005342	AFUB_008540 AFUB_011780 AFUB_014850 AFUB_018450 AFUB_026350 AFUB_033350 AFUB_041130 AFUB_049180 AFUB_053770 AFUB_062330 AFUB_063350 AFUB_081190 AFUB_081390 AFUB_081680 AFUB_084410 AFUB_085160 AFUB_085770 AFUB_087020 AFUB_087660 AFUB_089830 AFUB_093300 AFUB_099540 AFUB_099680 AFUB_099900 AFUB_100780 AFUB_101730
0.0452584253140409	26	52	1.64335548172757	Carboxylic acid transmembrane transporter activity	http://amigo.geneontology.org/amigo/term/GO:0046943	AFUB_008540 AFUB_011780 AFUB_014850 AFUB_018450 AFUB_026350 AFUB_033350 AFUB_041130 AFUB_049180 AFUB_053770 AFUB_062330 AFUB_063350 AFUB_081190 AFUB_081390 AFUB_081680 AFUB_084410 AFUB_085160 AFUB_085770 AFUB_087020 AFUB_087660 AFUB_089830 AFUB_093300 AFUB_099540 AFUB_099680 AFUB_099900 AFUB_100780 AFUB_101730
0.0484180780038067	5	5	3.28671096345515	COPI vesicle coat	http://amigo.geneontology.org/amigo/term/GO:0030126	AFUB_010390 AFUB_015390 AFUB_019660 AFUB_025060 AFUB_040260
0.0484180780038067	5	5	3.28671096345515	MCM complex	http://amigo.geneontology.org/amigo/term/GO:0042555	AFUB_004320 AFUB_025950 AFUB_035200 AFUB_051050 AFUB_058480
0.0484180780038067	5	5	3.28671096345515	Succinate dehydrogenase activity	http://amigo.geneontology.org/amigo/term/GO:0000104	AFUB_041300 AFUB_057230 AFUB_057960 AFUB_082020 AFUB_090640

## Sheet: A. fum sodB untr vs wt untr
Species	Type of genes	Criteria	Number of genes
A. fumigatus	upregulated	DEG; log2FC>1	200
Enrichment FDR	nGenes	Pathway Genes	Fold Enrichment	Pathway	URL	Genes
2.1503e-05	15	132	5.64927	Monooxygenase activity	http://amigo.geneontology.org/amigo/term/GO:0004497	AFUB_000780 AFUB_000800 AFUB_000810 AFUB_033670 AFUB_033700 AFUB_044030 AFUB_072040 AFUB_072050 AFUB_072070 AFUB_072090 AFUB_075810 AFUB_078050 AFUB_092310 AFUB_094800 AFUB_096420
9.75005e-05	4	5	39.7709	Fungal-type cell wall	http://amigo.geneontology.org/amigo/term/GO:0009277	AFUB_016640 AFUB_057130 AFUB_080740 AFUB_081650
9.75005e-05	4	5	39.7709	Structural constituent of cell wall	http://amigo.geneontology.org/amigo/term/GO:0005199	AFUB_016640 AFUB_057130 AFUB_080740 AFUB_081650
0.000233758	14	154	4.51942	Extracellular region	http://amigo.geneontology.org/amigo/term/GO:0005576	AFUB_013990 AFUB_016640 AFUB_030040 AFUB_030110 AFUB_033760 AFUB_047990 AFUB_057130 AFUB_066600 AFUB_080740 AFUB_081650 AFUB_085650 AFUB_091720 AFUB_096700 AFUB_100460
0.000773836	11	108	5.06342	Heme binding	http://amigo.geneontology.org/amigo/term/GO:0020037	AFUB_000800 AFUB_000810 AFUB_033670 AFUB_033700 AFUB_033720 AFUB_044030 AFUB_072040 AFUB_072050 AFUB_072070 AFUB_072090 AFUB_075810
0.000773836	11	110	4.97136	Tetrapyrrole binding	http://amigo.geneontology.org/amigo/term/GO:0046906	AFUB_000800 AFUB_000810 AFUB_033670 AFUB_033700 AFUB_033720 AFUB_044030 AFUB_072040 AFUB_072050 AFUB_072070 AFUB_072090 AFUB_075810
0.000887422	11	115	4.75521	Oxidoreductase activity, acting on paired donors, with incorporation or reduction of molecular oxygen	http://amigo.geneontology.org/amigo/term/GO:0016705	AFUB_000800 AFUB_000810 AFUB_033670 AFUB_033700 AFUB_044030 AFUB_072040 AFUB_072050 AFUB_072070 AFUB_072090 AFUB_075810 AFUB_096420
0.000887422	4	9	22.0949	Alkaloid metabolic process	http://amigo.geneontology.org/amigo/term/GO:0009820	AFUB_033660 AFUB_033680 AFUB_033720 AFUB_033730
0.00654828	10	121	4.10856	Iron ion binding	http://amigo.geneontology.org/amigo/term/GO:0005506	AFUB_000800 AFUB_000810 AFUB_033670 AFUB_033700 AFUB_044030 AFUB_072040 AFUB_072050 AFUB_072070 AFUB_072090 AFUB_075810
0.0111329	2	2	49.7136	Indole alkaloid metabolic process	http://amigo.geneontology.org/amigo/term/GO:0035834	AFUB_033660 AFUB_033730
0.0111329	2	2	49.7136	Indole alkaloid biosynthetic process	http://amigo.geneontology.org/amigo/term/GO:0035835	AFUB_033660 AFUB_033730
0.0111329	3	8	18.6426	Secondary metabolite biosynthetic process	http://amigo.geneontology.org/amigo/term/GO:0044550	AFUB_033270 AFUB_033730 AFUB_081350
0.0111329	2	2	49.7136	Alkaloid biosynthetic process	http://amigo.geneontology.org/amigo/term/GO:0009821	AFUB_033660 AFUB_033730
0.0111329	3	8	18.6426	Secondary metabolic process	http://amigo.geneontology.org/amigo/term/GO:0019748	AFUB_033270 AFUB_033730 AFUB_081350
0.0139716	4	20	9.94271	Cell wall	http://amigo.geneontology.org/amigo/term/GO:0005618	AFUB_016640 AFUB_057130 AFUB_080740 AFUB_081650
0.0139716	4	20	9.94271	External encapsulating structure	http://amigo.geneontology.org/amigo/term/GO:0030312	AFUB_016640 AFUB_057130 AFUB_080740 AFUB_081650
0.0150642	30	804	1.85498	Oxidoreductase activity	http://amigo.geneontology.org/amigo/term/GO:0016491	AFUB_000780 AFUB_000800 AFUB_000810 AFUB_016750 AFUB_017310 AFUB_025450 AFUB_033220 AFUB_033230 AFUB_033650 AFUB_033670 AFUB_033700 AFUB_033720 AFUB_044030 AFUB_056430 AFUB_072040 AFUB_072050 AFUB_072060 AFUB_072070 AFUB_072090 AFUB_075810 AFUB_078050 AFUB_078060 AFUB_086420 AFUB_087470 AFUB_089720 AFUB_092310 AFUB_094800 AFUB_095000 AFUB_096420 AFUB_100760
0.0299737	4	25	7.95417	Isoprenoid biosynthetic process	http://amigo.geneontology.org/amigo/term/GO:0008299	AFUB_000770 AFUB_050130 AFUB_072030 AFUB_075820
0.0381784	4	27	7.36497	Isoprenoid metabolic process	http://amigo.geneontology.org/amigo/term/GO:0006720	AFUB_000770 AFUB_050130 AFUB_072030 AFUB_075820
0.0439843	2	4	24.8568	Chitosanase activity	http://amigo.geneontology.org/amigo/term/GO:0016977	AFUB_085650 AFUB_101780
Species	Type of genes	Criteria	Number of genes
A. fumigatus	upregulated	DEG; log2FC>0.5	640
Enrichment FDR	nGenes	Pathway Genes	Fold Enrichment	Pathway	URL	Genes
0.000596319	5	5	15.5063	Fungal-type cell wall	http://amigo.geneontology.org/amigo/term/GO:0009277	AFUB_016640 AFUB_051810 AFUB_057130 AFUB_080740 AFUB_081650
0.000596319	5	5	15.5063	Structural constituent of cell wall	http://amigo.geneontology.org/amigo/term/GO:0005199	AFUB_016640 AFUB_051810 AFUB_057130 AFUB_080740 AFUB_081650
0.00726915	18	93	3.00121	Ribosome biogenesis	http://amigo.geneontology.org/amigo/term/GO:0042254	AFUB_002540 AFUB_005180 AFUB_013370 AFUB_020410 AFUB_027190 AFUB_052390 AFUB_053550 AFUB_054070 AFUB_059900 AFUB_060520 AFUB_064590 AFUB_064720 AFUB_065290 AFUB_082110 AFUB_083330 AFUB_089980 AFUB_093670 AFUB_093710
0.00726915	22	132	2.58438	Monooxygenase activity	http://amigo.geneontology.org/amigo/term/GO:0004497	AFUB_000260 AFUB_000780 AFUB_000800 AFUB_000810 AFUB_011480 AFUB_026030 AFUB_031170 AFUB_033670 AFUB_033700 AFUB_043980 AFUB_044030 AFUB_062540 AFUB_072040 AFUB_072050 AFUB_072070 AFUB_072090 AFUB_075810 AFUB_078050 AFUB_083980 AFUB_092310 AFUB_094800 AFUB_096420
0.00726915	29	199	2.25971	Cellular amino acid metabolic process	http://amigo.geneontology.org/amigo/term/GO:0006520	AFUB_002490 AFUB_002950 AFUB_003170 AFUB_005990 AFUB_014560 AFUB_021370 AFUB_023080 AFUB_023660 AFUB_024990 AFUB_027240 AFUB_039810 AFUB_046110 AFUB_047300 AFUB_052080 AFUB_053060 AFUB_058260 AFUB_063280 AFUB_064910 AFUB_065860 AFUB_066950 AFUB_067510 AFUB_067560 AFUB_068270 AFUB_077330 AFUB_081480 AFUB_087990 AFUB_089600 AFUB_090740 AFUB_099260
0.00839225	24	154	2.41656	Extracellular region	http://amigo.geneontology.org/amigo/term/GO:0005576	AFUB_011820 AFUB_013990 AFUB_016640 AFUB_017490 AFUB_028280 AFUB_030040 AFUB_030110 AFUB_033760 AFUB_040410 AFUB_041600 AFUB_047720 AFUB_047990 AFUB_050860 AFUB_051810 AFUB_057130 AFUB_066600 AFUB_075650 AFUB_080740 AFUB_081650 AFUB_085650 AFUB_091720 AFUB_096700 AFUB_100460 AFUB_100920
0.0162611	37	303	1.8935	Organic acid metabolic process	http://amigo.geneontology.org/amigo/term/GO:0006082	AFUB_002490 AFUB_002950 AFUB_003170 AFUB_005990 AFUB_014560 AFUB_021370 AFUB_022010 AFUB_023080 AFUB_023660 AFUB_024990 AFUB_027240 AFUB_035650 AFUB_038380 AFUB_039810 AFUB_046110 AFUB_047300 AFUB_052080 AFUB_053060 AFUB_058260 AFUB_063280 AFUB_064810 AFUB_064910 AFUB_065860 AFUB_066950 AFUB_067510 AFUB_067560 AFUB_068270 AFUB_070430 AFUB_077330 AFUB_081480 AFUB_084020 AFUB_087990 AFUB_089600 AFU…
0.0162611	6	14	6.64554	Preribosome	http://amigo.geneontology.org/amigo/term/GO:0030684	AFUB_002540 AFUB_002990 AFUB_020410 AFUB_064720 AFUB_065290 AFUB_083330
0.0162611	36	290	1.92492	Carboxylic acid metabolic process	http://amigo.geneontology.org/amigo/term/GO:0019752	AFUB_002490 AFUB_002950 AFUB_003170 AFUB_005990 AFUB_014560 AFUB_021370 AFUB_022010 AFUB_023080 AFUB_023660 AFUB_024990 AFUB_027240 AFUB_035650 AFUB_039810 AFUB_046110 AFUB_047300 AFUB_052080 AFUB_053060 AFUB_058260 AFUB_063280 AFUB_064810 AFUB_064910 AFUB_065860 AFUB_066950 AFUB_067510 AFUB_067560 AFUB_068270 AFUB_070430 AFUB_077330 AFUB_081480 AFUB_084020 AFUB_087990 AFUB_089600 AFUB_090740 AFU…
0.0163604	7	20	5.42719	Cell wall	http://amigo.geneontology.org/amigo/term/GO:0005618	AFUB_000660 AFUB_016640 AFUB_051810 AFUB_057130 AFUB_072620 AFUB_080740 AFUB_081650
0.0163604	7	20	5.42719	External encapsulating structure	http://amigo.geneontology.org/amigo/term/GO:0030312	AFUB_000660 AFUB_016640 AFUB_051810 AFUB_057130 AFUB_072620 AFUB_080740 AFUB_081650
0.0170563	36	298	1.87324	Oxoacid metabolic process	http://amigo.geneontology.org/amigo/term/GO:0043436	AFUB_002490 AFUB_002950 AFUB_003170 AFUB_005990 AFUB_014560 AFUB_021370 AFUB_022010 AFUB_023080 AFUB_023660 AFUB_024990 AFUB_027240 AFUB_035650 AFUB_039810 AFUB_046110 AFUB_047300 AFUB_052080 AFUB_053060 AFUB_058260 AFUB_063280 AFUB_064810 AFUB_064910 AFUB_065860 AFUB_066950 AFUB_067510 AFUB_067560 AFUB_068270 AFUB_070430 AFUB_077330 AFUB_081480 AFUB_084020 AFUB_087990 AFUB_089600 AFUB_090740 AFU…
0.0191745	14	74	2.93362	Nucleolus	http://amigo.geneontology.org/amigo/term/GO:0005730	AFUB_002540 AFUB_004710 AFUB_019280 AFUB_020410 AFUB_022500 AFUB_027190 AFUB_039290 AFUB_053550 AFUB_059900 AFUB_064720 AFUB_065290 AFUB_066040 AFUB_083330 AFUB_093710
0.0206951	3	3	15.5063	Ribose phosphate diphosphokinase activity	http://amigo.geneontology.org/amigo/term/GO:0004749	AFUB_035830 AFUB_067870 AFUB_091250
0.0379903	18	118	2.36536	Ribonucleoprotein complex biogenesis	http://amigo.geneontology.org/amigo/term/GO:0022613	AFUB_002540 AFUB_005180 AFUB_013370 AFUB_020410 AFUB_027190 AFUB_052390 AFUB_053550 AFUB_054070 AFUB_059900 AFUB_060520 AFUB_064590 AFUB_064720 AFUB_065290 AFUB_082110 AFUB_083330 AFUB_089980 AFUB_093670 AFUB_093710
Species	Type of genes	Criteria	Number of genes
A. fumigatus	upregulated	DEG	1646
Enrichment FDR	nGenes	Pathway Genes	Fold Enrichment	Pathway	URL	Genes
7.19124e-17	63	118	3.21281	Ribonucleoprotein complex biogenesis	http://amigo.geneontology.org/amigo/term/GO:0022613	AFUB_001750 AFUB_002410 AFUB_002540 AFUB_004570 AFUB_005180 AFUB_005560 AFUB_005660 AFUB_008620 AFUB_008740 AFUB_009410 AFUB_010410 AFUB_013060 AFUB_013370 AFUB_013760 AFUB_019950 AFUB_020410 AFUB_022140 AFUB_022580 AFUB_026190 AFUB_027190 AFUB_029210 AFUB_029710 AFUB_030310 AFUB_031720 AFUB_032710 AFUB_035810 AFUB_035880 AFUB_037810 AFUB_039570 AFUB_041020 AFUB_043040 AFUB_043510 AFUB_050290 AFU…
7.07106e-16	53	93	3.42941	Ribosome biogenesis	http://amigo.geneontology.org/amigo/term/GO:0042254	AFUB_001750 AFUB_002540 AFUB_004570 AFUB_005180 AFUB_005660 AFUB_008620 AFUB_008740 AFUB_010410 AFUB_013060 AFUB_013370 AFUB_013760 AFUB_019950 AFUB_020410 AFUB_022580 AFUB_027190 AFUB_029210 AFUB_029710 AFUB_031720 AFUB_032710 AFUB_035810 AFUB_035880 AFUB_039570 AFUB_041020 AFUB_043040 AFUB_043510 AFUB_050290 AFUB_052390 AFUB_052500 AFUB_052510 AFUB_053260 AFUB_053550 AFUB_054070 AFUB_059690 AFU…
7.77423e-16	78	174	2.69756	NcRNA metabolic process	http://amigo.geneontology.org/amigo/term/GO:0034660	AFUB_002540 AFUB_002950 AFUB_004570 AFUB_005180 AFUB_005430 AFUB_005660 AFUB_005780 AFUB_005990 AFUB_008430 AFUB_008620 AFUB_008740 AFUB_009140 AFUB_010410 AFUB_013200 AFUB_013760 AFUB_014160 AFUB_014310 AFUB_015880 AFUB_018710 AFUB_019950 AFUB_020410 AFUB_020660 AFUB_022140 AFUB_022580 AFUB_022680 AFUB_023100 AFUB_024410 AFUB_027190 AFUB_029660 AFUB_031720 AFUB_031950 AFUB_035810 AFUB_039570 AFU…
1.22426e-11	41	74	3.3341	Nucleolus	http://amigo.geneontology.org/amigo/term/GO:0005730	AFUB_002370 AFUB_002540 AFUB_004570 AFUB_004710 AFUB_005660 AFUB_008620 AFUB_008740 AFUB_019280 AFUB_020410 AFUB_021820 AFUB_022500 AFUB_027190 AFUB_029210 AFUB_031720 AFUB_032430 AFUB_032710 AFUB_035810 AFUB_039290 AFUB_039570 AFUB_041020 AFUB_043510 AFUB_050290 AFUB_052500 AFUB_053550 AFUB_059690 AFUB_059900 AFUB_061170 AFUB_062970 AFUB_064630 AFUB_064720 AFUB_065290 AFUB_066040 AFUB_070250 AFU…
1.62542e-11	94	266	2.12653	Peptide biosynthetic process	http://amigo.geneontology.org/amigo/term/GO:0043043	AFUB_001630 AFUB_002410 AFUB_002950 AFUB_002970 AFUB_004370 AFUB_004410 AFUB_004530 AFUB_004870 AFUB_005560 AFUB_005990 AFUB_006380 AFUB_006720 AFUB_006950 AFUB_007150 AFUB_007360 AFUB_008430 AFUB_008520 AFUB_008860 AFUB_009300 AFUB_009410 AFUB_009940 AFUB_011140 AFUB_011530 AFUB_012370 AFUB_013200 AFUB_014580 AFUB_016040 AFUB_018710 AFUB_019230 AFUB_020660 AFUB_021200 AFUB_021850 AFUB_022680 AFU…
1.62542e-11	98	283	2.08385	Amide biosynthetic process	http://amigo.geneontology.org/amigo/term/GO:0043604	AFUB_001630 AFUB_002410 AFUB_002950 AFUB_002970 AFUB_004370 AFUB_004410 AFUB_004530 AFUB_004870 AFUB_005560 AFUB_005990 AFUB_006380 AFUB_006720 AFUB_006950 AFUB_007150 AFUB_007360 AFUB_008430 AFUB_008520 AFUB_008860 AFUB_009300 AFUB_009410 AFUB_009940 AFUB_011140 AFUB_011530 AFUB_012370 AFUB_013200 AFUB_014580 AFUB_016040 AFUB_018710 AFUB_019230 AFUB_020660 AFUB_021200 AFUB_021850 AFUB_022680 AFU…
1.62542e-11	93	263	2.12791	Translation	http://amigo.geneontology.org/amigo/term/GO:0006412	AFUB_001630 AFUB_002410 AFUB_002950 AFUB_002970 AFUB_004370 AFUB_004410 AFUB_004530 AFUB_004870 AFUB_005560 AFUB_005990 AFUB_006380 AFUB_006720 AFUB_006950 AFUB_007150 AFUB_007360 AFUB_008430 AFUB_008520 AFUB_008860 AFUB_009300 AFUB_009410 AFUB_009940 AFUB_011140 AFUB_011530 AFUB_012370 AFUB_013200 AFUB_014580 AFUB_016040 AFUB_018710 AFUB_019230 AFUB_020660 AFUB_021200 AFUB_021850 AFUB_022680 AFU…
1.93699e-11	59	135	2.62993	NcRNA processing	http://amigo.geneontology.org/amigo/term/GO:0034470	AFUB_002540 AFUB_004570 AFUB_005180 AFUB_005430 AFUB_005660 AFUB_005780 AFUB_008620 AFUB_008740 AFUB_009140 AFUB_010410 AFUB_013760 AFUB_014160 AFUB_014310 AFUB_015880 AFUB_019950 AFUB_020410 AFUB_022140 AFUB_022580 AFUB_023100 AFUB_024410 AFUB_027190 AFUB_031720 AFUB_035810 AFUB_039570 AFUB_040320 AFUB_041020 AFUB_043510 AFUB_043780 AFUB_050290 AFUB_050380 AFUB_051980 AFUB_052390 AFUB_052500 AFU…
2.13712e-11	258	1031	1.51321	Gene expression	http://amigo.geneontology.org/amigo/term/GO:0010467	AFUB_000110 AFUB_000600 AFUB_000960 AFUB_001630 AFUB_002240 AFUB_002410 AFUB_002540 AFUB_002800 AFUB_002850 AFUB_002950 AFUB_002970 AFUB_004210 AFUB_004370 AFUB_004410 AFUB_004490 AFUB_004530 AFUB_004570 AFUB_004870 AFUB_005170 AFUB_005180 AFUB_005430 AFUB_005560 AFUB_005660 AFUB_005780 AFUB_005990 AFUB_006380 AFUB_006720 AFUB_006950 AFUB_007150 AFUB_007360 AFUB_007700 AFUB_008430 AFUB_008520 AFU…
3.95896e-11	95	276	2.07129	Peptide metabolic process	http://amigo.geneontology.org/amigo/term/GO:0006518	AFUB_001630 AFUB_002410 AFUB_002950 AFUB_002970 AFUB_004370 AFUB_004410 AFUB_004530 AFUB_004870 AFUB_005560 AFUB_005990 AFUB_006380 AFUB_006720 AFUB_006950 AFUB_007150 AFUB_007360 AFUB_008430 AFUB_008520 AFUB_008860 AFUB_009300 AFUB_009410 AFUB_009940 AFUB_011140 AFUB_011530 AFUB_012370 AFUB_013200 AFUB_014580 AFUB_016040 AFUB_018710 AFUB_019230 AFUB_020660 AFUB_021200 AFUB_021850 AFUB_022680 AFU…
7.02816e-11	161	571	1.70271	Organonitrogen compound biosynthetic process	http://amigo.geneontology.org/amigo/term/GO:1901566	AFUB_001620 AFUB_001630 AFUB_002410 AFUB_002490 AFUB_002950 AFUB_002970 AFUB_003280 AFUB_004370 AFUB_004410 AFUB_004530 AFUB_004870 AFUB_005560 AFUB_005990 AFUB_006380 AFUB_006560 AFUB_006720 AFUB_006950 AFUB_007150 AFUB_007320 AFUB_007360 AFUB_007850 AFUB_008430 AFUB_008520 AFUB_008860 AFUB_009300 AFUB_009410 AFUB_009940 AFUB_011140 AFUB_011530 AFUB_012370 AFUB_012570 AFUB_013200 AFUB_013230 AFU…
7.89194e-10	334	1457	1.38422	Cellular nitrogen compound metabolic process	http://amigo.geneontology.org/amigo/term/GO:0034641	AFUB_000110 AFUB_000600 AFUB_000960 AFUB_001620 AFUB_001630 AFUB_002240 AFUB_002410 AFUB_002540 AFUB_002800 AFUB_002850 AFUB_002950 AFUB_002970 AFUB_003280 AFUB_003450 AFUB_003910 AFUB_004210 AFUB_004370 AFUB_004410 AFUB_004490 AFUB_004530 AFUB_004570 AFUB_004870 AFUB_005170 AFUB_005180 AFUB_005430 AFUB_005560 AFUB_005660 AFUB_005780 AFUB_005990 AFUB_006380 AFUB_006560 AFUB_006720 AFUB_006950 AFU…
7.89194e-10	100	311	1.93493	Cellular amide metabolic process	http://amigo.geneontology.org/amigo/term/GO:0043603	AFUB_001630 AFUB_002410 AFUB_002950 AFUB_002970 AFUB_004370 AFUB_004410 AFUB_004530 AFUB_004870 AFUB_005560 AFUB_005990 AFUB_006380 AFUB_006720 AFUB_006950 AFUB_007150 AFUB_007360 AFUB_008430 AFUB_008520 AFUB_008860 AFUB_009300 AFUB_009410 AFUB_009940 AFUB_011140 AFUB_011530 AFUB_012370 AFUB_013200 AFUB_014580 AFUB_016040 AFUB_018710 AFUB_019230 AFUB_020660 AFUB_021200 AFUB_021850 AFUB_022680 AFU…
9.70124e-10	64	167	2.32005	Catalytic activity, acting on RNA	http://amigo.geneontology.org/amigo/term/GO:0140098	AFUB_002850 AFUB_002950 AFUB_005780 AFUB_005990 AFUB_006600 AFUB_008430 AFUB_009140 AFUB_009440 AFUB_012200 AFUB_013200 AFUB_013390 AFUB_013650 AFUB_014310 AFUB_014550 AFUB_015150 AFUB_015630 AFUB_015880 AFUB_016330 AFUB_018710 AFUB_020660 AFUB_022500 AFUB_022680 AFUB_024430 AFUB_025820 AFUB_029350 AFUB_029610 AFUB_029660 AFUB_031620 AFUB_031850 AFUB_031950 AFUB_042250 AFUB_043570 AFUB_043780 AFU…
1.06852e-09	432	1988	1.31161	Organic cyclic compound binding	http://amigo.geneontology.org/amigo/term/GO:0097159	AFUB_000110 AFUB_000260 AFUB_000450 AFUB_000470 AFUB_000600 AFUB_000780 AFUB_000800 AFUB_000810 AFUB_000960 AFUB_001470 AFUB_001590 AFUB_001600 AFUB_001630 AFUB_001680 AFUB_001750 AFUB_002240 AFUB_002410 AFUB_002800 AFUB_002850 AFUB_002950 AFUB_002970 AFUB_003200 AFUB_003330 AFUB_003400 AFUB_003450 AFUB_003630 AFUB_003910 AFUB_004210 AFUB_004370 AFUB_004380 AFUB_004490 AFUB_004500 AFUB_004530 AFU…
1.06852e-09	432	1988	1.31161	Heterocyclic compound binding	http://amigo.geneontology.org/amigo/term/GO:1901363	AFUB_000110 AFUB_000260 AFUB_000450 AFUB_000470 AFUB_000600 AFUB_000780 AFUB_000800 AFUB_000810 AFUB_000960 AFUB_001470 AFUB_001590 AFUB_001600 AFUB_001630 AFUB_001680 AFUB_001750 AFUB_002240 AFUB_002410 AFUB_002800 AFUB_002850 AFUB_002950 AFUB_002970 AFUB_003200 AFUB_003330 AFUB_003400 AFUB_003450 AFUB_003630 AFUB_003910 AFUB_004210 AFUB_004370 AFUB_004380 AFUB_004490 AFUB_004500 AFUB_004530 AFU…
1.19959e-09	33	60	3.3097	RRNA processing	http://amigo.geneontology.org/amigo/term/GO:0006364	AFUB_002540 AFUB_004570 AFUB_005180 AFUB_005660 AFUB_008620 AFUB_008740 AFUB_010410 AFUB_013760 AFUB_019950 AFUB_020410 AFUB_022580 AFUB_027190 AFUB_031720 AFUB_035810 AFUB_039570 AFUB_041020 AFUB_043510 AFUB_050290 AFUB_052390 AFUB_052500 AFUB_052510 AFUB_059690 AFUB_060520 AFUB_062970 AFUB_064590 AFUB_064630 AFUB_064720 AFUB_065290 AFUB_070250 AFUB_077090 AFUB_077140 AFUB_083840 AFUB_093710
1.19959e-09	33	60	3.3097	RRNA metabolic process	http://amigo.geneontology.org/amigo/term/GO:0016072	AFUB_002540 AFUB_004570 AFUB_005180 AFUB_005660 AFUB_008620 AFUB_008740 AFUB_010410 AFUB_013760 AFUB_019950 AFUB_020410 AFUB_022580 AFUB_027190 AFUB_031720 AFUB_035810 AFUB_039570 AFUB_041020 AFUB_043510 AFUB_050290 AFUB_052390 AFUB_052500 AFUB_052510 AFUB_059690 AFUB_060520 AFUB_062970 AFUB_064590 AFUB_064630 AFUB_064720 AFUB_065290 AFUB_070250 AFUB_077090 AFUB_077140 AFUB_083840 AFUB_093710
1.25082e-09	72	199	2.17724	Cellular amino acid metabolic process	http://amigo.geneontology.org/amigo/term/GO:0006520	AFUB_002490 AFUB_002950 AFUB_003170 AFUB_005990 AFUB_007320 AFUB_008430 AFUB_009540 AFUB_011430 AFUB_012570 AFUB_013200 AFUB_013230 AFUB_014560 AFUB_018710 AFUB_020660 AFUB_021290 AFUB_021300 AFUB_021370 AFUB_022680 AFUB_023080 AFUB_023310 AFUB_023620 AFUB_023660 AFUB_024990 AFUB_026220 AFUB_026250 AFUB_027240 AFUB_028130 AFUB_028880 AFUB_029660 AFUB_029830 AFUB_031950 AFUB_037480 AFUB_038840 AFU…
3.29266e-09	77	224	2.07784	Cellular component biogenesis	http://amigo.geneontology.org/amigo/term/GO:0044085	AFUB_001750 AFUB_002410 AFUB_002540 AFUB_004570 AFUB_005180 AFUB_005560 AFUB_005660 AFUB_008620 AFUB_008740 AFUB_009410 AFUB_010410 AFUB_013060 AFUB_013370 AFUB_013760 AFUB_018030 AFUB_019950 AFUB_020410 AFUB_022140 AFUB_022580 AFUB_023470 AFUB_026190 AFUB_026660 AFUB_027190 AFUB_029210 AFUB_029710 AFUB_030310 AFUB_030400 AFUB_031720 AFUB_032710 AFUB_035810 AFUB_035880 AFUB_037810 AFUB_039570 AFU…
7.67602e-09	85	263	1.96731	Catalytic activity, acting on a nucleic acid	http://amigo.geneontology.org/amigo/term/GO:0140640	AFUB_001680 AFUB_002800 AFUB_002850 AFUB_002950 AFUB_003450 AFUB_003910 AFUB_005780 AFUB_005990 AFUB_006600 AFUB_008430 AFUB_009140 AFUB_009440 AFUB_012200 AFUB_013200 AFUB_013390 AFUB_013400 AFUB_013650 AFUB_014310 AFUB_014550 AFUB_015150 AFUB_015630 AFUB_015880 AFUB_016330 AFUB_018710 AFUB_020270 AFUB_020660 AFUB_022500 AFUB_022680 AFUB_023970 AFUB_024430 AFUB_024900 AFUB_025000 AFUB_025820 AFU…
1.62437e-08	93	298	1.87799	Oxoacid metabolic process	http://amigo.geneontology.org/amigo/term/GO:0043436	AFUB_002490 AFUB_002950 AFUB_003170 AFUB_005990 AFUB_007320 AFUB_008430 AFUB_009540 AFUB_011430 AFUB_012300 AFUB_012310 AFUB_012570 AFUB_013200 AFUB_013230 AFUB_014560 AFUB_018710 AFUB_020660 AFUB_021290 AFUB_021300 AFUB_021370 AFUB_022010 AFUB_022680 AFUB_023080 AFUB_023310 AFUB_023620 AFUB_023660 AFUB_024990 AFUB_025630 AFUB_026220 AFUB_026250 AFUB_027240 AFUB_028130 AFUB_028880 AFUB_029660 AFU…
1.70069e-08	94	303	1.86686	Organic acid metabolic process	http://amigo.geneontology.org/amigo/term/GO:0006082	AFUB_002490 AFUB_002950 AFUB_003170 AFUB_005990 AFUB_007320 AFUB_008430 AFUB_009540 AFUB_011430 AFUB_012300 AFUB_012310 AFUB_012570 AFUB_013200 AFUB_013230 AFUB_014560 AFUB_018710 AFUB_020660 AFUB_021290 AFUB_021300 AFUB_021370 AFUB_022010 AFUB_022680 AFUB_023080 AFUB_023310 AFUB_023620 AFUB_023660 AFUB_024990 AFUB_025630 AFUB_026220 AFUB_026250 AFUB_027240 AFUB_028130 AFUB_028880 AFUB_029660 AFU…
1.70069e-08	91	290	1.88829	Carboxylic acid metabolic process	http://amigo.geneontology.org/amigo/term/GO:0019752	AFUB_002490 AFUB_002950 AFUB_003170 AFUB_005990 AFUB_007320 AFUB_008430 AFUB_009540 AFUB_011430 AFUB_012570 AFUB_013200 AFUB_013230 AFUB_014560 AFUB_018710 AFUB_020660 AFUB_021290 AFUB_021300 AFUB_021370 AFUB_022010 AFUB_022680 AFUB_023080 AFUB_023310 AFUB_023620 AFUB_023660 AFUB_024990 AFUB_025630 AFUB_026220 AFUB_026250 AFUB_027240 AFUB_028130 AFUB_028880 AFUB_029660 AFUB_029830 AFUB_031950 AFU…
1.8097e-08	55	143	2.31448	Ribosome	http://amigo.geneontology.org/amigo/term/GO:0005840	AFUB_001750 AFUB_004410 AFUB_004560 AFUB_004870 AFUB_006380 AFUB_006720 AFUB_006950 AFUB_007150 AFUB_007360 AFUB_008520 AFUB_008860 AFUB_009300 AFUB_009940 AFUB_011140 AFUB_011530 AFUB_012200 AFUB_012370 AFUB_014580 AFUB_019230 AFUB_021200 AFUB_023110 AFUB_023990 AFUB_024460 AFUB_025080 AFUB_026110 AFUB_026290 AFUB_032650 AFUB_035880 AFUB_035890 AFUB_041020 AFUB_042100 AFUB_042410 AFUB_043390 AFU…
3.19642e-08	288	1266	1.37655	Cellular biosynthetic process	http://amigo.geneontology.org/amigo/term/GO:0044249	AFUB_000110 AFUB_000600 AFUB_000770 AFUB_000960 AFUB_001620 AFUB_001630 AFUB_001850 AFUB_002240 AFUB_002410 AFUB_002490 AFUB_002800 AFUB_002850 AFUB_002950 AFUB_002970 AFUB_003280 AFUB_004210 AFUB_004370 AFUB_004410 AFUB_004490 AFUB_004530 AFUB_004870 AFUB_005170 AFUB_005560 AFUB_005990 AFUB_006380 AFUB_006560 AFUB_006720 AFUB_006950 AFUB_007150 AFUB_007320 AFUB_007360 AFUB_007380 AFUB_007850 AFU…
3.84097e-08	302	1342	1.36129	Biosynthetic process	http://amigo.geneontology.org/amigo/term/GO:0009058	AFUB_000110 AFUB_000600 AFUB_000770 AFUB_000960 AFUB_001620 AFUB_001630 AFUB_001850 AFUB_002240 AFUB_002410 AFUB_002490 AFUB_002800 AFUB_002850 AFUB_002950 AFUB_002970 AFUB_003280 AFUB_004210 AFUB_004370 AFUB_004410 AFUB_004490 AFUB_004530 AFUB_004870 AFUB_005060 AFUB_005170 AFUB_005560 AFUB_005990 AFUB_006380 AFUB_006560 AFUB_006720 AFUB_006950 AFUB_007150 AFUB_007320 AFUB_007360 AFUB_007380 AFU…
4.28088e-08	47	116	2.43818	TRNA metabolic process	http://amigo.geneontology.org/amigo/term/GO:0006399	AFUB_002950 AFUB_005430 AFUB_005660 AFUB_005780 AFUB_005990 AFUB_008430 AFUB_009140 AFUB_013200 AFUB_013760 AFUB_014160 AFUB_014310 AFUB_015880 AFUB_018710 AFUB_020660 AFUB_022140 AFUB_022680 AFUB_023100 AFUB_024410 AFUB_029660 AFUB_031950 AFUB_040320 AFUB_043780 AFUB_050380 AFUB_051980 AFUB_052080 AFUB_052520 AFUB_055830 AFUB_057410 AFUB_058260 AFUB_059120 AFUB_059220 AFUB_060070 AFUB_064920 AFU…
5.6521e-08	115	405	1.70871	Non-membrane-bounded organelle	http://amigo.geneontology.org/amigo/term/GO:0043228	AFUB_001750 AFUB_002370 AFUB_002540 AFUB_002800 AFUB_003910 AFUB_004410 AFUB_004560 AFUB_004570 AFUB_004710 AFUB_004870 AFUB_005660 AFUB_006380 AFUB_006720 AFUB_006950 AFUB_007150 AFUB_007360 AFUB_008520 AFUB_008620 AFUB_008740 AFUB_008860 AFUB_009300 AFUB_009940 AFUB_011140 AFUB_011530 AFUB_012200 AFUB_012370 AFUB_014580 AFUB_019230 AFUB_019260 AFUB_019280 AFUB_019370 AFUB_020270 AFUB_020410 AFU…
5.6521e-08	115	405	1.70871	Intracellular non-membrane-bounded organelle	http://amigo.geneontology.org/amigo/term/GO:0043232	AFUB_001750 AFUB_002370 AFUB_002540 AFUB_002800 AFUB_003910 AFUB_004410 AFUB_004560 AFUB_004570 AFUB_004710 AFUB_004870 AFUB_005660 AFUB_006380 AFUB_006720 AFUB_006950 AFUB_007150 AFUB_007360 AFUB_008520 AFUB_008620 AFUB_008740 AFUB_008860 AFUB_009300 AFUB_009940 AFUB_011140 AFUB_011530 AFUB_012200 AFUB_012370 AFUB_014580 AFUB_019230 AFUB_019260 AFUB_019280 AFUB_019370 AFUB_020270 AFUB_020410 AFU…
6.9714e-08	293	1303	1.36047	Organic substance biosynthetic process	http://amigo.geneontology.org/amigo/term/GO:1901576	AFUB_000110 AFUB_000600 AFUB_000770 AFUB_000960 AFUB_001620 AFUB_001630 AFUB_001850 AFUB_002240 AFUB_002410 AFUB_002490 AFUB_002800 AFUB_002850 AFUB_002950 AFUB_002970 AFUB_003280 AFUB_004210 AFUB_004370 AFUB_004410 AFUB_004490 AFUB_004530 AFUB_004870 AFUB_005060 AFUB_005170 AFUB_005560 AFUB_005990 AFUB_006380 AFUB_006560 AFUB_006720 AFUB_006950 AFUB_007150 AFUB_007320 AFUB_007360 AFUB_007380 AFU…
7.12146e-08	225	949	1.43429	Cellular nitrogen compound biosynthetic process	http://amigo.geneontology.org/amigo/term/GO:0044271	AFUB_000110 AFUB_000600 AFUB_000960 AFUB_001620 AFUB_001630 AFUB_002240 AFUB_002410 AFUB_002800 AFUB_002850 AFUB_002950 AFUB_002970 AFUB_003280 AFUB_004210 AFUB_004370 AFUB_004410 AFUB_004490 AFUB_004530 AFUB_004870 AFUB_005170 AFUB_005560 AFUB_005990 AFUB_006380 AFUB_006560 AFUB_006720 AFUB_006950 AFUB_007150 AFUB_007360 AFUB_007850 AFUB_008430 AFUB_008520 AFUB_008860 AFUB_009300 AFUB_009410 AFU…
1.38667e-07	294	1312	1.35052	Organonitrogen compound metabolic process	http://amigo.geneontology.org/amigo/term/GO:1901564	AFUB_001600 AFUB_001620 AFUB_001630 AFUB_002410 AFUB_002490 AFUB_002820 AFUB_002950 AFUB_002970 AFUB_003170 AFUB_003210 AFUB_003280 AFUB_004370 AFUB_004410 AFUB_004530 AFUB_004870 AFUB_005320 AFUB_005560 AFUB_005990 AFUB_006010 AFUB_006380 AFUB_006560 AFUB_006570 AFUB_006720 AFUB_006780 AFUB_006950 AFUB_007150 AFUB_007320 AFUB_007360 AFUB_007510 AFUB_007850 AFUB_007860 AFUB_007870 AFUB_008140 AFU…
2.34378e-07	92	311	1.78588	RNA binding	http://amigo.geneontology.org/amigo/term/GO:0003723	AFUB_001630 AFUB_001750 AFUB_002410 AFUB_002970 AFUB_003330 AFUB_003400 AFUB_004370 AFUB_004530 AFUB_005180 AFUB_005560 AFUB_005990 AFUB_007360 AFUB_007700 AFUB_008520 AFUB_009220 AFUB_009410 AFUB_011140 AFUB_011530 AFUB_012060 AFUB_012200 AFUB_012370 AFUB_013200 AFUB_013370 AFUB_013760 AFUB_014580 AFUB_016040 AFUB_019060 AFUB_019230 AFUB_020090 AFUB_020660 AFUB_021850 AFUB_021970 AFUB_022140 AFU…
5.62233e-07	231	1003	1.39426	Nucleic acid binding	http://amigo.geneontology.org/amigo/term/GO:0003676	AFUB_000110 AFUB_000600 AFUB_000960 AFUB_001630 AFUB_001680 AFUB_001750 AFUB_002240 AFUB_002410 AFUB_002850 AFUB_002970 AFUB_003330 AFUB_003400 AFUB_003450 AFUB_003630 AFUB_003910 AFUB_004210 AFUB_004370 AFUB_004380 AFUB_004490 AFUB_004530 AFUB_005180 AFUB_005510 AFUB_005560 AFUB_005990 AFUB_006600 AFUB_007360 AFUB_007700 AFUB_007880 AFUB_008520 AFUB_008850 AFUB_009220 AFUB_009410 AFUB_009440 AFU…
1.20256e-06	64	197	1.95497	Membrane-enclosed lumen	http://amigo.geneontology.org/amigo/term/GO:0031974	AFUB_001630 AFUB_002370 AFUB_002540 AFUB_002800 AFUB_004570 AFUB_004710 AFUB_005660 AFUB_007850 AFUB_008620 AFUB_008740 AFUB_014210 AFUB_016130 AFUB_019280 AFUB_020270 AFUB_020410 AFUB_021820 AFUB_022500 AFUB_026770 AFUB_027190 AFUB_027640 AFUB_027880 AFUB_028130 AFUB_028270 AFUB_028670 AFUB_028740 AFUB_029210 AFUB_030530 AFUB_031720 AFUB_032430 AFUB_032710 AFUB_035810 AFUB_039290 AFUB_039570 AFU…
1.20256e-06	64	197	1.95497	Organelle lumen	http://amigo.geneontology.org/amigo/term/GO:0043233	AFUB_001630 AFUB_002370 AFUB_002540 AFUB_002800 AFUB_004570 AFUB_004710 AFUB_005660 AFUB_007850 AFUB_008620 AFUB_008740 AFUB_014210 AFUB_016130 AFUB_019280 AFUB_020270 AFUB_020410 AFUB_021820 AFUB_022500 AFUB_026770 AFUB_027190 AFUB_027640 AFUB_027880 AFUB_028130 AFUB_028270 AFUB_028670 AFUB_028740 AFUB_029210 AFUB_030530 AFUB_031720 AFUB_032430 AFUB_032710 AFUB_035810 AFUB_039290 AFUB_039570 AFU…
1.20256e-06	64	197	1.95497	Intracellular organelle lumen	http://amigo.geneontology.org/amigo/term/GO:0070013	AFUB_001630 AFUB_002370 AFUB_002540 AFUB_002800 AFUB_004570 AFUB_004710 AFUB_005660 AFUB_007850 AFUB_008620 AFUB_008740 AFUB_014210 AFUB_016130 AFUB_019280 AFUB_020270 AFUB_020410 AFUB_021820 AFUB_022500 AFUB_026770 AFUB_027190 AFUB_027640 AFUB_027880 AFUB_028130 AFUB_028270 AFUB_028670 AFUB_028740 AFUB_029210 AFUB_030530 AFUB_031720 AFUB_032430 AFUB_032710 AFUB_035810 AFUB_039290 AFUB_039570 AFU…
1.27968e-06	12	14	5.15798	Preribosome	http://amigo.geneontology.org/amigo/term/GO:0030684	AFUB_002540 AFUB_002990 AFUB_004570 AFUB_008620 AFUB_010410 AFUB_020410 AFUB_059690 AFUB_062970 AFUB_064630 AFUB_064720 AFUB_065290 AFUB_083330
1.40282e-06	74	241	1.84774	RNA processing	http://amigo.geneontology.org/amigo/term/GO:0006396	AFUB_002540 AFUB_004530 AFUB_004570 AFUB_005180 AFUB_005430 AFUB_005660 AFUB_005780 AFUB_007700 AFUB_008620 AFUB_008740 AFUB_009140 AFUB_010410 AFUB_012060 AFUB_012200 AFUB_013760 AFUB_014160 AFUB_014310 AFUB_015880 AFUB_019950 AFUB_020090 AFUB_020410 AFUB_022140 AFUB_022580 AFUB_023100 AFUB_024200 AFUB_024410 AFUB_027190 AFUB_031720 AFUB_035810 AFUB_039290 AFUB_039420 AFUB_039570 AFUB_040320 AFU…
2.15178e-06	51	146	2.10205	Nuclear lumen	http://amigo.geneontology.org/amigo/term/GO:0031981	AFUB_001630 AFUB_002370 AFUB_002540 AFUB_002800 AFUB_004570 AFUB_004710 AFUB_005660 AFUB_008620 AFUB_008740 AFUB_014210 AFUB_016130 AFUB_019280 AFUB_020270 AFUB_020410 AFUB_021820 AFUB_022500 AFUB_026770 AFUB_027190 AFUB_029210 AFUB_030530 AFUB_031720 AFUB_032430 AFUB_032710 AFUB_035810 AFUB_039290 AFUB_039570 AFUB_041020 AFUB_043510 AFUB_050290 AFUB_051100 AFUB_052500 AFUB_053550 AFUB_059690 AFU…
2.6865e-06	45	123	2.20158	Structural constituent of ribosome	http://amigo.geneontology.org/amigo/term/GO:0003735	AFUB_004410 AFUB_004870 AFUB_006380 AFUB_006720 AFUB_006950 AFUB_007150 AFUB_007360 AFUB_008520 AFUB_008860 AFUB_009300 AFUB_009940 AFUB_011140 AFUB_011530 AFUB_012370 AFUB_014580 AFUB_019230 AFUB_021200 AFUB_023110 AFUB_023990 AFUB_024460 AFUB_025080 AFUB_026110 AFUB_026290 AFUB_032650 AFUB_035880 AFUB_035890 AFUB_042100 AFUB_042410 AFUB_043390 AFUB_053010 AFUB_053170 AFUB_053970 AFUB_059110 AFU…
3.24196e-06	53	156	2.04445	Structural molecule activity	http://amigo.geneontology.org/amigo/term/GO:0005198	AFUB_004410 AFUB_004870 AFUB_006380 AFUB_006720 AFUB_006950 AFUB_007150 AFUB_007360 AFUB_008520 AFUB_008860 AFUB_009300 AFUB_009940 AFUB_010390 AFUB_011140 AFUB_011530 AFUB_012370 AFUB_014580 AFUB_016640 AFUB_019230 AFUB_021200 AFUB_023110 AFUB_023990 AFUB_024460 AFUB_025080 AFUB_026110 AFUB_026290 AFUB_032650 AFUB_035880 AFUB_035890 AFUB_042100 AFUB_042410 AFUB_043390 AFUB_043500 AFUB_051810 AFU…
4.21444e-06	403	1961	1.24237	Macromolecule metabolic process	http://amigo.geneontology.org/amigo/term/GO:0043170	AFUB_000110 AFUB_000600 AFUB_000960 AFUB_001600 AFUB_001630 AFUB_002240 AFUB_002410 AFUB_002520 AFUB_002540 AFUB_002800 AFUB_002820 AFUB_002850 AFUB_002950 AFUB_002970 AFUB_003210 AFUB_003450 AFUB_003910 AFUB_004210 AFUB_004370 AFUB_004410 AFUB_004490 AFUB_004530 AFUB_004570 AFUB_004870 AFUB_005170 AFUB_005180 AFUB_005320 AFUB_005430 AFUB_005560 AFUB_005660 AFUB_005780 AFUB_005990 AFUB_006010 AFU…
4.23299e-06	50	145	2.07505	Ligase activity	http://amigo.geneontology.org/amigo/term/GO:0016874	AFUB_002950 AFUB_005990 AFUB_008430 AFUB_009140 AFUB_011330 AFUB_013200 AFUB_018710 AFUB_020660 AFUB_021370 AFUB_022680 AFUB_024900 AFUB_025880 AFUB_029360 AFUB_029660 AFUB_031410 AFUB_031620 AFUB_031950 AFUB_035300 AFUB_035460 AFUB_036270 AFUB_042850 AFUB_047300 AFUB_051250 AFUB_052080 AFUB_053660 AFUB_055180 AFUB_056150 AFUB_056440 AFUB_058260 AFUB_059640 AFUB_061290 AFUB_063970 AFUB_064810 AFU…
8.77043e-06	131	521	1.51307	Small molecule metabolic process	http://amigo.geneontology.org/amigo/term/GO:0044281	AFUB_001620 AFUB_002490 AFUB_002950 AFUB_003170 AFUB_003280 AFUB_004480 AFUB_005990 AFUB_007320 AFUB_007850 AFUB_008430 AFUB_009540 AFUB_011430 AFUB_012300 AFUB_012310 AFUB_012570 AFUB_012770 AFUB_013200 AFUB_013230 AFUB_014560 AFUB_018710 AFUB_019360 AFUB_020660 AFUB_021290 AFUB_021300 AFUB_021370 AFUB_022010 AFUB_022680 AFUB_023080 AFUB_023310 AFUB_023620 AFUB_023660 AFUB_024510 AFUB_024860 AFU…
8.84677e-06	29	67	2.60465	Catalytic activity, acting on a tRNA	http://amigo.geneontology.org/amigo/term/GO:0140101	AFUB_002950 AFUB_005780 AFUB_005990 AFUB_008430 AFUB_013200 AFUB_014310 AFUB_015880 AFUB_018710 AFUB_020660 AFUB_022680 AFUB_029660 AFUB_031620 AFUB_031950 AFUB_043780 AFUB_051980 AFUB_052080 AFUB_052520 AFUB_055830 AFUB_058260 AFUB_059120 AFUB_064920 AFUB_073600 AFUB_074870 AFUB_078630 AFUB_082710 AFUB_083700 AFUB_087990 AFUB_092940 AFUB_093380
1.34368e-05	20	38	3.16718	Aminoacyl-tRNA ligase activity	http://amigo.geneontology.org/amigo/term/GO:0004812	AFUB_002950 AFUB_005990 AFUB_008430 AFUB_013200 AFUB_018710 AFUB_020660 AFUB_022680 AFUB_029660 AFUB_031620 AFUB_031950 AFUB_052080 AFUB_058260 AFUB_064920 AFUB_073600 AFUB_078630 AFUB_082710 AFUB_083700 AFUB_087990 AFUB_092940 AFUB_093380
1.34368e-05	20	38	3.16718	Ligase activity, forming carbon-oxygen bonds	http://amigo.geneontology.org/amigo/term/GO:0016875	AFUB_002950 AFUB_005990 AFUB_008430 AFUB_013200 AFUB_018710 AFUB_020660 AFUB_022680 AFUB_029660 AFUB_031620 AFUB_031950 AFUB_052080 AFUB_058260 AFUB_064920 AFUB_073600 AFUB_078630 AFUB_082710 AFUB_083700 AFUB_087990 AFUB_092940 AFUB_093380
1.45361e-05	40	110	2.18823	Ribonucleoprotein complex	http://amigo.geneontology.org/amigo/term/GO:1990904	AFUB_001750 AFUB_002410 AFUB_002540 AFUB_002990 AFUB_004570 AFUB_005560 AFUB_006380 AFUB_006950 AFUB_007360 AFUB_008620 AFUB_009410 AFUB_010410 AFUB_011140 AFUB_012060 AFUB_013060 AFUB_013370 AFUB_014580 AFUB_019230 AFUB_020090 AFUB_020410 AFUB_023990 AFUB_024460 AFUB_026190 AFUB_030310 AFUB_035880 AFUB_037810 AFUB_043390 AFUB_053010 AFUB_059110 AFUB_059690 AFUB_062970 AFUB_064340 AFUB_064610 AFU…
1.75522e-05	190	832	1.38253	RNA metabolic process	http://amigo.geneontology.org/amigo/term/GO:0016070	AFUB_000110 AFUB_000600 AFUB_000960 AFUB_001630 AFUB_002240 AFUB_002540 AFUB_002800 AFUB_002850 AFUB_002950 AFUB_004210 AFUB_004490 AFUB_004530 AFUB_004570 AFUB_005170 AFUB_005180 AFUB_005430 AFUB_005660 AFUB_005780 AFUB_005990 AFUB_007700 AFUB_008430 AFUB_008620 AFUB_008740 AFUB_009140 AFUB_009440 AFUB_010410 AFUB_012060 AFUB_012200 AFUB_013200 AFUB_013370 AFUB_013390 AFUB_013650 AFUB_013760 AFU…
2.01705e-05	269	1251	1.29915	Cellular aromatic compound metabolic process	http://amigo.geneontology.org/amigo/term/GO:0006725	AFUB_000110 AFUB_000600 AFUB_000960 AFUB_001630 AFUB_002240 AFUB_002490 AFUB_002540 AFUB_002800 AFUB_002850 AFUB_002950 AFUB_003280 AFUB_003450 AFUB_003910 AFUB_004210 AFUB_004490 AFUB_004530 AFUB_004570 AFUB_005170 AFUB_005180 AFUB_005430 AFUB_005660 AFUB_005780 AFUB_005990 AFUB_007320 AFUB_007700 AFUB_007850 AFUB_008430 AFUB_008620 AFUB_008740 AFUB_009140 AFUB_009440 AFUB_009540 AFUB_010410 AFU…
2.0499e-05	168	717	1.41196	Purine nucleotide binding	http://amigo.geneontology.org/amigo/term/GO:0017076	AFUB_001470 AFUB_001590 AFUB_001600 AFUB_001680 AFUB_002800 AFUB_002950 AFUB_003450 AFUB_004370 AFUB_005660 AFUB_005990 AFUB_006600 AFUB_006780 AFUB_007850 AFUB_007970 AFUB_008430 AFUB_009140 AFUB_009720 AFUB_012410 AFUB_012420 AFUB_013200 AFUB_013230 AFUB_013400 AFUB_014160 AFUB_014550 AFUB_015150 AFUB_015480 AFUB_015630 AFUB_015780 AFUB_015840 AFUB_016170 AFUB_016330 AFUB_018710 AFUB_019260 AFU…
2.14031e-05	276	1292	1.2925	Organic cyclic compound metabolic process	http://amigo.geneontology.org/amigo/term/GO:1901360	AFUB_000110 AFUB_000600 AFUB_000960 AFUB_001620 AFUB_001630 AFUB_002240 AFUB_002490 AFUB_002540 AFUB_002800 AFUB_002850 AFUB_002950 AFUB_003280 AFUB_003450 AFUB_003910 AFUB_004210 AFUB_004490 AFUB_004530 AFUB_004570 AFUB_005060 AFUB_005170 AFUB_005180 AFUB_005430 AFUB_005660 AFUB_005780 AFUB_005990 AFUB_007320 AFUB_007700 AFUB_007850 AFUB_008430 AFUB_008620 AFUB_008740 AFUB_009140 AFUB_009440 AFU…
2.43698e-05	166	709	1.41092	Purine ribonucleoside triphosphate binding	http://amigo.geneontology.org/amigo/term/GO:0035639	AFUB_001470 AFUB_001590 AFUB_001600 AFUB_001680 AFUB_002800 AFUB_002950 AFUB_003450 AFUB_004370 AFUB_005660 AFUB_005990 AFUB_006600 AFUB_006780 AFUB_007850 AFUB_007970 AFUB_008430 AFUB_009140 AFUB_009720 AFUB_012410 AFUB_012420 AFUB_013200 AFUB_013230 AFUB_013400 AFUB_014160 AFUB_014550 AFUB_015150 AFUB_015480 AFUB_015630 AFUB_015780 AFUB_015840 AFUB_016170 AFUB_016330 AFUB_018710 AFUB_019260 AFU…
2.49967e-05	146	608	1.44741	Adenyl nucleotide binding	http://amigo.geneontology.org/amigo/term/GO:0030554	AFUB_001590 AFUB_001600 AFUB_001680 AFUB_002800 AFUB_002950 AFUB_003450 AFUB_005660 AFUB_005990 AFUB_006600 AFUB_006780 AFUB_007850 AFUB_007970 AFUB_008430 AFUB_009140 AFUB_009720 AFUB_012420 AFUB_013200 AFUB_013230 AFUB_013400 AFUB_014550 AFUB_015150 AFUB_015480 AFUB_015630 AFUB_015780 AFUB_016170 AFUB_016330 AFUB_018710 AFUB_019260 AFUB_019280 AFUB_019410 AFUB_020660 AFUB_021370 AFUB_022680 AFU…
2.80748e-05	167	716	1.40552	Purine ribonucleotide binding	http://amigo.geneontology.org/amigo/term/GO:0032555	AFUB_001470 AFUB_001590 AFUB_001600 AFUB_001680 AFUB_002800 AFUB_002950 AFUB_003450 AFUB_004370 AFUB_005660 AFUB_005990 AFUB_006600 AFUB_006780 AFUB_007850 AFUB_007970 AFUB_008430 AFUB_009140 AFUB_009720 AFUB_012410 AFUB_012420 AFUB_013200 AFUB_013230 AFUB_013400 AFUB_014160 AFUB_014550 AFUB_015150 AFUB_015480 AFUB_015630 AFUB_015780 AFUB_015840 AFUB_016170 AFUB_016330 AFUB_018710 AFUB_019260 AFU…
2.98058e-05	144	600	1.44664	ATP binding	http://amigo.geneontology.org/amigo/term/GO:0005524	AFUB_001590 AFUB_001600 AFUB_001680 AFUB_002800 AFUB_002950 AFUB_003450 AFUB_005660 AFUB_005990 AFUB_006600 AFUB_006780 AFUB_007850 AFUB_007970 AFUB_008430 AFUB_009140 AFUB_009720 AFUB_012420 AFUB_013200 AFUB_013230 AFUB_013400 AFUB_014550 AFUB_015150 AFUB_015480 AFUB_015630 AFUB_015780 AFUB_016170 AFUB_016330 AFUB_018710 AFUB_019260 AFUB_019280 AFUB_019410 AFUB_020660 AFUB_021370 AFUB_022680 AFU…
3.47947e-05	19	37	3.09014	TRNA modification	http://amigo.geneontology.org/amigo/term/GO:0006400	AFUB_005430 AFUB_005660 AFUB_014160 AFUB_014310 AFUB_015880 AFUB_024410 AFUB_043780 AFUB_050380 AFUB_051980 AFUB_055830 AFUB_059120 AFUB_059220 AFUB_060070 AFUB_074870 AFUB_076550 AFUB_093190 AFUB_093340 AFUB_093850 AFUB_094130
3.47947e-05	19	37	3.09014	TRNA aminoacylation for protein translation	http://amigo.geneontology.org/amigo/term/GO:0006418	AFUB_002950 AFUB_005990 AFUB_008430 AFUB_013200 AFUB_018710 AFUB_020660 AFUB_022680 AFUB_029660 AFUB_031950 AFUB_052080 AFUB_058260 AFUB_064920 AFUB_073600 AFUB_078630 AFUB_082710 AFUB_083700 AFUB_087990 AFUB_092940 AFUB_093380
3.47947e-05	145	607	1.43986	Adenyl ribonucleotide binding	http://amigo.geneontology.org/amigo/term/GO:0032559	AFUB_001590 AFUB_001600 AFUB_001680 AFUB_002800 AFUB_002950 AFUB_003450 AFUB_005660 AFUB_005990 AFUB_006600 AFUB_006780 AFUB_007850 AFUB_007970 AFUB_008430 AFUB_009140 AFUB_009720 AFUB_012420 AFUB_013200 AFUB_013230 AFUB_013400 AFUB_014550 AFUB_015150 AFUB_015480 AFUB_015630 AFUB_015780 AFUB_016170 AFUB_016330 AFUB_018710 AFUB_019260 AFUB_019280 AFUB_019410 AFUB_020660 AFUB_021370 AFUB_022680 AFU…
4.09384e-05	24	54	2.67451	RNA modification	http://amigo.geneontology.org/amigo/term/GO:0009451	AFUB_005430 AFUB_005660 AFUB_013370 AFUB_014160 AFUB_014310 AFUB_015880 AFUB_024410 AFUB_043780 AFUB_050380 AFUB_051980 AFUB_052510 AFUB_053260 AFUB_055830 AFUB_059120 AFUB_059220 AFUB_059690 AFUB_059920 AFUB_060070 AFUB_074870 AFUB_076550 AFUB_093190 AFUB_093340 AFUB_093850 AFUB_094130
5.10009e-05	32	84	2.29243	Cellular amino acid biosynthetic process	http://amigo.geneontology.org/amigo/term/GO:0008652	AFUB_002490 AFUB_007320 AFUB_012570 AFUB_013230 AFUB_014560 AFUB_021370 AFUB_023310 AFUB_023620 AFUB_023660 AFUB_026220 AFUB_026250 AFUB_027240 AFUB_028130 AFUB_028880 AFUB_029830 AFUB_037480 AFUB_038840 AFUB_039810 AFUB_041320 AFUB_042220 AFUB_053060 AFUB_053140 AFUB_053360 AFUB_063280 AFUB_063970 AFUB_064300 AFUB_065860 AFUB_067560 AFUB_068270 AFUB_089600 AFUB_093320 AFUB_095390
5.51777e-05	19	38	3.00882	Amino acid activation	http://amigo.geneontology.org/amigo/term/GO:0043038	AFUB_002950 AFUB_005990 AFUB_008430 AFUB_013200 AFUB_018710 AFUB_020660 AFUB_022680 AFUB_029660 AFUB_031950 AFUB_052080 AFUB_058260 AFUB_064920 AFUB_073600 AFUB_078630 AFUB_082710 AFUB_083700 AFUB_087990 AFUB_092940 AFUB_093380
5.51777e-05	19	38	3.00882	TRNA aminoacylation	http://amigo.geneontology.org/amigo/term/GO:0043039	AFUB_002950 AFUB_005990 AFUB_008430 AFUB_013200 AFUB_018710 AFUB_020660 AFUB_022680 AFUB_029660 AFUB_031950 AFUB_052080 AFUB_058260 AFUB_064920 AFUB_073600 AFUB_078630 AFUB_082710 AFUB_083700 AFUB_087990 AFUB_092940 AFUB_093380
6.73804e-05	217	993	1.32169	Nucleic acid metabolic process	http://amigo.geneontology.org/amigo/term/GO:0090304	AFUB_000110 AFUB_000600 AFUB_000960 AFUB_001630 AFUB_002240 AFUB_002540 AFUB_002800 AFUB_002850 AFUB_002950 AFUB_003450 AFUB_003910 AFUB_004210 AFUB_004490 AFUB_004530 AFUB_004570 AFUB_005170 AFUB_005180 AFUB_005430 AFUB_005660 AFUB_005780 AFUB_005990 AFUB_007700 AFUB_008430 AFUB_008620 AFUB_008740 AFUB_009140 AFUB_009440 AFUB_010410 AFUB_012060 AFUB_012200 AFUB_013200 AFUB_013370 AFUB_013390 AFU…
8.39366e-05	229	1056	1.3062	Small molecule binding	http://amigo.geneontology.org/amigo/term/GO:0036094	AFUB_000260 AFUB_000450 AFUB_000470 AFUB_000780 AFUB_000820 AFUB_001470 AFUB_001590 AFUB_001600 AFUB_001680 AFUB_002800 AFUB_002850 AFUB_002950 AFUB_003200 AFUB_003450 AFUB_004370 AFUB_004500 AFUB_005660 AFUB_005990 AFUB_006600 AFUB_006780 AFUB_007850 AFUB_007970 AFUB_008430 AFUB_009140 AFUB_009540 AFUB_009720 AFUB_012270 AFUB_012410 AFUB_012420 AFUB_013200 AFUB_013230 AFUB_013400 AFUB_013940 AFU…
8.84275e-05	114	462	1.48809	Cellular component organization or biogenesis	http://amigo.geneontology.org/amigo/term/GO:0071840	AFUB_001750 AFUB_002410 AFUB_002540 AFUB_002800 AFUB_003450 AFUB_003910 AFUB_004570 AFUB_005180 AFUB_005560 AFUB_005660 AFUB_007260 AFUB_007700 AFUB_008620 AFUB_008740 AFUB_009290 AFUB_009410 AFUB_010410 AFUB_013060 AFUB_013370 AFUB_013400 AFUB_013760 AFUB_018030 AFUB_018960 AFUB_019260 AFUB_019950 AFUB_020410 AFUB_020460 AFUB_021850 AFUB_022140 AFUB_022580 AFUB_023470 AFUB_026190 AFUB_026660 AFU…
8.89232e-05	173	762	1.368	Carbohydrate derivative binding	http://amigo.geneontology.org/amigo/term/GO:0097367	AFUB_001470 AFUB_001590 AFUB_001600 AFUB_001680 AFUB_002800 AFUB_002850 AFUB_002950 AFUB_003200 AFUB_003450 AFUB_004370 AFUB_005660 AFUB_005990 AFUB_006600 AFUB_006780 AFUB_007850 AFUB_007970 AFUB_008430 AFUB_009140 AFUB_009720 AFUB_012410 AFUB_012420 AFUB_013200 AFUB_013230 AFUB_013400 AFUB_014160 AFUB_014550 AFUB_015150 AFUB_015480 AFUB_015630 AFUB_015780 AFUB_015840 AFUB_016170 AFUB_016330 AFU…
0.000101874	169	743	1.37059	Ribonucleotide binding	http://amigo.geneontology.org/amigo/term/GO:0032553	AFUB_001470 AFUB_001590 AFUB_001600 AFUB_001680 AFUB_002800 AFUB_002950 AFUB_003200 AFUB_003450 AFUB_004370 AFUB_005660 AFUB_005990 AFUB_006600 AFUB_006780 AFUB_007850 AFUB_007970 AFUB_008430 AFUB_009140 AFUB_009720 AFUB_012410 AFUB_012420 AFUB_013200 AFUB_013230 AFUB_013400 AFUB_014160 AFUB_014550 AFUB_015150 AFUB_015480 AFUB_015630 AFUB_015780 AFUB_015840 AFUB_016170 AFUB_016330 AFUB_018710 AFU…
0.000105387	39	115	2.04076	Alpha-amino acid metabolic process	http://amigo.geneontology.org/amigo/term/GO:1901605	AFUB_003170 AFUB_009540 AFUB_011430 AFUB_012570 AFUB_021290 AFUB_021300 AFUB_021370 AFUB_023080 AFUB_023310 AFUB_023620 AFUB_023660 AFUB_024990 AFUB_026250 AFUB_027240 AFUB_028130 AFUB_028880 AFUB_037480 AFUB_038840 AFUB_039810 AFUB_041320 AFUB_042220 AFUB_047300 AFUB_051250 AFUB_053060 AFUB_053360 AFUB_063970 AFUB_064300 AFUB_066950 AFUB_067560 AFUB_067710 AFUB_068270 AFUB_074710 AFUB_077330 AFU…
0.000106143	170	750	1.36765	Cellular protein metabolic process	http://amigo.geneontology.org/amigo/term/GO:0044267	AFUB_001600 AFUB_001630 AFUB_002410 AFUB_002820 AFUB_002950 AFUB_002970 AFUB_003210 AFUB_004370 AFUB_004410 AFUB_004530 AFUB_004870 AFUB_005320 AFUB_005560 AFUB_005990 AFUB_006010 AFUB_006380 AFUB_006570 AFUB_006720 AFUB_006780 AFUB_006950 AFUB_007150 AFUB_007360 AFUB_007510 AFUB_007870 AFUB_008140 AFUB_008430 AFUB_008520 AFUB_008700 AFUB_008860 AFUB_009300 AFUB_009410 AFUB_009940 AFUB_011140 AFU…
0.000224789	196	896	1.3193	Protein metabolic process	http://amigo.geneontology.org/amigo/term/GO:0019538	AFUB_001600 AFUB_001630 AFUB_002410 AFUB_002820 AFUB_002950 AFUB_002970 AFUB_003210 AFUB_004370 AFUB_004410 AFUB_004530 AFUB_004870 AFUB_005320 AFUB_005560 AFUB_005990 AFUB_006010 AFUB_006380 AFUB_006570 AFUB_006720 AFUB_006780 AFUB_006950 AFUB_007150 AFUB_007360 AFUB_007510 AFUB_007860 AFUB_007870 AFUB_008140 AFUB_008430 AFUB_008520 AFUB_008700 AFUB_008860 AFUB_009300 AFUB_009410 AFUB_009940 AFU…
0.000239983	246	1168	1.27286	Nucleobase-containing compound metabolic process	http://amigo.geneontology.org/amigo/term/GO:0006139	AFUB_000110 AFUB_000600 AFUB_000960 AFUB_001630 AFUB_002240 AFUB_002540 AFUB_002800 AFUB_002850 AFUB_002950 AFUB_003450 AFUB_003910 AFUB_004210 AFUB_004490 AFUB_004530 AFUB_004570 AFUB_005170 AFUB_005180 AFUB_005430 AFUB_005660 AFUB_005780 AFUB_005990 AFUB_007700 AFUB_007850 AFUB_008430 AFUB_008620 AFUB_008740 AFUB_009140 AFUB_009440 AFUB_009540 AFUB_010410 AFUB_012060 AFUB_012200 AFUB_012770 AFU…
0.000299093	40	124	1.94117	Carboxylic acid biosynthetic process	http://amigo.geneontology.org/amigo/term/GO:0046394	AFUB_002490 AFUB_007320 AFUB_012570 AFUB_013230 AFUB_014560 AFUB_021370 AFUB_023310 AFUB_023620 AFUB_023660 AFUB_024990 AFUB_026220 AFUB_026250 AFUB_027240 AFUB_028130 AFUB_028880 AFUB_029830 AFUB_035650 AFUB_037060 AFUB_037480 AFUB_038840 AFUB_039810 AFUB_041320 AFUB_042220 AFUB_042490 AFUB_051290 AFUB_053060 AFUB_053140 AFUB_053360 AFUB_063280 AFUB_063970 AFUB_064300 AFUB_065860 AFUB_066950 AFU…
0.000319542	258	1240	1.25917	Heterocycle metabolic process	http://amigo.geneontology.org/amigo/term/GO:0046483	AFUB_000110 AFUB_000600 AFUB_000960 AFUB_001620 AFUB_001630 AFUB_002240 AFUB_002540 AFUB_002800 AFUB_002850 AFUB_002950 AFUB_003280 AFUB_003450 AFUB_003910 AFUB_004210 AFUB_004490 AFUB_004530 AFUB_004570 AFUB_005170 AFUB_005180 AFUB_005430 AFUB_005660 AFUB_005780 AFUB_005990 AFUB_007700 AFUB_007850 AFUB_008430 AFUB_008620 AFUB_008740 AFUB_009140 AFUB_009440 AFUB_009540 AFUB_010410 AFUB_012060 AFU…
0.000445232	40	126	1.91036	Organic acid biosynthetic process	http://amigo.geneontology.org/amigo/term/GO:0016053	AFUB_002490 AFUB_007320 AFUB_012570 AFUB_013230 AFUB_014560 AFUB_021370 AFUB_023310 AFUB_023620 AFUB_023660 AFUB_024990 AFUB_026220 AFUB_026250 AFUB_027240 AFUB_028130 AFUB_028880 AFUB_029830 AFUB_035650 AFUB_037060 AFUB_037480 AFUB_038840 AFUB_039810 AFUB_041320 AFUB_042220 AFUB_042490 AFUB_051290 AFUB_053060 AFUB_053140 AFUB_053360 AFUB_063280 AFUB_063970 AFUB_064300 AFUB_065860 AFUB_066950 AFU…
0.000498396	28	77	2.18823	TRNA processing	http://amigo.geneontology.org/amigo/term/GO:0008033	AFUB_005430 AFUB_005660 AFUB_005780 AFUB_009140 AFUB_013760 AFUB_014160 AFUB_014310 AFUB_015880 AFUB_022140 AFUB_023100 AFUB_024410 AFUB_040320 AFUB_043780 AFUB_050380 AFUB_051980 AFUB_052520 AFUB_055830 AFUB_057410 AFUB_059120 AFUB_059220 AFUB_060070 AFUB_074870 AFUB_076550 AFUB_091560 AFUB_093190 AFUB_093340 AFUB_093850 AFUB_094130
0.000531376	205	956	1.29174	Anion binding	http://amigo.geneontology.org/amigo/term/GO:0043168	AFUB_000260 AFUB_000450 AFUB_000470 AFUB_000780 AFUB_001470 AFUB_001590 AFUB_001600 AFUB_001680 AFUB_002800 AFUB_002950 AFUB_003200 AFUB_003450 AFUB_004370 AFUB_005660 AFUB_005990 AFUB_006600 AFUB_006780 AFUB_007850 AFUB_007970 AFUB_008430 AFUB_009140 AFUB_009720 AFUB_012410 AFUB_012420 AFUB_013200 AFUB_013230 AFUB_013400 AFUB_014160 AFUB_014310 AFUB_014550 AFUB_015150 AFUB_015480 AFUB_015630 AFU…
0.000752783	193	900	1.29621	Cellular macromolecule biosynthetic process	http://amigo.geneontology.org/amigo/term/GO:0034645	AFUB_000110 AFUB_000600 AFUB_000960 AFUB_001630 AFUB_002240 AFUB_002410 AFUB_002800 AFUB_002850 AFUB_002950 AFUB_002970 AFUB_004210 AFUB_004370 AFUB_004410 AFUB_004490 AFUB_004530 AFUB_004870 AFUB_005170 AFUB_005560 AFUB_005990 AFUB_006380 AFUB_006720 AFUB_006950 AFUB_007150 AFUB_007360 AFUB_008430 AFUB_008520 AFUB_008860 AFUB_009300 AFUB_009410 AFUB_009440 AFUB_009940 AFUB_011140 AFUB_011530 AFU…
0.000754191	367	1860	1.19119	Intracellular organelle	http://amigo.geneontology.org/amigo/term/GO:0043229	AFUB_000110 AFUB_000600 AFUB_000960 AFUB_001070 AFUB_001470 AFUB_001630 AFUB_001750 AFUB_001810 AFUB_001850 AFUB_002240 AFUB_002370 AFUB_002540 AFUB_002800 AFUB_003210 AFUB_003450 AFUB_003850 AFUB_003910 AFUB_004210 AFUB_004370 AFUB_004380 AFUB_004410 AFUB_004480 AFUB_004490 AFUB_004560 AFUB_004570 AFUB_004710 AFUB_004870 AFUB_004910 AFUB_005060 AFUB_005170 AFUB_005180 AFUB_005430 AFUB_005460 AFU…
0.000754191	203	951	1.28587	Nucleotide binding	http://amigo.geneontology.org/amigo/term/GO:0000166	AFUB_000260 AFUB_000450 AFUB_000470 AFUB_000780 AFUB_001470 AFUB_001590 AFUB_001600 AFUB_001680 AFUB_002800 AFUB_002950 AFUB_003200 AFUB_003450 AFUB_004370 AFUB_004500 AFUB_005660 AFUB_005990 AFUB_006600 AFUB_006780 AFUB_007850 AFUB_007970 AFUB_008430 AFUB_009140 AFUB_009540 AFUB_009720 AFUB_012270 AFUB_012410 AFUB_012420 AFUB_013200 AFUB_013230 AFUB_013400 AFUB_013940 AFUB_014160 AFUB_014310 AFU…
0.000754191	203	951	1.28587	Nucleoside phosphate binding	http://amigo.geneontology.org/amigo/term/GO:1901265	AFUB_000260 AFUB_000450 AFUB_000470 AFUB_000780 AFUB_001470 AFUB_001590 AFUB_001600 AFUB_001680 AFUB_002800 AFUB_002950 AFUB_003200 AFUB_003450 AFUB_004370 AFUB_004500 AFUB_005660 AFUB_005990 AFUB_006600 AFUB_006780 AFUB_007850 AFUB_007970 AFUB_008430 AFUB_009140 AFUB_009540 AFUB_009720 AFUB_012270 AFUB_012410 AFUB_012420 AFUB_013200 AFUB_013230 AFUB_013400 AFUB_013940 AFUB_014160 AFUB_014310 AFU…
0.000775733	367	1861	1.19055	Organelle	http://amigo.geneontology.org/amigo/term/GO:0043226	AFUB_000110 AFUB_000600 AFUB_000960 AFUB_001070 AFUB_001470 AFUB_001630 AFUB_001750 AFUB_001810 AFUB_001850 AFUB_002240 AFUB_002370 AFUB_002540 AFUB_002800 AFUB_003210 AFUB_003450 AFUB_003850 AFUB_003910 AFUB_004210 AFUB_004370 AFUB_004380 AFUB_004410 AFUB_004480 AFUB_004490 AFUB_004560 AFUB_004570 AFUB_004710 AFUB_004870 AFUB_004910 AFUB_005060 AFUB_005170 AFUB_005180 AFUB_005430 AFUB_005460 AFU…
0.000775733	195	913	1.29233	Macromolecule biosynthetic process	http://amigo.geneontology.org/amigo/term/GO:0009059	AFUB_000110 AFUB_000600 AFUB_000960 AFUB_001630 AFUB_002240 AFUB_002410 AFUB_002800 AFUB_002850 AFUB_002950 AFUB_002970 AFUB_004210 AFUB_004370 AFUB_004410 AFUB_004490 AFUB_004530 AFUB_004870 AFUB_005170 AFUB_005560 AFUB_005990 AFUB_006380 AFUB_006720 AFUB_006950 AFUB_007150 AFUB_007360 AFUB_008430 AFUB_008520 AFUB_008860 AFUB_009300 AFUB_009410 AFUB_009440 AFUB_009940 AFUB_011140 AFUB_011530 AFU…
0.000815467	50	174	1.72921	Small molecule biosynthetic process	http://amigo.geneontology.org/amigo/term/GO:0044283	AFUB_001620 AFUB_002490 AFUB_003280 AFUB_007320 AFUB_012570 AFUB_013230 AFUB_014560 AFUB_021370 AFUB_023310 AFUB_023620 AFUB_023660 AFUB_024510 AFUB_024860 AFUB_024990 AFUB_025630 AFUB_026220 AFUB_026250 AFUB_027240 AFUB_028130 AFUB_028880 AFUB_029830 AFUB_035650 AFUB_037060 AFUB_037480 AFUB_038840 AFUB_039810 AFUB_041320 AFUB_042220 AFUB_042490 AFUB_051290 AFUB_053060 AFUB_053140 AFUB_053360 AFU…
0.000924845	14	28	3.00882	RNA helicase activity	http://amigo.geneontology.org/amigo/term/GO:0003724	AFUB_006600 AFUB_014550 AFUB_015150 AFUB_015630 AFUB_016330 AFUB_024430 AFUB_025820 AFUB_029610 AFUB_043570 AFUB_064250 AFUB_070250 AFUB_074860 AFUB_077090 AFUB_077140
0.000924845	14	28	3.00882	ATP-dependent activity, acting on RNA	http://amigo.geneontology.org/amigo/term/GO:0008186	AFUB_006600 AFUB_014550 AFUB_015150 AFUB_015630 AFUB_016330 AFUB_024430 AFUB_025820 AFUB_029610 AFUB_043570 AFUB_064250 AFUB_070250 AFUB_074860 AFUB_077090 AFUB_077140
0.00120319	295	1469	1.21423	Cellular macromolecule metabolic process	http://amigo.geneontology.org/amigo/term/GO:0044260	AFUB_000110 AFUB_000600 AFUB_000960 AFUB_001600 AFUB_001630 AFUB_002240 AFUB_002410 AFUB_002520 AFUB_002800 AFUB_002820 AFUB_002850 AFUB_002950 AFUB_002970 AFUB_003210 AFUB_003450 AFUB_003910 AFUB_004210 AFUB_004370 AFUB_004410 AFUB_004490 AFUB_004530 AFUB_004870 AFUB_005170 AFUB_005320 AFUB_005430 AFUB_005560 AFUB_005990 AFUB_006010 AFUB_006380 AFUB_006570 AFUB_006720 AFUB_006780 AFUB_006950 AFU…
0.00243947	5	5	6.01764	Ribosomal small subunit biogenesis	http://amigo.geneontology.org/amigo/term/GO:0042274	AFUB_002540 AFUB_005660 AFUB_035880 AFUB_052500 AFUB_054070
0.00243947	5	5	6.01764	Fungal-type cell wall	http://amigo.geneontology.org/amigo/term/GO:0009277	AFUB_016640 AFUB_051810 AFUB_057130 AFUB_080740 AFUB_081650
0.00243947	5	5	6.01764	Structural constituent of cell wall	http://amigo.geneontology.org/amigo/term/GO:0005199	AFUB_016640 AFUB_051810 AFUB_057130 AFUB_080740 AFUB_081650
0.00312513	28	87	1.98228	Helicase activity	http://amigo.geneontology.org/amigo/term/GO:0004386	AFUB_001680 AFUB_002800 AFUB_003450 AFUB_006600 AFUB_013400 AFUB_014550 AFUB_015150 AFUB_015630 AFUB_016330 AFUB_023970 AFUB_024430 AFUB_025000 AFUB_025820 AFUB_029610 AFUB_040690 AFUB_043400 AFUB_043570 AFUB_051850 AFUB_055270 AFUB_059190 AFUB_064250 AFUB_067810 AFUB_070250 AFUB_074860 AFUB_077090 AFUB_077140 AFUB_093960 AFUB_098670
0.00343439	9	15	3.61058	TRNA binding	http://amigo.geneontology.org/amigo/term/GO:0000049	AFUB_013200 AFUB_020660 AFUB_031620 AFUB_031950 AFUB_043780 AFUB_057410 AFUB_060070 AFUB_083700 AFUB_087990
0.0039896	73	297	1.48408	Mitochondrion	http://amigo.geneontology.org/amigo/term/GO:0005739	AFUB_001810 AFUB_003850 AFUB_004370 AFUB_004480 AFUB_004560 AFUB_006020 AFUB_007700 AFUB_007850 AFUB_009290 AFUB_009780 AFUB_011310 AFUB_012270 AFUB_012300 AFUB_013640 AFUB_023100 AFUB_027240 AFUB_027640 AFUB_027880 AFUB_028130 AFUB_028270 AFUB_028670 AFUB_028740 AFUB_030400 AFUB_031430 AFUB_032610 AFUB_032650 AFUB_034770 AFUB_034880 AFUB_035350 AFUB_040100 AFUB_042110 AFUB_042490 AFUB_043510 AFU…
0.00474506	16	39	2.46878	Glutamine family amino acid metabolic process	http://amigo.geneontology.org/amigo/term/GO:0009064	AFUB_011430 AFUB_012570 AFUB_021370 AFUB_023080 AFUB_023310 AFUB_023620 AFUB_027240 AFUB_028130 AFUB_041320 AFUB_047300 AFUB_051250 AFUB_063970 AFUB_074710 AFUB_077330 AFUB_081480 AFUB_095390
0.00482526	220	1080	1.23152	Nucleus	http://amigo.geneontology.org/amigo/term/GO:0005634	AFUB_000110 AFUB_000600 AFUB_000960 AFUB_001470 AFUB_001630 AFUB_002240 AFUB_002370 AFUB_002540 AFUB_002800 AFUB_003210 AFUB_003450 AFUB_004210 AFUB_004380 AFUB_004410 AFUB_004490 AFUB_004570 AFUB_004710 AFUB_004910 AFUB_005170 AFUB_005180 AFUB_005430 AFUB_005460 AFUB_005510 AFUB_005660 AFUB_005780 AFUB_007760 AFUB_008140 AFUB_008620 AFUB_008740 AFUB_009460 AFUB_009780 AFUB_009820 AFUB_010410 AFU…
0.00580713	21	59	2.14187	Alpha-amino acid biosynthetic process	http://amigo.geneontology.org/amigo/term/GO:1901607	AFUB_012570 AFUB_021370 AFUB_023620 AFUB_023660 AFUB_026250 AFUB_027240 AFUB_028130 AFUB_028880 AFUB_037480 AFUB_038840 AFUB_039810 AFUB_041320 AFUB_042220 AFUB_053060 AFUB_053360 AFUB_063970 AFUB_064300 AFUB_067560 AFUB_068270 AFUB_093320 AFUB_095390
0.00607567	10	19	3.16718	Cytoplasmic translation	http://amigo.geneontology.org/amigo/term/GO:0002181	AFUB_002410 AFUB_005560 AFUB_009410 AFUB_026190 AFUB_028100 AFUB_030310 AFUB_037810 AFUB_067620 AFUB_074870 AFUB_099160
0.00913114	13	30	2.60764	Ribosomal subunit	http://amigo.geneontology.org/amigo/term/GO:0044391	AFUB_001750 AFUB_006380 AFUB_006950 AFUB_007360 AFUB_011140 AFUB_014580 AFUB_019230 AFUB_023990 AFUB_024460 AFUB_035880 AFUB_043390 AFUB_053010 AFUB_064340
0.0104119	14	34	2.47785	Aromatic amino acid family metabolic process	http://amigo.geneontology.org/amigo/term/GO:0009072	AFUB_002490 AFUB_007320 AFUB_012570 AFUB_013230 AFUB_021290 AFUB_021300 AFUB_024990 AFUB_026250 AFUB_028880 AFUB_065860 AFUB_066950 AFUB_067710 AFUB_089600 AFUB_090740
0.0109489	5	6	5.0147	Aminoacyl-tRNA metabolism involved in translational fidelity	http://amigo.geneontology.org/amigo/term/GO:0106074	AFUB_013200 AFUB_078630 AFUB_082710 AFUB_087990 AFUB_093380
0.0109489	5	6	5.0147	Aminoacyl-tRNA editing activity	http://amigo.geneontology.org/amigo/term/GO:0002161	AFUB_013200 AFUB_078630 AFUB_082710 AFUB_087990 AFUB_093380
0.0109489	5	6	5.0147	Regulation of translational fidelity	http://amigo.geneontology.org/amigo/term/GO:0006450	AFUB_013200 AFUB_078630 AFUB_082710 AFUB_087990 AFUB_093380
0.0109489	5	6	5.0147	Arginine biosynthetic process	http://amigo.geneontology.org/amigo/term/GO:0006526	AFUB_021370 AFUB_027240 AFUB_028130 AFUB_041320 AFUB_095390
0.0109489	5	6	5.0147	Protein import into mitochondrial matrix	http://amigo.geneontology.org/amigo/term/GO:0030150	AFUB_009290 AFUB_088470 AFUB_089690 AFUB_093100 AFUB_093170
0.0110856	8	14	3.43865	Aromatic amino acid family biosynthetic process	http://amigo.geneontology.org/amigo/term/GO:0009073	AFUB_002490 AFUB_007320 AFUB_012570 AFUB_013230 AFUB_026250 AFUB_028880 AFUB_065860 AFUB_089600
0.0123674	13	31	2.52353	Ribonucleoprotein complex assembly	http://amigo.geneontology.org/amigo/term/GO:0022618	AFUB_002410 AFUB_005560 AFUB_009410 AFUB_013370 AFUB_022140 AFUB_026190 AFUB_030310 AFUB_035880 AFUB_037810 AFUB_061170 AFUB_064610 AFUB_091560 AFUB_099160
0.0124156	4	4	6.01764	Preribosome, large subunit precursor	http://amigo.geneontology.org/amigo/term/GO:0030687	AFUB_008620 AFUB_059690 AFUB_064720 AFUB_065290
0.0124512	366	1923	1.14891	Ion binding	http://amigo.geneontology.org/amigo/term/GO:0043167	AFUB_000110 AFUB_000260 AFUB_000450 AFUB_000470 AFUB_000600 AFUB_000780 AFUB_000800 AFUB_000810 AFUB_000960 AFUB_001470 AFUB_001590 AFUB_001600 AFUB_001620 AFUB_001680 AFUB_001810 AFUB_002240 AFUB_002800 AFUB_002850 AFUB_002950 AFUB_003200 AFUB_003450 AFUB_004210 AFUB_004370 AFUB_004490 AFUB_004970 AFUB_005320 AFUB_005590 AFUB_005660 AFUB_005990 AFUB_006560 AFUB_006600 AFUB_006640 AFUB_006780 AFU…
0.0169125	13	32	2.44467	Ribonucleoprotein complex subunit organization	http://amigo.geneontology.org/amigo/term/GO:0071826	AFUB_002410 AFUB_005560 AFUB_009410 AFUB_013370 AFUB_022140 AFUB_026190 AFUB_030310 AFUB_035880 AFUB_037810 AFUB_061170 AFUB_064610 AFUB_091560 AFUB_099160
0.0169125	13	33	2.44467	5 -3 RNA polymerase activity	http://amigo.geneontology.org/amigo/term/GO:0034062	AFUB_002850 AFUB_013390 AFUB_013650 AFUB_022500 AFUB_029350 AFUB_031850 AFUB_042250 AFUB_074260 AFUB_088420 AFUB_088490 AFUB_088640 AFUB_089150 AFUB_093690
0.0169125	13	33	2.44467	RNA polymerase activity	http://amigo.geneontology.org/amigo/term/GO:0097747	AFUB_002850 AFUB_013390 AFUB_013650 AFUB_022500 AFUB_029350 AFUB_031850 AFUB_042250 AFUB_074260 AFUB_088420 AFUB_088490 AFUB_088640 AFUB_089150 AFUB_093690
0.0191613	7	12	3.51029	Eukaryotic 43S preinitiation complex	http://amigo.geneontology.org/amigo/term/GO:0016282	AFUB_002410 AFUB_005560 AFUB_009410 AFUB_026190 AFUB_030310 AFUB_037810 AFUB_099160
0.0191613	7	12	3.51029	Eukaryotic 48S preinitiation complex	http://amigo.geneontology.org/amigo/term/GO:0033290	AFUB_002410 AFUB_005560 AFUB_009410 AFUB_026190 AFUB_030310 AFUB_037810 AFUB_099160
0.0191613	7	12	3.51029	Translation preinitiation complex	http://amigo.geneontology.org/amigo/term/GO:0070993	AFUB_002410 AFUB_005560 AFUB_009410 AFUB_026190 AFUB_030310 AFUB_037810 AFUB_099160
0.0191613	7	12	3.51029	Formation of cytoplasmic translation initiation complex	http://amigo.geneontology.org/amigo/term/GO:0001732	AFUB_002410 AFUB_005560 AFUB_009410 AFUB_026190 AFUB_030310 AFUB_037810 AFUB_099160
0.0201886	316	1652	1.15527	Intracellular membrane-bounded organelle	http://amigo.geneontology.org/amigo/term/GO:0043231	AFUB_000110 AFUB_000600 AFUB_000960 AFUB_001070 AFUB_001470 AFUB_001630 AFUB_001810 AFUB_001850 AFUB_002240 AFUB_002370 AFUB_002540 AFUB_002800 AFUB_003210 AFUB_003450 AFUB_003850 AFUB_004210 AFUB_004370 AFUB_004380 AFUB_004410 AFUB_004480 AFUB_004490 AFUB_004560 AFUB_004570 AFUB_004710 AFUB_004910 AFUB_005060 AFUB_005170 AFUB_005180 AFUB_005430 AFUB_005460 AFUB_005510 AFUB_005660 AFUB_005780 AFU…
0.0208492	316	1653	1.15457	Membrane-bounded organelle	http://amigo.geneontology.org/amigo/term/GO:0043227	AFUB_000110 AFUB_000600 AFUB_000960 AFUB_001070 AFUB_001470 AFUB_001630 AFUB_001810 AFUB_001850 AFUB_002240 AFUB_002370 AFUB_002540 AFUB_002800 AFUB_003210 AFUB_003450 AFUB_003850 AFUB_004210 AFUB_004370 AFUB_004380 AFUB_004410 AFUB_004480 AFUB_004490 AFUB_004560 AFUB_004570 AFUB_004710 AFUB_004910 AFUB_005060 AFUB_005170 AFUB_005180 AFUB_005430 AFUB_005460 AFUB_005510 AFUB_005660 AFUB_005780 AFU…
0.0213312	195	972	1.21098	Transferase activity	http://amigo.geneontology.org/amigo/term/GO:0016740	AFUB_000760 AFUB_000770 AFUB_000820 AFUB_001590 AFUB_001600 AFUB_002490 AFUB_002520 AFUB_002850 AFUB_003260 AFUB_003280 AFUB_004480 AFUB_005660 AFUB_006570 AFUB_006780 AFUB_007380 AFUB_007850 AFUB_007890 AFUB_007970 AFUB_008920 AFUB_009140 AFUB_009440 AFUB_011430 AFUB_012420 AFUB_012570 AFUB_012640 AFUB_013230 AFUB_013390 AFUB_013640 AFUB_013650 AFUB_013760 AFUB_014160 AFUB_014540 AFUB_014560 AFU…
0.0273709	5	7	4.29831	Erythrose 4-phosphate/phosphoenolpyruvate family amino acid catabolic process	http://amigo.geneontology.org/amigo/term/GO:1902222	AFUB_021290 AFUB_021300 AFUB_024990 AFUB_067710 AFUB_090740
0.0273709	5	7	4.29831	Small-subunit processome	http://amigo.geneontology.org/amigo/term/GO:0032040	AFUB_002990 AFUB_004570 AFUB_020410 AFUB_064630 AFUB_083330
0.0273709	19	58	1.9713	Translation initiation factor activity	http://amigo.geneontology.org/amigo/term/GO:0003743	AFUB_001630 AFUB_002410 AFUB_002970 AFUB_004370 AFUB_005560 AFUB_009410 AFUB_016040 AFUB_025360 AFUB_026190 AFUB_030310 AFUB_032070 AFUB_037810 AFUB_050380 AFUB_053550 AFUB_058910 AFUB_064670 AFUB_078530 AFUB_088050 AFUB_099160
0.0273709	12	30	2.40706	DNA-directed 5 -3 RNA polymerase activity	http://amigo.geneontology.org/amigo/term/GO:0003899	AFUB_002850 AFUB_013390 AFUB_013650 AFUB_022500 AFUB_029350 AFUB_031850 AFUB_074260 AFUB_088420 AFUB_088490 AFUB_088640 AFUB_089150 AFUB_093690
0.0273709	5	7	4.29831	Arginine metabolic process	http://amigo.geneontology.org/amigo/term/GO:0006525	AFUB_021370 AFUB_027240 AFUB_028130 AFUB_041320 AFUB_095390
0.0273709	5	7	4.29831	L-phenylalanine catabolic process	http://amigo.geneontology.org/amigo/term/GO:0006559	AFUB_021290 AFUB_021300 AFUB_024990 AFUB_067710 AFUB_090740
0.0273709	5	7	4.29831	Tyrosine metabolic process	http://amigo.geneontology.org/amigo/term/GO:0006570	AFUB_021290 AFUB_021300 AFUB_026250 AFUB_067710 AFUB_090740
0.0273709	5	7	4.29831	Chorismate biosynthetic process	http://amigo.geneontology.org/amigo/term/GO:0009423	AFUB_002490 AFUB_007320 AFUB_013230 AFUB_065860 AFUB_089600
0.0279437	24	80	1.80529	Translation factor activity, RNA binding	http://amigo.geneontology.org/amigo/term/GO:0008135	AFUB_001630 AFUB_002410 AFUB_002970 AFUB_004370 AFUB_005560 AFUB_009410 AFUB_016040 AFUB_021850 AFUB_025360 AFUB_026190 AFUB_030310 AFUB_032070 AFUB_037810 AFUB_050380 AFUB_053220 AFUB_053550 AFUB_056360 AFUB_058910 AFUB_064670 AFUB_065210 AFUB_078530 AFUB_088050 AFUB_093730 AFUB_099160
0.0279437	24	80	1.80529	Translation regulator activity, nucleic acid binding	http://amigo.geneontology.org/amigo/term/GO:0090079	AFUB_001630 AFUB_002410 AFUB_002970 AFUB_004370 AFUB_005560 AFUB_009410 AFUB_016040 AFUB_021850 AFUB_025360 AFUB_026190 AFUB_030310 AFUB_032070 AFUB_037810 AFUB_050380 AFUB_053220 AFUB_053550 AFUB_056360 AFUB_058910 AFUB_064670 AFUB_065210 AFUB_078530 AFUB_088050 AFUB_093730 AFUB_099160
0.0315404	7	13	3.24027	Eukaryotic translation initiation factor 3 complex	http://amigo.geneontology.org/amigo/term/GO:0005852	AFUB_002410 AFUB_005560 AFUB_009410 AFUB_026190 AFUB_030310 AFUB_037810 AFUB_099160
0.0315404	7	13	3.24027	Cytoplasmic translational initiation	http://amigo.geneontology.org/amigo/term/GO:0002183	AFUB_002410 AFUB_005560 AFUB_009410 AFUB_026190 AFUB_030310 AFUB_037810 AFUB_099160
0.0319404	6	10	3.61058	Mitochondrial transmembrane transport	http://amigo.geneontology.org/amigo/term/GO:1990542	AFUB_009290 AFUB_069300 AFUB_088470 AFUB_089690 AFUB_093100 AFUB_093170
0.0325784	24	81	1.783	Translation regulator activity	http://amigo.geneontology.org/amigo/term/GO:0045182	AFUB_001630 AFUB_002410 AFUB_002970 AFUB_004370 AFUB_005560 AFUB_009410 AFUB_016040 AFUB_021850 AFUB_025360 AFUB_026190 AFUB_030310 AFUB_032070 AFUB_037810 AFUB_050380 AFUB_053220 AFUB_053550 AFUB_056360 AFUB_058910 AFUB_064670 AFUB_065210 AFUB_078530 AFUB_088050 AFUB_093730 AFUB_099160
0.0388148	19	60	1.90559	Translational initiation	http://amigo.geneontology.org/amigo/term/GO:0006413	AFUB_001630 AFUB_002410 AFUB_002970 AFUB_004370 AFUB_005560 AFUB_009410 AFUB_016040 AFUB_025360 AFUB_026190 AFUB_030310 AFUB_032070 AFUB_037810 AFUB_050380 AFUB_053550 AFUB_058910 AFUB_064670 AFUB_078530 AFUB_088050 AFUB_099160
0.0422811	196	992	1.19017	Cytoplasm	http://amigo.geneontology.org/amigo/term/GO:0005737	AFUB_001070 AFUB_001750 AFUB_001810 AFUB_001850 AFUB_002410 AFUB_002520 AFUB_002950 AFUB_003210 AFUB_003850 AFUB_004370 AFUB_004410 AFUB_004480 AFUB_004530 AFUB_004560 AFUB_005060 AFUB_005320 AFUB_005560 AFUB_005990 AFUB_006020 AFUB_007700 AFUB_007810 AFUB_007850 AFUB_008430 AFUB_009290 AFUB_009410 AFUB_009780 AFUB_010110 AFUB_010390 AFUB_011310 AFUB_012270 AFUB_012300 AFUB_012420 AFUB_013200 AFU…
0.0425272	4	5	4.81411	Cytosolic ribosome	http://amigo.geneontology.org/amigo/term/GO:0022626	AFUB_001750 AFUB_023990 AFUB_035880 AFUB_053010
0.0425272	4	5	4.81411	Phosphotransferase activity, carboxyl group as acceptor	http://amigo.geneontology.org/amigo/term/GO:0016774	AFUB_023620 AFUB_038380 AFUB_053140 AFUB_095390
0.0473125	14	40	2.10617	Mitochondrion organization	http://amigo.geneontology.org/amigo/term/GO:0007005	AFUB_007700 AFUB_009290 AFUB_030400 AFUB_035350 AFUB_038330 AFUB_042840 AFUB_063100 AFUB_072340 AFUB_088470 AFUB_089690 AFUB_093100 AFUB_093170 AFUB_093870 AFUB_101750
Species	Type of genes	Criteria	Number of genes
A. fumigatus	downregulated	DEG; lo2FC <-1	226
Enrichment FDR	nGenes	Pathway Genes	Fold Enrichment	Pathway	URL	Genes
0.00056823	32	596	2.38192	Transmembrane transport	http://amigo.geneontology.org/amigo/term/GO:0055085	AFUB_001570 AFUB_011710 AFUB_011780 AFUB_016840 AFUB_020800 AFUB_021600 AFUB_027160 AFUB_033430 AFUB_048240 AFUB_048870 AFUB_048880 AFUB_049180 AFUB_049420 AFUB_051360 AFUB_060380 AFUB_070460 AFUB_070810 AFUB_080900 AFUB_081190 AFUB_081210 AFUB_081390 AFUB_081680 AFUB_085770 AFUB_087020 AFUB_091700 AFUB_094820 AFUB_095100 AFUB_096340 AFUB_096480 AFUB_099900 AFUB_101100 AFUB_101840
0.00056823	32	593	2.39397	Transporter activity	http://amigo.geneontology.org/amigo/term/GO:0005215	AFUB_001570 AFUB_011710 AFUB_011780 AFUB_016840 AFUB_020800 AFUB_021600 AFUB_027160 AFUB_033430 AFUB_048240 AFUB_048870 AFUB_048880 AFUB_049180 AFUB_049420 AFUB_051360 AFUB_060380 AFUB_070460 AFUB_070810 AFUB_080900 AFUB_081190 AFUB_081210 AFUB_081390 AFUB_081680 AFUB_085770 AFUB_087020 AFUB_091700 AFUB_094820 AFUB_095100 AFUB_096340 AFUB_096480 AFUB_099900 AFUB_101100 AFUB_101840
0.00056823	32	582	2.43922	Transmembrane transporter activity	http://amigo.geneontology.org/amigo/term/GO:0022857	AFUB_001570 AFUB_011710 AFUB_011780 AFUB_016840 AFUB_020800 AFUB_021600 AFUB_027160 AFUB_033430 AFUB_048240 AFUB_048870 AFUB_048880 AFUB_049180 AFUB_049420 AFUB_051360 AFUB_060380 AFUB_070460 AFUB_070810 AFUB_080900 AFUB_081190 AFUB_081210 AFUB_081390 AFUB_081680 AFUB_085770 AFUB_087020 AFUB_091700 AFUB_094820 AFUB_095100 AFUB_096340 AFUB_096480 AFUB_099900 AFUB_101100 AFUB_101840
0.00135406	8	49	7.24298	Amino acid transmembrane transporter activity	http://amigo.geneontology.org/amigo/term/GO:0015171	AFUB_011780 AFUB_049180 AFUB_081190 AFUB_081390 AFUB_081680 AFUB_085770 AFUB_087020 AFUB_099900
0.00142125	8	52	6.82511	Organic acid transmembrane transporter activity	http://amigo.geneontology.org/amigo/term/GO:0005342	AFUB_011780 AFUB_049180 AFUB_081190 AFUB_081390 AFUB_081680 AFUB_085770 AFUB_087020 AFUB_099900
0.00142125	8	52	6.82511	Carboxylic acid transmembrane transporter activity	http://amigo.geneontology.org/amigo/term/GO:0046943	AFUB_011780 AFUB_049180 AFUB_081190 AFUB_081390 AFUB_081680 AFUB_085770 AFUB_087020 AFUB_099900
0.0051658	68	1959	1.53992	Intrinsic component of membrane	http://amigo.geneontology.org/amigo/term/GO:0031224	AFUB_001270 AFUB_001570 AFUB_004770 AFUB_010810 AFUB_011180 AFUB_011710 AFUB_011780 AFUB_015530 AFUB_016840 AFUB_017500 AFUB_019730 AFUB_019740 AFUB_020800 AFUB_021600 AFUB_027160 AFUB_028470 AFUB_032960 AFUB_033340 AFUB_033430 AFUB_033450 AFUB_033460 AFUB_034160 AFUB_044140 AFUB_046760 AFUB_048240 AFUB_048870 AFUB_048880 AFUB_049180 AFUB_049420 AFUB_051360 AFUB_056660 AFUB_057830 AFUB_060380 AFU…
0.0121714	3	6	22.1816	Extracellular space	http://amigo.geneontology.org/amigo/term/GO:0005615	AFUB_070910 AFUB_076310 AFUB_099560
0.0166767	65	1936	1.48947	Integral component of membrane	http://amigo.geneontology.org/amigo/term/GO:0016021	AFUB_001270 AFUB_001570 AFUB_004770 AFUB_010810 AFUB_011180 AFUB_011710 AFUB_011780 AFUB_016840 AFUB_017500 AFUB_019730 AFUB_019740 AFUB_020800 AFUB_021600 AFUB_027160 AFUB_032960 AFUB_033340 AFUB_033430 AFUB_033450 AFUB_033460 AFUB_034160 AFUB_044140 AFUB_046760 AFUB_048240 AFUB_048870 AFUB_048880 AFUB_049180 AFUB_049420 AFUB_051360 AFUB_056660 AFUB_057830 AFUB_060380 AFUB_069020 AFUB_070460 AFU…
Species	Type of genes	Criteria	Number of genes
A. fumigatus	downregulated	DEG; lo2FC <-0.5	956
Enrichment FDR	nGenes	Pathway Genes	Fold Enrichment	Pathway	URL	Genes
2.90294e-13	121	596	2.10975	Transmembrane transport	http://amigo.geneontology.org/amigo/term/GO:0055085	AFUB_000950 AFUB_001570 AFUB_003120 AFUB_005210 AFUB_005390 AFUB_009790 AFUB_010350 AFUB_011710 AFUB_011780 AFUB_012700 AFUB_016840 AFUB_017920 AFUB_018450 AFUB_020570 AFUB_020800 AFUB_020930 AFUB_021140 AFUB_021440 AFUB_021600 AFUB_022220 AFUB_022380 AFUB_022920 AFUB_024300 AFUB_024740 AFUB_025170 AFUB_025700 AFUB_026350 AFUB_027160 AFUB_027330 AFUB_028350 AFUB_028420 AFUB_029030 AFUB_029850 AFU…
3.96768e-13	118	582	2.10693	Transmembrane transporter activity	http://amigo.geneontology.org/amigo/term/GO:0022857	AFUB_000950 AFUB_001570 AFUB_003120 AFUB_005210 AFUB_005390 AFUB_009790 AFUB_010350 AFUB_011710 AFUB_011780 AFUB_012700 AFUB_016840 AFUB_017920 AFUB_018450 AFUB_018810 AFUB_020570 AFUB_020800 AFUB_020930 AFUB_021140 AFUB_021440 AFUB_021600 AFUB_022220 AFUB_022380 AFUB_022920 AFUB_024300 AFUB_024740 AFUB_025170 AFUB_025700 AFUB_026350 AFUB_027160 AFUB_027330 AFUB_028350 AFUB_028420 AFUB_029030 AFU…
4.38595e-13	119	593	2.08537	Transporter activity	http://amigo.geneontology.org/amigo/term/GO:0005215	AFUB_000950 AFUB_001570 AFUB_003120 AFUB_005210 AFUB_005390 AFUB_009790 AFUB_010350 AFUB_011710 AFUB_011780 AFUB_012700 AFUB_016840 AFUB_017920 AFUB_018450 AFUB_018810 AFUB_020570 AFUB_020800 AFUB_020930 AFUB_021140 AFUB_021440 AFUB_021600 AFUB_022220 AFUB_022380 AFUB_022920 AFUB_024300 AFUB_024740 AFUB_025170 AFUB_025700 AFUB_026350 AFUB_027160 AFUB_027330 AFUB_028350 AFUB_028420 AFUB_029030 AFU…
6.24714e-09	269	1962	1.42695	Intrinsic component of membrane	http://amigo.geneontology.org/amigo/term/GO:0031224	AFUB_000610 AFUB_000710 AFUB_000720 AFUB_000950 AFUB_001270 AFUB_001570 AFUB_003110 AFUB_003120 AFUB_003160 AFUB_004130 AFUB_004650 AFUB_004770 AFUB_005210 AFUB_005390 AFUB_006350 AFUB_006700 AFUB_009620 AFUB_009790 AFUB_010350 AFUB_010630 AFUB_010810 AFUB_010820 AFUB_011180 AFUB_011710 AFUB_011760 AFUB_011780 AFUB_012700 AFUB_012710 AFUB_013100 AFUB_013310 AFUB_013480 AFUB_013620 AFUB_015530 AFU…
8.57135e-08	261	1939	1.40096	Integral component of membrane	http://amigo.geneontology.org/amigo/term/GO:0016021	AFUB_000610 AFUB_000710 AFUB_000720 AFUB_000950 AFUB_001270 AFUB_001570 AFUB_003110 AFUB_003120 AFUB_003160 AFUB_004130 AFUB_004650 AFUB_004770 AFUB_005210 AFUB_005390 AFUB_006350 AFUB_006700 AFUB_009620 AFUB_009790 AFUB_010350 AFUB_010630 AFUB_010810 AFUB_010820 AFUB_011180 AFUB_011710 AFUB_011760 AFUB_011780 AFUB_012700 AFUB_012710 AFUB_013100 AFUB_013310 AFUB_013480 AFUB_013620 AFUB_016260 AFU…
1.79238e-07	21	49	4.45363	Amino acid transmembrane transporter activity	http://amigo.geneontology.org/amigo/term/GO:0015171	AFUB_011780 AFUB_018450 AFUB_026350 AFUB_049180 AFUB_053770 AFUB_056980 AFUB_062330 AFUB_081190 AFUB_081390 AFUB_081680 AFUB_084410 AFUB_085160 AFUB_085770 AFUB_087020 AFUB_087310 AFUB_087660 AFUB_089830 AFUB_099540 AFUB_099680 AFUB_099900 AFUB_100780
4.986e-07	21	52	4.19669	Organic acid transmembrane transporter activity	http://amigo.geneontology.org/amigo/term/GO:0005342	AFUB_011780 AFUB_018450 AFUB_026350 AFUB_049180 AFUB_053770 AFUB_056980 AFUB_062330 AFUB_081190 AFUB_081390 AFUB_081680 AFUB_084410 AFUB_085160 AFUB_085770 AFUB_087020 AFUB_087310 AFUB_087660 AFUB_089830 AFUB_099540 AFUB_099680 AFUB_099900 AFUB_100780
4.986e-07	21	52	4.19669	Carboxylic acid transmembrane transporter activity	http://amigo.geneontology.org/amigo/term/GO:0046943	AFUB_011780 AFUB_018450 AFUB_026350 AFUB_049180 AFUB_053770 AFUB_056980 AFUB_062330 AFUB_081190 AFUB_081390 AFUB_081680 AFUB_084410 AFUB_085160 AFUB_085770 AFUB_087020 AFUB_087310 AFUB_087660 AFUB_089830 AFUB_099540 AFUB_099680 AFUB_099900 AFUB_100780
4.82144e-05	135	934	1.50203	Transport	http://amigo.geneontology.org/amigo/term/GO:0006810	AFUB_000950 AFUB_001570 AFUB_003120 AFUB_005210 AFUB_005390 AFUB_009790 AFUB_010350 AFUB_011710 AFUB_011780 AFUB_012700 AFUB_013450 AFUB_016840 AFUB_017920 AFUB_018450 AFUB_018810 AFUB_019850 AFUB_020040 AFUB_020570 AFUB_020800 AFUB_020930 AFUB_021140 AFUB_021440 AFUB_021600 AFUB_022220 AFUB_022380 AFUB_022920 AFUB_024300 AFUB_024740 AFUB_025170 AFUB_025700 AFUB_026350 AFUB_027160 AFUB_027230 AFU…
5.37302e-05	136	947	1.49238	Localization	http://amigo.geneontology.org/amigo/term/GO:0051179	AFUB_000950 AFUB_001570 AFUB_003120 AFUB_005210 AFUB_005390 AFUB_009790 AFUB_010350 AFUB_011710 AFUB_011780 AFUB_012700 AFUB_013450 AFUB_016840 AFUB_017920 AFUB_018450 AFUB_018810 AFUB_019850 AFUB_020040 AFUB_020570 AFUB_020800 AFUB_020930 AFUB_021140 AFUB_021440 AFUB_021600 AFUB_022220 AFUB_022380 AFUB_022920 AFUB_023770 AFUB_024300 AFUB_024740 AFUB_025170 AFUB_025700 AFUB_026350 AFUB_027160 AFU…
5.37302e-05	135	939	1.49403	Establishment of localization	http://amigo.geneontology.org/amigo/term/GO:0051234	AFUB_000950 AFUB_001570 AFUB_003120 AFUB_005210 AFUB_005390 AFUB_009790 AFUB_010350 AFUB_011710 AFUB_011780 AFUB_012700 AFUB_013450 AFUB_016840 AFUB_017920 AFUB_018450 AFUB_018810 AFUB_019850 AFUB_020040 AFUB_020570 AFUB_020800 AFUB_020930 AFUB_021140 AFUB_021440 AFUB_021600 AFUB_022220 AFUB_022380 AFUB_022920 AFUB_024300 AFUB_024740 AFUB_025170 AFUB_025700 AFUB_026350 AFUB_027160 AFUB_027230 AFU…
0.00337088	7	12	6.06189	Transition metal ion transmembrane transporter activity	http://amigo.geneontology.org/amigo/term/GO:0046915	AFUB_020800 AFUB_020930 AFUB_024740 AFUB_039200 AFUB_060640 AFUB_079250 AFUB_095490
0.0128074	108	804	1.39591	Oxidoreductase activity	http://amigo.geneontology.org/amigo/term/GO:0016491	AFUB_000030 AFUB_000940 AFUB_001360 AFUB_002170 AFUB_004450 AFUB_007020 AFUB_007180 AFUB_010820 AFUB_011010 AFUB_011090 AFUB_011680 AFUB_012710 AFUB_012810 AFUB_013920 AFUB_015140 AFUB_016570 AFUB_017800 AFUB_017810 AFUB_018920 AFUB_019030 AFUB_021640 AFUB_022250 AFUB_023960 AFUB_024800 AFUB_027350 AFUB_030050 AFUB_030080 AFUB_030090 AFUB_030480 AFUB_030670 AFUB_031310 AFUB_031510 AFUB_033130 AFU…
0.0181063	7	15	4.84951	Transition metal ion transport	http://amigo.geneontology.org/amigo/term/GO:0000041	AFUB_020800 AFUB_020930 AFUB_024740 AFUB_039200 AFUB_060640 AFUB_079250 AFUB_095490
0.0334895	18	80	2.33816	Inorganic ion transmembrane transport	http://amigo.geneontology.org/amigo/term/GO:0098660	AFUB_005390 AFUB_010350 AFUB_020800 AFUB_020930 AFUB_021440 AFUB_022920 AFUB_024740 AFUB_025170 AFUB_039200 AFUB_051310 AFUB_054630 AFUB_058590 AFUB_060640 AFUB_069400 AFUB_070460 AFUB_073690 AFUB_079250 AFUB_095490
0.0492919	3	3	10.3918	Ammonium transmembrane transport	http://amigo.geneontology.org/amigo/term/GO:0072488	AFUB_010350 AFUB_022920 AFUB_058590
0.0492919	9	28	3.34022	Anchored component of membrane	http://amigo.geneontology.org/amigo/term/GO:0031225	AFUB_015530 AFUB_020180 AFUB_022370 AFUB_028470 AFUB_036000 AFUB_048180 AFUB_078410 AFUB_084480 AFUB_095070
0.0492919	3	3	10.3918	Ammonium transmembrane transporter activity	http://amigo.geneontology.org/amigo/term/GO:0008519	AFUB_010350 AFUB_022920 AFUB_058590
0.0492919	3	3	10.3918	Ammonium transport	http://amigo.geneontology.org/amigo/term/GO:0015696	AFUB_010350 AFUB_022920 AFUB_058590
Species	Type of genes	Criteria	Number of genes
A. fumigatus	downregulated	DEG	1894
Enrichment FDR	nGenes	Pathway Genes	Fold Enrichment	Pathway	URL	Genes
2.80238e-11	496	1962	1.326	Intrinsic component of membrane	http://amigo.geneontology.org/amigo/term/GO:0031224	AFUB_000610 AFUB_000630 AFUB_000690 AFUB_000710 AFUB_000720 AFUB_000950 AFUB_001270 AFUB_001320 AFUB_001430 AFUB_001570 AFUB_002050 AFUB_002290 AFUB_003110 AFUB_003120 AFUB_003160 AFUB_003230 AFUB_003840 AFUB_004130 AFUB_004150 AFUB_004220 AFUB_004620 AFUB_004650 AFUB_004770 AFUB_005210 AFUB_005370 AFUB_005390 AFUB_006100 AFUB_006260 AFUB_006300 AFUB_006350 AFUB_006430 AFUB_006490 AFUB_006700 AFU…
1.49775e-10	486	1939	1.3147	Integral component of membrane	http://amigo.geneontology.org/amigo/term/GO:0016021	AFUB_000610 AFUB_000630 AFUB_000690 AFUB_000710 AFUB_000720 AFUB_000950 AFUB_001270 AFUB_001320 AFUB_001430 AFUB_001570 AFUB_002050 AFUB_002290 AFUB_003110 AFUB_003120 AFUB_003160 AFUB_003230 AFUB_003840 AFUB_004130 AFUB_004150 AFUB_004220 AFUB_004620 AFUB_004650 AFUB_004770 AFUB_005210 AFUB_005370 AFUB_005390 AFUB_006100 AFUB_006260 AFUB_006300 AFUB_006350 AFUB_006430 AFUB_006490 AFUB_006700 AFU…
1.29009e-08	179	596	1.57291	Transmembrane transport	http://amigo.geneontology.org/amigo/term/GO:0055085	AFUB_000950 AFUB_001570 AFUB_003120 AFUB_004620 AFUB_005210 AFUB_005390 AFUB_006430 AFUB_006820 AFUB_007650 AFUB_009790 AFUB_010350 AFUB_011560 AFUB_011710 AFUB_011780 AFUB_012320 AFUB_012700 AFUB_016270 AFUB_016840 AFUB_017890 AFUB_017920 AFUB_018450 AFUB_018540 AFUB_020570 AFUB_020800 AFUB_020930 AFUB_021140 AFUB_021440 AFUB_021600 AFUB_022220 AFUB_022380 AFUB_022920 AFUB_023900 AFUB_024300 AFU…
1.91175e-07	171	582	1.53875	Transmembrane transporter activity	http://amigo.geneontology.org/amigo/term/GO:0022857	AFUB_000950 AFUB_001570 AFUB_003120 AFUB_004620 AFUB_005210 AFUB_005390 AFUB_006430 AFUB_006820 AFUB_007650 AFUB_009790 AFUB_010350 AFUB_011560 AFUB_011710 AFUB_011780 AFUB_012320 AFUB_012700 AFUB_016270 AFUB_016840 AFUB_017920 AFUB_018450 AFUB_018540 AFUB_018810 AFUB_020570 AFUB_020800 AFUB_020930 AFUB_021140 AFUB_021440 AFUB_021600 AFUB_022220 AFUB_022380 AFUB_022920 AFUB_023900 AFUB_024300 AFU…
4.03415e-07	172	593	1.51904	Transporter activity	http://amigo.geneontology.org/amigo/term/GO:0005215	AFUB_000950 AFUB_001570 AFUB_003120 AFUB_004620 AFUB_005210 AFUB_005390 AFUB_006430 AFUB_006820 AFUB_007650 AFUB_009790 AFUB_010350 AFUB_011560 AFUB_011710 AFUB_011780 AFUB_012320 AFUB_012700 AFUB_016270 AFUB_016840 AFUB_017920 AFUB_018450 AFUB_018540 AFUB_018810 AFUB_020570 AFUB_020800 AFUB_020930 AFUB_021140 AFUB_021440 AFUB_021600 AFUB_022220 AFUB_022380 AFUB_022920 AFUB_023900 AFUB_024300 AFU…
0.000481398	236	947	1.30514	Localization	http://amigo.geneontology.org/amigo/term/GO:0051179	AFUB_000950 AFUB_001330 AFUB_001570 AFUB_001770 AFUB_003120 AFUB_004620 AFUB_005210 AFUB_005310 AFUB_005390 AFUB_006260 AFUB_006430 AFUB_006820 AFUB_007650 AFUB_008300 AFUB_009790 AFUB_010350 AFUB_010900 AFUB_011560 AFUB_011710 AFUB_011780 AFUB_012320 AFUB_012500 AFUB_012700 AFUB_012750 AFUB_013450 AFUB_015660 AFUB_016270 AFUB_016840 AFUB_017890 AFUB_017920 AFUB_018450 AFUB_018540 AFUB_018640 AFU…
0.000481398	234	939	1.30511	Establishment of localization	http://amigo.geneontology.org/amigo/term/GO:0051234	AFUB_000950 AFUB_001330 AFUB_001570 AFUB_001770 AFUB_003120 AFUB_004620 AFUB_005210 AFUB_005310 AFUB_005390 AFUB_006430 AFUB_006820 AFUB_007650 AFUB_008300 AFUB_009790 AFUB_010350 AFUB_010900 AFUB_011560 AFUB_011710 AFUB_011780 AFUB_012320 AFUB_012500 AFUB_012700 AFUB_012750 AFUB_013450 AFUB_015660 AFUB_016270 AFUB_016840 AFUB_017890 AFUB_017920 AFUB_018450 AFUB_018540 AFUB_018640 AFUB_018810 AFU…
0.000481398	233	934	1.30649	Transport	http://amigo.geneontology.org/amigo/term/GO:0006810	AFUB_000950 AFUB_001330 AFUB_001570 AFUB_001770 AFUB_003120 AFUB_004620 AFUB_005210 AFUB_005310 AFUB_005390 AFUB_006430 AFUB_006820 AFUB_007650 AFUB_008300 AFUB_009790 AFUB_010350 AFUB_010900 AFUB_011560 AFUB_011710 AFUB_011780 AFUB_012320 AFUB_012500 AFUB_012700 AFUB_012750 AFUB_013450 AFUB_015660 AFUB_016270 AFUB_016840 AFUB_017890 AFUB_017920 AFUB_018450 AFUB_018540 AFUB_018640 AFUB_018810 AFU…
0.00169499	23	49	2.45826	Amino acid transmembrane transporter activity	http://amigo.geneontology.org/amigo/term/GO:0015171	AFUB_011780 AFUB_018450 AFUB_026350 AFUB_039460 AFUB_049180 AFUB_052780 AFUB_053770 AFUB_056980 AFUB_062330 AFUB_081190 AFUB_081390 AFUB_081680 AFUB_084410 AFUB_085160 AFUB_085770 AFUB_087020 AFUB_087310 AFUB_087660 AFUB_089830 AFUB_099540 AFUB_099680 AFUB_099900 AFUB_100780
0.00231828	23	50	2.40909	Metal ion transport	http://amigo.geneontology.org/amigo/term/GO:0030001	AFUB_004620 AFUB_008300 AFUB_018540 AFUB_020800 AFUB_020930 AFUB_021440 AFUB_023900 AFUB_024650 AFUB_024740 AFUB_025550 AFUB_032820 AFUB_036430 AFUB_039200 AFUB_053760 AFUB_054630 AFUB_060640 AFUB_066680 AFUB_069550 AFUB_070460 AFUB_070650 AFUB_079250 AFUB_093880 AFUB_095490
0.00425062	23	52	2.31644	Organic acid transmembrane transporter activity	http://amigo.geneontology.org/amigo/term/GO:0005342	AFUB_011780 AFUB_018450 AFUB_026350 AFUB_039460 AFUB_049180 AFUB_052780 AFUB_053770 AFUB_056980 AFUB_062330 AFUB_081190 AFUB_081390 AFUB_081680 AFUB_084410 AFUB_085160 AFUB_085770 AFUB_087020 AFUB_087310 AFUB_087660 AFUB_089830 AFUB_099540 AFUB_099680 AFUB_099900 AFUB_100780
0.00425062	23	52	2.31644	Carboxylic acid transmembrane transporter activity	http://amigo.geneontology.org/amigo/term/GO:0046943	AFUB_011780 AFUB_018450 AFUB_026350 AFUB_039460 AFUB_049180 AFUB_052780 AFUB_053770 AFUB_056980 AFUB_062330 AFUB_081190 AFUB_081390 AFUB_081680 AFUB_084410 AFUB_085160 AFUB_085770 AFUB_087020 AFUB_087310 AFUB_087660 AFUB_089830 AFUB_099540 AFUB_099680 AFUB_099900 AFUB_100780
0.0179828	37	108	1.79421	Cation transport	http://amigo.geneontology.org/amigo/term/GO:0006812	AFUB_004620 AFUB_008300 AFUB_010350 AFUB_011560 AFUB_018540 AFUB_020800 AFUB_020930 AFUB_021440 AFUB_022920 AFUB_023900 AFUB_024650 AFUB_024740 AFUB_025170 AFUB_025550 AFUB_032820 AFUB_035820 AFUB_036430 AFUB_036790 AFUB_038530 AFUB_039200 AFUB_041460 AFUB_051310 AFUB_052070 AFUB_053760 AFUB_054630 AFUB_058590 AFUB_060640 AFUB_064240 AFUB_066680 AFUB_069550 AFUB_070460 AFUB_070650 AFUB_073690 AFU…
0.028988	29	80	1.89847	Inorganic ion transmembrane transport	http://amigo.geneontology.org/amigo/term/GO:0098660	AFUB_005390 AFUB_010350 AFUB_020800 AFUB_020930 AFUB_021440 AFUB_022920 AFUB_023900 AFUB_024740 AFUB_025170 AFUB_032820 AFUB_035820 AFUB_036790 AFUB_038530 AFUB_039200 AFUB_041460 AFUB_051310 AFUB_052070 AFUB_053760 AFUB_054630 AFUB_058250 AFUB_058590 AFUB_060640 AFUB_064240 AFUB_069400 AFUB_070460 AFUB_073690 AFUB_079250 AFUB_088590 AFUB_095490

## Sheet: A. fum sodB MSB vs wt MSB
Species	Type of genes	Criteria	Number of genes
A. fumigatus	upregulated	DEG; log2FC>1	998
Enrichment FDR	nGenes	Pathway Genes	Fold Enrichment	Pathway	URL	Genes
0.00318665	35	154	2.26654	Extracellular region	http://amigo.geneontology.org/amigo/term/GO:0005576	AFUB_001130 AFUB_002420 AFUB_013990 AFUB_016640 AFUB_017490 AFUB_028280 AFUB_028400 AFUB_030040 AFUB_030110 AFUB_033760 AFUB_034250 AFUB_034300 AFUB_046310 AFUB_047720 AFUB_047990 AFUB_048130 AFUB_057130 AFUB_057970 AFUB_066600 AFUB_074660 AFUB_077900 AFUB_079470 AFUB_080740 AFUB_080880 AFUB_083960 AFUB_084640 AFUB_085650 AFUB_087250 AFUB_091720 AFUB_092320 AFUB_096700 AFUB_097010 AFUB_097070 AFU…
Species	Type of genes	Criteria	Number of genes
A. fumigatus	upregulated	DEG; log2FC>0.5	2177
Enrichment FDR	nGenes	Pathway Genes	Fold Enrichment	Pathway	URL	Genes
2.88285170859994e-19	85	143	2.71238678295874	Ribosome	http://amigo.geneontology.org/amigo/term/GO:0005840	AFUB_001750 AFUB_001780 AFUB_003520 AFUB_004410 AFUB_004560 AFUB_004610 AFUB_004740 AFUB_004870 AFUB_005000 AFUB_006380 AFUB_006720 AFUB_006950 AFUB_007150 AFUB_007360 AFUB_008520 AFUB_008860 AFUB_009300 AFUB_009940 AFUB_011140 AFUB_011390 AFUB_011530 AFUB_012200 AFUB_012370 AFUB_014580 AFUB_015260 AFUB_018900 AFUB_019230 AFUB_019350 AFUB_019380 AFUB_019810 AFUB_020100 AFUB_020670 AFUB_021200 AFU…
8.67139900698885e-16	72	123	2.67113671136711	Structural constituent of ribosome	http://amigo.geneontology.org/amigo/term/GO:0003735	AFUB_001780 AFUB_003520 AFUB_004410 AFUB_004740 AFUB_004870 AFUB_005000 AFUB_006380 AFUB_006720 AFUB_006950 AFUB_007150 AFUB_007360 AFUB_008520 AFUB_008860 AFUB_009300 AFUB_009940 AFUB_011140 AFUB_011390 AFUB_011530 AFUB_012370 AFUB_014580 AFUB_015260 AFUB_018900 AFUB_019230 AFUB_019350 AFUB_020100 AFUB_020670 AFUB_021200 AFUB_023110 AFUB_023990 AFUB_024460 AFUB_025080 AFUB_025090 AFUB_025610 AFU…
7.44673816911397e-13	56	93	2.74772844502639	Ribosome biogenesis	http://amigo.geneontology.org/amigo/term/GO:0042254	AFUB_001400 AFUB_001750 AFUB_002540 AFUB_004570 AFUB_005180 AFUB_005660 AFUB_007080 AFUB_008620 AFUB_010410 AFUB_013060 AFUB_013370 AFUB_013760 AFUB_014110 AFUB_018410 AFUB_020410 AFUB_020670 AFUB_020810 AFUB_022580 AFUB_027140 AFUB_027190 AFUB_027260 AFUB_027840 AFUB_029210 AFUB_029710 AFUB_031720 AFUB_032720 AFUB_035810 AFUB_035880 AFUB_039570 AFUB_041020 AFUB_050290 AFUB_052390 AFUB_052510 AFU…
1.14612306819805e-11	77	156	2.25234471094711	Structural molecule activity	http://amigo.geneontology.org/amigo/term/GO:0005198	AFUB_001780 AFUB_003520 AFUB_004410 AFUB_004740 AFUB_004870 AFUB_005000 AFUB_006380 AFUB_006720 AFUB_006950 AFUB_007150 AFUB_007360 AFUB_008520 AFUB_008860 AFUB_009300 AFUB_009940 AFUB_011140 AFUB_011390 AFUB_011530 AFUB_012370 AFUB_012580 AFUB_014580 AFUB_015260 AFUB_016640 AFUB_018900 AFUB_019230 AFUB_019350 AFUB_020100 AFUB_020670 AFUB_021200 AFUB_023110 AFUB_023990 AFUB_024460 AFUB_025080 AFU…
2.66766263055703e-09	106	263	1.83915718434751	Translation	http://amigo.geneontology.org/amigo/term/GO:0006412	AFUB_001630 AFUB_001780 AFUB_002950 AFUB_002970 AFUB_003520 AFUB_004410 AFUB_004430 AFUB_004530 AFUB_004610 AFUB_004740 AFUB_004870 AFUB_005000 AFUB_006380 AFUB_006720 AFUB_006950 AFUB_007150 AFUB_007360 AFUB_008520 AFUB_008860 AFUB_009300 AFUB_009410 AFUB_009940 AFUB_010170 AFUB_010620 AFUB_011140 AFUB_011390 AFUB_011530 AFUB_012370 AFUB_014580 AFUB_015260 AFUB_018900 AFUB_019230 AFUB_019350 AFU…
4.13529595250725e-09	59	118	2.28159594095941	Ribonucleoprotein complex biogenesis	http://amigo.geneontology.org/amigo/term/GO:0022613	AFUB_001400 AFUB_001750 AFUB_002540 AFUB_004570 AFUB_005180 AFUB_005660 AFUB_007080 AFUB_008620 AFUB_009410 AFUB_010410 AFUB_013060 AFUB_013370 AFUB_013760 AFUB_014110 AFUB_018410 AFUB_020410 AFUB_020670 AFUB_020810 AFUB_022580 AFUB_027140 AFUB_027190 AFUB_027260 AFUB_027840 AFUB_029210 AFUB_029710 AFUB_031720 AFUB_032720 AFUB_035810 AFUB_035880 AFUB_037810 AFUB_039570 AFUB_041020 AFUB_050290 AFU…
4.3360850167769e-09	106	266	1.81841481008795	Peptide biosynthetic process	http://amigo.geneontology.org/amigo/term/GO:0043043	AFUB_001630 AFUB_001780 AFUB_002950 AFUB_002970 AFUB_003520 AFUB_004410 AFUB_004430 AFUB_004530 AFUB_004610 AFUB_004740 AFUB_004870 AFUB_005000 AFUB_006380 AFUB_006720 AFUB_006950 AFUB_007150 AFUB_007360 AFUB_008520 AFUB_008860 AFUB_009300 AFUB_009410 AFUB_009940 AFUB_010170 AFUB_010620 AFUB_011140 AFUB_011390 AFUB_011530 AFUB_012370 AFUB_014580 AFUB_015260 AFUB_018900 AFUB_019230 AFUB_019350 AFU…
9.08210170167505e-09	108	276	1.78559682335954	Peptide metabolic process	http://amigo.geneontology.org/amigo/term/GO:0006518	AFUB_001630 AFUB_001780 AFUB_002950 AFUB_002970 AFUB_003520 AFUB_004410 AFUB_004430 AFUB_004530 AFUB_004610 AFUB_004740 AFUB_004870 AFUB_005000 AFUB_006380 AFUB_006720 AFUB_006950 AFUB_007150 AFUB_007360 AFUB_008520 AFUB_008860 AFUB_009300 AFUB_009410 AFUB_009940 AFUB_010170 AFUB_010620 AFUB_011140 AFUB_011390 AFUB_011530 AFUB_012370 AFUB_014580 AFUB_015260 AFUB_015490 AFUB_018900 AFUB_019230 AFU…
1.35680341493327e-08	42	74	2.58991971676474	Nucleolus	http://amigo.geneontology.org/amigo/term/GO:0005730	AFUB_001400 AFUB_002370 AFUB_002540 AFUB_004570 AFUB_004710 AFUB_005660 AFUB_008620 AFUB_014110 AFUB_019280 AFUB_020410 AFUB_021820 AFUB_022500 AFUB_027140 AFUB_027190 AFUB_027260 AFUB_029210 AFUB_031720 AFUB_032720 AFUB_035810 AFUB_039290 AFUB_039570 AFUB_041020 AFUB_050290 AFUB_053550 AFUB_058690 AFUB_058720 AFUB_059690 AFUB_059900 AFUB_061170 AFUB_064630 AFUB_064720 AFUB_065290 AFUB_066040 AFU…
1.61740786312935e-08	144	405	1.62246822468225	Non-membrane-bounded organelle	http://amigo.geneontology.org/amigo/term/GO:0043228	AFUB_001400 AFUB_001750 AFUB_001780 AFUB_002370 AFUB_002540 AFUB_003520 AFUB_004410 AFUB_004560 AFUB_004570 AFUB_004610 AFUB_004710 AFUB_004740 AFUB_004870 AFUB_005000 AFUB_005660 AFUB_006380 AFUB_006720 AFUB_006950 AFUB_007150 AFUB_007360 AFUB_008520 AFUB_008620 AFUB_008860 AFUB_009300 AFUB_009940 AFUB_011140 AFUB_011390 AFUB_011530 AFUB_012200 AFUB_012370 AFUB_014110 AFUB_014580 AFUB_015260 AFU…
1.61740786312935e-08	144	405	1.62246822468225	Intracellular non-membrane-bounded organelle	http://amigo.geneontology.org/amigo/term/GO:0043232	AFUB_001400 AFUB_001750 AFUB_001780 AFUB_002370 AFUB_002540 AFUB_003520 AFUB_004410 AFUB_004560 AFUB_004570 AFUB_004610 AFUB_004710 AFUB_004740 AFUB_004870 AFUB_005000 AFUB_005660 AFUB_006380 AFUB_006720 AFUB_006950 AFUB_007150 AFUB_007360 AFUB_008520 AFUB_008620 AFUB_008860 AFUB_009300 AFUB_009940 AFUB_011140 AFUB_011390 AFUB_011530 AFUB_012200 AFUB_012370 AFUB_014110 AFUB_014580 AFUB_015260 AFU…
3.49710982878197e-08	108	283	1.74143011748139	Amide biosynthetic process	http://amigo.geneontology.org/amigo/term/GO:0043604	AFUB_001630 AFUB_001780 AFUB_002950 AFUB_002970 AFUB_003520 AFUB_004410 AFUB_004430 AFUB_004530 AFUB_004610 AFUB_004740 AFUB_004870 AFUB_005000 AFUB_006380 AFUB_006720 AFUB_006950 AFUB_007150 AFUB_007360 AFUB_008520 AFUB_008860 AFUB_009300 AFUB_009410 AFUB_009940 AFUB_010170 AFUB_010620 AFUB_011140 AFUB_011390 AFUB_011530 AFUB_012370 AFUB_014580 AFUB_015260 AFUB_018900 AFUB_019230 AFUB_019350 AFU…
1.22359852847832e-07	35	60	2.66186193111931	RRNA processing	http://amigo.geneontology.org/amigo/term/GO:0006364	AFUB_001400 AFUB_002540 AFUB_004570 AFUB_005180 AFUB_005660 AFUB_007080 AFUB_008620 AFUB_010410 AFUB_013760 AFUB_014110 AFUB_018410 AFUB_020410 AFUB_020670 AFUB_020810 AFUB_022580 AFUB_027140 AFUB_027190 AFUB_031720 AFUB_035810 AFUB_039570 AFUB_041020 AFUB_050290 AFUB_052390 AFUB_052510 AFUB_058720 AFUB_059690 AFUB_064590 AFUB_064630 AFUB_064720 AFUB_065290 AFUB_070250 AFUB_077090 AFUB_077140 AFU…
1.22359852847832e-07	35	60	2.66186193111931	RRNA metabolic process	http://amigo.geneontology.org/amigo/term/GO:0016072	AFUB_001400 AFUB_002540 AFUB_004570 AFUB_005180 AFUB_005660 AFUB_007080 AFUB_008620 AFUB_010410 AFUB_013760 AFUB_014110 AFUB_018410 AFUB_020410 AFUB_020670 AFUB_020810 AFUB_022580 AFUB_027140 AFUB_027190 AFUB_031720 AFUB_035810 AFUB_039570 AFUB_041020 AFUB_050290 AFUB_052390 AFUB_052510 AFUB_058720 AFUB_059690 AFUB_064590 AFUB_064630 AFUB_064720 AFUB_065290 AFUB_070250 AFUB_077090 AFUB_077140 AFU…
3.17448201602352e-07	113	311	1.6580086259062	Cellular amide metabolic process	http://amigo.geneontology.org/amigo/term/GO:0043603	AFUB_001630 AFUB_001780 AFUB_002950 AFUB_002970 AFUB_003520 AFUB_004410 AFUB_004430 AFUB_004530 AFUB_004610 AFUB_004740 AFUB_004870 AFUB_005000 AFUB_006380 AFUB_006720 AFUB_006850 AFUB_006950 AFUB_007150 AFUB_007360 AFUB_008520 AFUB_008860 AFUB_009300 AFUB_009410 AFUB_009940 AFUB_010170 AFUB_010620 AFUB_011140 AFUB_011390 AFUB_011530 AFUB_012370 AFUB_014580 AFUB_015260 AFUB_015490 AFUB_018900 AFU…
4.17647625660015e-07	300	1031	1.33426663214001	Gene expression	http://amigo.geneontology.org/amigo/term/GO:0010467	AFUB_000960 AFUB_001400 AFUB_001630 AFUB_001780 AFUB_002540 AFUB_002950 AFUB_002970 AFUB_003520 AFUB_004210 AFUB_004410 AFUB_004430 AFUB_004530 AFUB_004570 AFUB_004610 AFUB_004740 AFUB_004870 AFUB_005000 AFUB_005170 AFUB_005180 AFUB_005660 AFUB_005780 AFUB_006380 AFUB_006720 AFUB_006840 AFUB_006950 AFUB_007080 AFUB_007150 AFUB_007360 AFUB_007700 AFUB_008120 AFUB_008520 AFUB_008620 AFUB_008860 AFU…
7.21229665863386e-05	12	14	3.91130732735899	Preribosome	http://amigo.geneontology.org/amigo/term/GO:0030684	AFUB_002540 AFUB_002990 AFUB_004570 AFUB_008620 AFUB_010410 AFUB_014110 AFUB_020410 AFUB_059690 AFUB_064630 AFUB_064720 AFUB_065290 AFUB_083330
0.000419040938659356	78	224	1.59609402147833	Cellular component biogenesis	http://amigo.geneontology.org/amigo/term/GO:0044085	AFUB_001400 AFUB_001750 AFUB_002540 AFUB_004570 AFUB_005020 AFUB_005180 AFUB_005660 AFUB_007080 AFUB_008620 AFUB_009410 AFUB_009770 AFUB_010410 AFUB_013060 AFUB_013370 AFUB_013760 AFUB_014110 AFUB_018030 AFUB_018410 AFUB_020410 AFUB_020670 AFUB_020810 AFUB_022580 AFUB_023470 AFUB_027140 AFUB_027190 AFUB_027260 AFUB_027840 AFUB_029210 AFUB_029710 AFUB_030400 AFUB_031720 AFUB_032720 AFUB_032880 AFU…
0.00065294380329285	18	30	2.73791512915129	Ribosomal subunit	http://amigo.geneontology.org/amigo/term/GO:0044391	AFUB_001750 AFUB_006380 AFUB_006950 AFUB_007360 AFUB_011140 AFUB_011390 AFUB_014580 AFUB_018900 AFUB_019230 AFUB_023990 AFUB_024460 AFUB_025900 AFUB_035880 AFUB_043390 AFUB_053010 AFUB_064340 AFUB_069730 AFUB_077280
0.000712139159767997	52	135	1.75767391007243	NcRNA processing	http://amigo.geneontology.org/amigo/term/GO:0034470	AFUB_001400 AFUB_002540 AFUB_004570 AFUB_005180 AFUB_005660 AFUB_005780 AFUB_007080 AFUB_008620 AFUB_009140 AFUB_010410 AFUB_013760 AFUB_014110 AFUB_014310 AFUB_018410 AFUB_019970 AFUB_020410 AFUB_020670 AFUB_020810 AFUB_022580 AFUB_024410 AFUB_027140 AFUB_027190 AFUB_027720 AFUB_031720 AFUB_035810 AFUB_039570 AFUB_041020 AFUB_050290 AFUB_052390 AFUB_052510 AFUB_052520 AFUB_055830 AFUB_058720 AFU…
0.00118875722459504	96	297	1.47995412386556	Mitochondrion	http://amigo.geneontology.org/amigo/term/GO:0005739	AFUB_001810 AFUB_001830 AFUB_003000 AFUB_004480 AFUB_004560 AFUB_004740 AFUB_004820 AFUB_004880 AFUB_007700 AFUB_007850 AFUB_009290 AFUB_009780 AFUB_011310 AFUB_012270 AFUB_012960 AFUB_013640 AFUB_018130 AFUB_018350 AFUB_018700 AFUB_019380 AFUB_020370 AFUB_020490 AFUB_020910 AFUB_022090 AFUB_022480 AFUB_026900 AFUB_027240 AFUB_027720 AFUB_027880 AFUB_027940 AFUB_028030 AFUB_028130 AFUB_028270 AFU…
0.00329364391172841	256	949	1.23747576458815	Cellular nitrogen compound biosynthetic process	http://amigo.geneontology.org/amigo/term/GO:0044271	AFUB_000960 AFUB_001220 AFUB_001620 AFUB_001630 AFUB_001780 AFUB_002950 AFUB_002970 AFUB_003520 AFUB_004210 AFUB_004410 AFUB_004430 AFUB_004530 AFUB_004610 AFUB_004740 AFUB_004870 AFUB_005000 AFUB_005170 AFUB_005420 AFUB_006380 AFUB_006720 AFUB_006950 AFUB_007150 AFUB_007360 AFUB_007850 AFUB_008120 AFUB_008520 AFUB_008860 AFUB_009300 AFUB_009410 AFUB_009940 AFUB_010170 AFUB_010620 AFUB_011140 AFU…
0.00386087159158738	67	197	1.55194850806376	Membrane-enclosed lumen	http://amigo.geneontology.org/amigo/term/GO:0031974	AFUB_001400 AFUB_001630 AFUB_002370 AFUB_002540 AFUB_004570 AFUB_004710 AFUB_004820 AFUB_005660 AFUB_007850 AFUB_008620 AFUB_014110 AFUB_018700 AFUB_019280 AFUB_019450 AFUB_020270 AFUB_020410 AFUB_021820 AFUB_022500 AFUB_026900 AFUB_027140 AFUB_027190 AFUB_027260 AFUB_027880 AFUB_028130 AFUB_028270 AFUB_028660 AFUB_028670 AFUB_029210 AFUB_031720 AFUB_032720 AFUB_035810 AFUB_039290 AFUB_039570 AFU…
0.00386087159158738	67	197	1.55194850806376	Organelle lumen	http://amigo.geneontology.org/amigo/term/GO:0043233	AFUB_001400 AFUB_001630 AFUB_002370 AFUB_002540 AFUB_004570 AFUB_004710 AFUB_004820 AFUB_005660 AFUB_007850 AFUB_008620 AFUB_014110 AFUB_018700 AFUB_019280 AFUB_019450 AFUB_020270 AFUB_020410 AFUB_021820 AFUB_022500 AFUB_026900 AFUB_027140 AFUB_027190 AFUB_027260 AFUB_027880 AFUB_028130 AFUB_028270 AFUB_028660 AFUB_028670 AFUB_029210 AFUB_031720 AFUB_032720 AFUB_035810 AFUB_039290 AFUB_039570 AFU…
0.00386087159158738	67	197	1.55194850806376	Intracellular organelle lumen	http://amigo.geneontology.org/amigo/term/GO:0070013	AFUB_001400 AFUB_001630 AFUB_002370 AFUB_002540 AFUB_004570 AFUB_004710 AFUB_004820 AFUB_005660 AFUB_007850 AFUB_008620 AFUB_014110 AFUB_018700 AFUB_019280 AFUB_019450 AFUB_020270 AFUB_020410 AFUB_021820 AFUB_022500 AFUB_026900 AFUB_027140 AFUB_027190 AFUB_027260 AFUB_027880 AFUB_028130 AFUB_028270 AFUB_028660 AFUB_028670 AFUB_029210 AFUB_031720 AFUB_032720 AFUB_035810 AFUB_039290 AFUB_039570 AFU…
0.0050110267517493	42	110	1.74230962764173	Ribonucleoprotein complex	http://amigo.geneontology.org/amigo/term/GO:1990904	AFUB_001750 AFUB_002540 AFUB_002990 AFUB_004570 AFUB_006380 AFUB_006950 AFUB_007360 AFUB_008620 AFUB_009410 AFUB_010410 AFUB_011140 AFUB_011390 AFUB_012060 AFUB_013060 AFUB_013370 AFUB_014110 AFUB_014580 AFUB_018900 AFUB_019230 AFUB_020410 AFUB_023990 AFUB_024460 AFUB_025900 AFUB_035880 AFUB_036670 AFUB_037810 AFUB_043390 AFUB_053010 AFUB_056600 AFUB_058720 AFUB_059110 AFUB_059690 AFUB_064340 AFU…
0.0106759063853689	59	174	1.54728920134029	NcRNA metabolic process	http://amigo.geneontology.org/amigo/term/GO:0034660	AFUB_001400 AFUB_002540 AFUB_002950 AFUB_004570 AFUB_005180 AFUB_005660 AFUB_005780 AFUB_007080 AFUB_008620 AFUB_009140 AFUB_010170 AFUB_010410 AFUB_013760 AFUB_014110 AFUB_014310 AFUB_018410 AFUB_019970 AFUB_020410 AFUB_020670 AFUB_020810 AFUB_022580 AFUB_024410 AFUB_027140 AFUB_027190 AFUB_027720 AFUB_028660 AFUB_031720 AFUB_035810 AFUB_039540 AFUB_039570 AFUB_041020 AFUB_050290 AFUB_052390 AFU…
0.0124816595426296	371	1457	1.16593952354813	Cellular nitrogen compound metabolic process	http://amigo.geneontology.org/amigo/term/GO:0034641	AFUB_000960 AFUB_001220 AFUB_001400 AFUB_001620 AFUB_001630 AFUB_001780 AFUB_002540 AFUB_002950 AFUB_002970 AFUB_003450 AFUB_003520 AFUB_004210 AFUB_004410 AFUB_004430 AFUB_004530 AFUB_004570 AFUB_004610 AFUB_004740 AFUB_004870 AFUB_005000 AFUB_005170 AFUB_005180 AFUB_005420 AFUB_005660 AFUB_005780 AFUB_006380 AFUB_006720 AFUB_006840 AFUB_006850 AFUB_006950 AFUB_007080 AFUB_007150 AFUB_007360 AFU…
0.0143002988251133	15	28	2.44456707959937	RNA helicase activity	http://amigo.geneontology.org/amigo/term/GO:0003724	AFUB_006600 AFUB_015150 AFUB_016330 AFUB_023390 AFUB_024430 AFUB_026530 AFUB_029610 AFUB_040950 AFUB_050940 AFUB_064250 AFUB_064750 AFUB_070250 AFUB_074860 AFUB_077090 AFUB_077140
0.0143002988251133	15	28	2.44456707959937	ATP-dependent activity, acting on RNA	http://amigo.geneontology.org/amigo/term/GO:0008186	AFUB_006600 AFUB_015150 AFUB_016330 AFUB_023390 AFUB_024430 AFUB_026530 AFUB_029610 AFUB_040950 AFUB_050940 AFUB_064250 AFUB_064750 AFUB_070250 AFUB_074860 AFUB_077090 AFUB_077140
0.0167286845194738	19	40	2.16751614391144	Mitochondrion organization	http://amigo.geneontology.org/amigo/term/GO:0007005	AFUB_004820 AFUB_007700 AFUB_009290 AFUB_020910 AFUB_030400 AFUB_035350 AFUB_036190 AFUB_038330 AFUB_039600 AFUB_042840 AFUB_050730 AFUB_063100 AFUB_070660 AFUB_072340 AFUB_088470 AFUB_089690 AFUB_091000 AFUB_093100 AFUB_093170
0.0232565041313078	237	900	1.20700499555219	Cellular macromolecule biosynthetic process	http://amigo.geneontology.org/amigo/term/GO:0034645	AFUB_000960 AFUB_001630 AFUB_001780 AFUB_002950 AFUB_002970 AFUB_003520 AFUB_004210 AFUB_004410 AFUB_004430 AFUB_004530 AFUB_004610 AFUB_004740 AFUB_004870 AFUB_005000 AFUB_005170 AFUB_006380 AFUB_006720 AFUB_006950 AFUB_007150 AFUB_007360 AFUB_008120 AFUB_008520 AFUB_008860 AFUB_009300 AFUB_009410 AFUB_009940 AFUB_010170 AFUB_010620 AFUB_011140 AFUB_011390 AFUB_011530 AFUB_012370 AFUB_013390 AFU…
0.0263316175346336	10	16	2.85199492619926	Protein localization to mitochondrion	http://amigo.geneontology.org/amigo/term/GO:0070585	AFUB_004820 AFUB_009290 AFUB_020910 AFUB_035350 AFUB_050730 AFUB_088470 AFUB_089690 AFUB_091000 AFUB_093100 AFUB_093170
0.0263316175346336	10	16	2.85199492619926	Establishment of protein localization to mitochondrion	http://amigo.geneontology.org/amigo/term/GO:0072655	AFUB_004820 AFUB_009290 AFUB_020910 AFUB_035350 AFUB_050730 AFUB_088470 AFUB_089690 AFUB_091000 AFUB_093100 AFUB_093170
0.0263316175346336	10	16	2.85199492619926	Large ribosomal subunit	http://amigo.geneontology.org/amigo/term/GO:0015934	AFUB_001750 AFUB_006380 AFUB_011140 AFUB_011390 AFUB_018900 AFUB_023990 AFUB_024460 AFUB_043390 AFUB_069730 AFUB_077280
0.0263316175346336	10	16	2.85199492619926	Protein targeting to mitochondrion	http://amigo.geneontology.org/amigo/term/GO:0006626	AFUB_004820 AFUB_009290 AFUB_020910 AFUB_035350 AFUB_050730 AFUB_088470 AFUB_089690 AFUB_091000 AFUB_093100 AFUB_093170
0.0298570621503697	6	7	3.91130732735899	Small-subunit processome	http://amigo.geneontology.org/amigo/term/GO:0032040	AFUB_002990 AFUB_004570 AFUB_014110 AFUB_020410 AFUB_064630 AFUB_083330
0.0325202459624961	11	19	2.64184793163721	Mitochondrial transport	http://amigo.geneontology.org/amigo/term/GO:0006839	AFUB_004820 AFUB_009290 AFUB_020910 AFUB_035350 AFUB_050730 AFUB_069300 AFUB_088470 AFUB_089690 AFUB_091000 AFUB_093100 AFUB_093170
0.0325202459624961	238	913	1.19607892940163	Macromolecule biosynthetic process	http://amigo.geneontology.org/amigo/term/GO:0009059	AFUB_000960 AFUB_001630 AFUB_001780 AFUB_002950 AFUB_002970 AFUB_003520 AFUB_004210 AFUB_004410 AFUB_004430 AFUB_004530 AFUB_004610 AFUB_004740 AFUB_004870 AFUB_005000 AFUB_005170 AFUB_006380 AFUB_006720 AFUB_006950 AFUB_007150 AFUB_007360 AFUB_008120 AFUB_008520 AFUB_008860 AFUB_009300 AFUB_009410 AFUB_009940 AFUB_010170 AFUB_010620 AFUB_011140 AFUB_011390 AFUB_011530 AFUB_012370 AFUB_013390 AFU…
0.0361616516632693	74	241	1.40114605502902	RNA processing	http://amigo.geneontology.org/amigo/term/GO:0006396	AFUB_001400 AFUB_002540 AFUB_004530 AFUB_004570 AFUB_005180 AFUB_005660 AFUB_005780 AFUB_006840 AFUB_007080 AFUB_007700 AFUB_008620 AFUB_009140 AFUB_010410 AFUB_012060 AFUB_012200 AFUB_013760 AFUB_014110 AFUB_014310 AFUB_015340 AFUB_018410 AFUB_019970 AFUB_020410 AFUB_020670 AFUB_020810 AFUB_022580 AFUB_023150 AFUB_024410 AFUB_027140 AFUB_027190 AFUB_027720 AFUB_029880 AFUB_031720 AFUB_035810 AFU…
0.0369207577004233	52	158	1.50180998645429	Mitochondrial envelope	http://amigo.geneontology.org/amigo/term/GO:0005740	AFUB_001830 AFUB_003000 AFUB_004820 AFUB_004880 AFUB_007700 AFUB_007850 AFUB_009290 AFUB_009780 AFUB_011310 AFUB_012960 AFUB_013640 AFUB_018130 AFUB_018700 AFUB_020490 AFUB_020910 AFUB_022090 AFUB_022480 AFUB_027880 AFUB_027940 AFUB_030400 AFUB_030630 AFUB_032440 AFUB_032610 AFUB_034770 AFUB_035350 AFUB_036190 AFUB_039600 AFUB_041410 AFUB_041720 AFUB_042110 AFUB_050730 AFUB_057650 AFUB_058220 AFU…
0.0386035689556546	13	25	2.37285977859779	Phosphopantetheine binding	http://amigo.geneontology.org/amigo/term/GO:0031177	AFUB_000820 AFUB_016590 AFUB_028450 AFUB_034520 AFUB_044830 AFUB_044900 AFUB_046990 AFUB_071800 AFUB_075710 AFUB_078070 AFUB_086030 AFUB_086200 AFUB_086700
Species	Type of genes	Criteria	Number of genes
A. fumigatus	upregulated	DEG	3190
Enrichment FDR	nGenes	Pathway Genes	Fold Enrichment	Pathway	URL	Genes
3.99889089853999e-49	132	143	2.87169811320755	Ribosome	http://amigo.geneontology.org/amigo/term/GO:0005840	AFUB_001190 AFUB_001520 AFUB_001750 AFUB_001780 AFUB_003520 AFUB_003800 AFUB_004410 AFUB_004560 AFUB_004610 AFUB_004660 AFUB_004740 AFUB_004870 AFUB_005000 AFUB_005690 AFUB_006000 AFUB_006380 AFUB_006720 AFUB_006950 AFUB_007150 AFUB_007210 AFUB_007360 AFUB_008270 AFUB_008520 AFUB_008860 AFUB_008890 AFUB_009300 AFUB_009940 AFUB_010560 AFUB_011140 AFUB_011390 AFUB_011530 AFUB_012200 AFUB_012370 AFU…
8.54787775661568e-46	116	123	2.93395715089226	Structural constituent of ribosome	http://amigo.geneontology.org/amigo/term/GO:0003735	AFUB_001190 AFUB_001520 AFUB_001780 AFUB_003520 AFUB_003800 AFUB_004410 AFUB_004660 AFUB_004740 AFUB_004870 AFUB_005000 AFUB_005690 AFUB_006000 AFUB_006380 AFUB_006720 AFUB_006950 AFUB_007150 AFUB_007210 AFUB_007360 AFUB_008270 AFUB_008520 AFUB_008860 AFUB_008890 AFUB_009300 AFUB_009940 AFUB_010560 AFUB_011140 AFUB_011390 AFUB_011530 AFUB_012370 AFUB_013950 AFUB_014580 AFUB_015260 AFUB_018900 AFU…
3.10092933762312e-40	192	263	2.27115288040749	Translation	http://amigo.geneontology.org/amigo/term/GO:0006412	AFUB_001190 AFUB_001520 AFUB_001630 AFUB_001780 AFUB_002410 AFUB_002950 AFUB_002970 AFUB_003520 AFUB_003800 AFUB_004370 AFUB_004410 AFUB_004430 AFUB_004530 AFUB_004610 AFUB_004660 AFUB_004740 AFUB_004810 AFUB_004870 AFUB_005000 AFUB_005560 AFUB_005690 AFUB_006000 AFUB_006380 AFUB_006720 AFUB_006770 AFUB_006900 AFUB_006950 AFUB_007150 AFUB_007210 AFUB_007360 AFUB_008270 AFUB_008430 AFUB_008520 AFU…
3.68149924180661e-39	192	266	2.24553837423748	Peptide biosynthetic process	http://amigo.geneontology.org/amigo/term/GO:0043043	AFUB_001190 AFUB_001520 AFUB_001630 AFUB_001780 AFUB_002410 AFUB_002950 AFUB_002970 AFUB_003520 AFUB_003800 AFUB_004370 AFUB_004410 AFUB_004430 AFUB_004530 AFUB_004610 AFUB_004660 AFUB_004740 AFUB_004810 AFUB_004870 AFUB_005000 AFUB_005560 AFUB_005690 AFUB_006000 AFUB_006380 AFUB_006720 AFUB_006770 AFUB_006900 AFUB_006950 AFUB_007150 AFUB_007210 AFUB_007360 AFUB_008270 AFUB_008430 AFUB_008520 AFU…
2.09153496182043e-38	196	276	2.20926533588552	Peptide metabolic process	http://amigo.geneontology.org/amigo/term/GO:0006518	AFUB_001190 AFUB_001520 AFUB_001630 AFUB_001780 AFUB_002410 AFUB_002950 AFUB_002970 AFUB_003520 AFUB_003800 AFUB_004370 AFUB_004410 AFUB_004430 AFUB_004530 AFUB_004610 AFUB_004660 AFUB_004740 AFUB_004810 AFUB_004870 AFUB_005000 AFUB_005560 AFUB_005690 AFUB_006000 AFUB_006380 AFUB_006720 AFUB_006770 AFUB_006900 AFUB_006950 AFUB_007150 AFUB_007210 AFUB_007360 AFUB_008270 AFUB_008430 AFUB_008520 AFU…
6.0410559392302e-36	196	283	2.15461919683534	Amide biosynthetic process	http://amigo.geneontology.org/amigo/term/GO:0043604	AFUB_001190 AFUB_001520 AFUB_001630 AFUB_001780 AFUB_002410 AFUB_002950 AFUB_002970 AFUB_003520 AFUB_003800 AFUB_004370 AFUB_004410 AFUB_004430 AFUB_004530 AFUB_004610 AFUB_004660 AFUB_004740 AFUB_004810 AFUB_004870 AFUB_005000 AFUB_005560 AFUB_005690 AFUB_006000 AFUB_006380 AFUB_006720 AFUB_006770 AFUB_006900 AFUB_006950 AFUB_007150 AFUB_007210 AFUB_007360 AFUB_008270 AFUB_008430 AFUB_008520 AFU…
1.37335258175266e-31	203	311	2.03065683835871	Cellular amide metabolic process	http://amigo.geneontology.org/amigo/term/GO:0043603	AFUB_001190 AFUB_001520 AFUB_001630 AFUB_001780 AFUB_002410 AFUB_002950 AFUB_002970 AFUB_003520 AFUB_003800 AFUB_004370 AFUB_004410 AFUB_004430 AFUB_004530 AFUB_004610 AFUB_004660 AFUB_004740 AFUB_004810 AFUB_004870 AFUB_005000 AFUB_005560 AFUB_005690 AFUB_006000 AFUB_006380 AFUB_006720 AFUB_006770 AFUB_006850 AFUB_006900 AFUB_006950 AFUB_007150 AFUB_007210 AFUB_007360 AFUB_008270 AFUB_008430 AFU…
3.96025254698938e-31	123	156	2.45290880503145	Structural molecule activity	http://amigo.geneontology.org/amigo/term/GO:0005198	AFUB_001190 AFUB_001520 AFUB_001780 AFUB_003520 AFUB_003800 AFUB_004410 AFUB_004660 AFUB_004740 AFUB_004870 AFUB_005000 AFUB_005690 AFUB_006000 AFUB_006380 AFUB_006720 AFUB_006950 AFUB_007150 AFUB_007210 AFUB_007360 AFUB_008270 AFUB_008520 AFUB_008860 AFUB_008890 AFUB_009300 AFUB_009940 AFUB_010560 AFUB_011140 AFUB_011390 AFUB_011530 AFUB_012370 AFUB_012580 AFUB_013950 AFUB_014580 AFUB_015260 AFU…
1.13981149975326e-30	504	1031	1.52821361580051	Gene expression	http://amigo.geneontology.org/amigo/term/GO:0010467	AFUB_000110 AFUB_000600 AFUB_000960 AFUB_001190 AFUB_001400 AFUB_001520 AFUB_001630 AFUB_001780 AFUB_002410 AFUB_002540 AFUB_002800 AFUB_002850 AFUB_002950 AFUB_002970 AFUB_003520 AFUB_003800 AFUB_004210 AFUB_004370 AFUB_004410 AFUB_004430 AFUB_004530 AFUB_004570 AFUB_004610 AFUB_004660 AFUB_004740 AFUB_004810 AFUB_004870 AFUB_005000 AFUB_005050 AFUB_005170 AFUB_005180 AFUB_005560 AFUB_005600 AFU…
2.72655406942387e-23	93	118	2.4518947873361	Ribonucleoprotein complex biogenesis	http://amigo.geneontology.org/amigo/term/GO:0022613	AFUB_001210 AFUB_001400 AFUB_001750 AFUB_002410 AFUB_002540 AFUB_004570 AFUB_004660 AFUB_005180 AFUB_005560 AFUB_005660 AFUB_007080 AFUB_008620 AFUB_008740 AFUB_008750 AFUB_009410 AFUB_009600 AFUB_010180 AFUB_010410 AFUB_013060 AFUB_013370 AFUB_013760 AFUB_014110 AFUB_014590 AFUB_018410 AFUB_018850 AFUB_019950 AFUB_020410 AFUB_020670 AFUB_020810 AFUB_022140 AFUB_022450 AFUB_022580 AFUB_022990 AFU…
2.27420801842672e-22	228	405	1.75138131842534	Non-membrane-bounded organelle	http://amigo.geneontology.org/amigo/term/GO:0043228	AFUB_001190 AFUB_001400 AFUB_001520 AFUB_001750 AFUB_001780 AFUB_002040 AFUB_002370 AFUB_002540 AFUB_002800 AFUB_002920 AFUB_003520 AFUB_003800 AFUB_003910 AFUB_004410 AFUB_004560 AFUB_004570 AFUB_004610 AFUB_004660 AFUB_004710 AFUB_004740 AFUB_004870 AFUB_005000 AFUB_005660 AFUB_005690 AFUB_006000 AFUB_006380 AFUB_006720 AFUB_006950 AFUB_007150 AFUB_007210 AFUB_007360 AFUB_007910 AFUB_008270 AFU…
2.27420801842672e-22	228	405	1.75138131842534	Intracellular non-membrane-bounded organelle	http://amigo.geneontology.org/amigo/term/GO:0043232	AFUB_001190 AFUB_001400 AFUB_001520 AFUB_001750 AFUB_001780 AFUB_002040 AFUB_002370 AFUB_002540 AFUB_002800 AFUB_002920 AFUB_003520 AFUB_003800 AFUB_003910 AFUB_004410 AFUB_004560 AFUB_004570 AFUB_004610 AFUB_004660 AFUB_004710 AFUB_004740 AFUB_004870 AFUB_005000 AFUB_005660 AFUB_005690 AFUB_006000 AFUB_006380 AFUB_006720 AFUB_006950 AFUB_007150 AFUB_007210 AFUB_007360 AFUB_007910 AFUB_008270 AFU…
7.09997795985396e-21	632	1457	1.35410191104874	Cellular nitrogen compound metabolic process	http://amigo.geneontology.org/amigo/term/GO:0034641	AFUB_000110 AFUB_000600 AFUB_000960 AFUB_001190 AFUB_001220 AFUB_001400 AFUB_001430 AFUB_001520 AFUB_001620 AFUB_001630 AFUB_001780 AFUB_002410 AFUB_002540 AFUB_002800 AFUB_002850 AFUB_002950 AFUB_002970 AFUB_003450 AFUB_003520 AFUB_003800 AFUB_003910 AFUB_003920 AFUB_004210 AFUB_004370 AFUB_004410 AFUB_004430 AFUB_004530 AFUB_004570 AFUB_004610 AFUB_004660 AFUB_004740 AFUB_004810 AFUB_004870 AFU…
8.28970300060398e-21	76	93	2.54232772029485	Ribosome biogenesis	http://amigo.geneontology.org/amigo/term/GO:0042254	AFUB_001210 AFUB_001400 AFUB_001750 AFUB_002540 AFUB_004570 AFUB_004660 AFUB_005180 AFUB_005660 AFUB_007080 AFUB_008620 AFUB_008740 AFUB_010180 AFUB_010410 AFUB_013060 AFUB_013370 AFUB_013760 AFUB_014110 AFUB_014590 AFUB_018410 AFUB_018850 AFUB_019950 AFUB_020410 AFUB_020670 AFUB_020810 AFUB_022450 AFUB_022580 AFUB_022990 AFUB_027140 AFUB_027190 AFUB_027260 AFUB_027840 AFUB_028500 AFUB_029210 AFU…
2.66689554079638e-17	429	949	1.41379417173009	Cellular nitrogen compound biosynthetic process	http://amigo.geneontology.org/amigo/term/GO:0044271	AFUB_000110 AFUB_000600 AFUB_000960 AFUB_001190 AFUB_001220 AFUB_001520 AFUB_001620 AFUB_001630 AFUB_001780 AFUB_002410 AFUB_002800 AFUB_002850 AFUB_002950 AFUB_002970 AFUB_003520 AFUB_003800 AFUB_003920 AFUB_004210 AFUB_004370 AFUB_004410 AFUB_004430 AFUB_004530 AFUB_004610 AFUB_004660 AFUB_004740 AFUB_004810 AFUB_004870 AFUB_005000 AFUB_005170 AFUB_005420 AFUB_005560 AFUB_005600 AFUB_005690 AFU…
2.26141390905304e-15	171	311	1.71607121119903	RNA binding	http://amigo.geneontology.org/amigo/term/GO:0003723	AFUB_001190 AFUB_001630 AFUB_001750 AFUB_002410 AFUB_002970 AFUB_003330 AFUB_003400 AFUB_003540 AFUB_004370 AFUB_004430 AFUB_004530 AFUB_005050 AFUB_005180 AFUB_005560 AFUB_006000 AFUB_006770 AFUB_006900 AFUB_007360 AFUB_007700 AFUB_008520 AFUB_008750 AFUB_009220 AFUB_009410 AFUB_009600 AFUB_009860 AFUB_010620 AFUB_011140 AFUB_011530 AFUB_011640 AFUB_011730 AFUB_012060 AFUB_012200 AFUB_012370 AFU…
2.78581419675524e-15	277	571	1.51449691061224	Organonitrogen compound biosynthetic process	http://amigo.geneontology.org/amigo/term/GO:1901566	AFUB_001190 AFUB_001220 AFUB_001520 AFUB_001620 AFUB_001630 AFUB_001780 AFUB_002410 AFUB_002490 AFUB_002950 AFUB_002970 AFUB_003520 AFUB_003800 AFUB_003920 AFUB_004370 AFUB_004410 AFUB_004430 AFUB_004530 AFUB_004610 AFUB_004660 AFUB_004740 AFUB_004810 AFUB_004870 AFUB_005000 AFUB_005420 AFUB_005560 AFUB_005690 AFUB_005820 AFUB_006000 AFUB_006380 AFUB_006720 AFUB_006770 AFUB_006900 AFUB_006950 AFU…
2.62177711316754e-13	57	74	2.39631565527792	Nucleolus	http://amigo.geneontology.org/amigo/term/GO:0005730	AFUB_001400 AFUB_002370 AFUB_002540 AFUB_004570 AFUB_004710 AFUB_005660 AFUB_008620 AFUB_008740 AFUB_014110 AFUB_014590 AFUB_018850 AFUB_019280 AFUB_020410 AFUB_021820 AFUB_022450 AFUB_022500 AFUB_022990 AFUB_027140 AFUB_027190 AFUB_027260 AFUB_028500 AFUB_029210 AFUB_031720 AFUB_032430 AFUB_032710 AFUB_032720 AFUB_035810 AFUB_039290 AFUB_039570 AFUB_041020 AFUB_050290 AFUB_052500 AFUB_053550 AFU…
8.24042633299741e-13	75	110	2.12114065180103	Ribonucleoprotein complex	http://amigo.geneontology.org/amigo/term/GO:1990904	AFUB_001750 AFUB_002410 AFUB_002540 AFUB_002990 AFUB_004570 AFUB_005560 AFUB_006000 AFUB_006380 AFUB_006950 AFUB_007360 AFUB_008270 AFUB_008620 AFUB_008750 AFUB_008890 AFUB_009410 AFUB_009600 AFUB_010410 AFUB_011140 AFUB_011390 AFUB_012060 AFUB_013060 AFUB_013370 AFUB_013380 AFUB_013550 AFUB_013950 AFUB_014110 AFUB_014580 AFUB_016380 AFUB_018900 AFUB_019230 AFUB_020090 AFUB_020410 AFUB_022990 AFU…
1.63354509797621e-12	392	900	1.36106525157233	Cellular macromolecule biosynthetic process	http://amigo.geneontology.org/amigo/term/GO:0034645	AFUB_000110 AFUB_000600 AFUB_000960 AFUB_001190 AFUB_001520 AFUB_001630 AFUB_001780 AFUB_002410 AFUB_002800 AFUB_002850 AFUB_002950 AFUB_002970 AFUB_003520 AFUB_003800 AFUB_004210 AFUB_004370 AFUB_004410 AFUB_004430 AFUB_004530 AFUB_004610 AFUB_004660 AFUB_004740 AFUB_004810 AFUB_004870 AFUB_005000 AFUB_005170 AFUB_005560 AFUB_005600 AFUB_005690 AFUB_005820 AFUB_006000 AFUB_006380 AFUB_006720 AFU…
1.66252375841863e-12	115	197	1.81606966127127	Membrane-enclosed lumen	http://amigo.geneontology.org/amigo/term/GO:0031974	AFUB_001400 AFUB_001630 AFUB_002260 AFUB_002370 AFUB_002540 AFUB_002800 AFUB_004570 AFUB_004710 AFUB_004820 AFUB_005660 AFUB_007850 AFUB_008600 AFUB_008620 AFUB_008740 AFUB_014110 AFUB_014220 AFUB_014290 AFUB_014590 AFUB_015950 AFUB_016130 AFUB_016180 AFUB_018700 AFUB_018850 AFUB_018990 AFUB_019280 AFUB_019450 AFUB_020270 AFUB_020410 AFUB_021820 AFUB_022450 AFUB_022500 AFUB_022990 AFUB_024170 AFU…
1.66252375841863e-12	115	197	1.81606966127127	Organelle lumen	http://amigo.geneontology.org/amigo/term/GO:0043233	AFUB_001400 AFUB_001630 AFUB_002260 AFUB_002370 AFUB_002540 AFUB_002800 AFUB_004570 AFUB_004710 AFUB_004820 AFUB_005660 AFUB_007850 AFUB_008600 AFUB_008620 AFUB_008740 AFUB_014110 AFUB_014220 AFUB_014290 AFUB_014590 AFUB_015950 AFUB_016130 AFUB_016180 AFUB_018700 AFUB_018850 AFUB_018990 AFUB_019280 AFUB_019450 AFUB_020270 AFUB_020410 AFUB_021820 AFUB_022450 AFUB_022500 AFUB_022990 AFUB_024170 AFU…
1.66252375841863e-12	115	197	1.81606966127127	Intracellular organelle lumen	http://amigo.geneontology.org/amigo/term/GO:0070013	AFUB_001400 AFUB_001630 AFUB_002260 AFUB_002370 AFUB_002540 AFUB_002800 AFUB_004570 AFUB_004710 AFUB_004820 AFUB_005660 AFUB_007850 AFUB_008600 AFUB_008620 AFUB_008740 AFUB_014110 AFUB_014220 AFUB_014290 AFUB_014590 AFUB_015950 AFUB_016130 AFUB_016180 AFUB_018700 AFUB_018850 AFUB_018990 AFUB_019280 AFUB_019450 AFUB_020270 AFUB_020410 AFUB_021820 AFUB_022450 AFUB_022500 AFUB_022990 AFUB_024170 AFU…
1.7557442565811e-12	396	913	1.35678247859696	Macromolecule biosynthetic process	http://amigo.geneontology.org/amigo/term/GO:0009059	AFUB_000110 AFUB_000600 AFUB_000960 AFUB_001190 AFUB_001520 AFUB_001630 AFUB_001780 AFUB_002410 AFUB_002800 AFUB_002850 AFUB_002950 AFUB_002970 AFUB_003520 AFUB_003800 AFUB_004210 AFUB_004370 AFUB_004410 AFUB_004430 AFUB_004530 AFUB_004610 AFUB_004660 AFUB_004740 AFUB_004810 AFUB_004870 AFUB_005000 AFUB_005170 AFUB_005560 AFUB_005600 AFUB_005690 AFUB_005820 AFUB_006000 AFUB_006380 AFUB_006720 AFU…
8.02662942327785e-12	29	30	3.00730607966457	Ribosomal subunit	http://amigo.geneontology.org/amigo/term/GO:0044391	AFUB_001750 AFUB_006000 AFUB_006380 AFUB_006950 AFUB_007360 AFUB_008270 AFUB_008890 AFUB_011140 AFUB_011390 AFUB_013950 AFUB_014580 AFUB_018900 AFUB_019230 AFUB_023990 AFUB_024460 AFUB_025900 AFUB_035880 AFUB_042090 AFUB_043390 AFUB_053010 AFUB_057220 AFUB_058350 AFUB_064340 AFUB_066100 AFUB_069730 AFUB_077280 AFUB_078720 AFUB_088030 AFUB_099140
4.56073612420578e-11	761	1961	1.21284620192803	Macromolecule metabolic process	http://amigo.geneontology.org/amigo/term/GO:0043170	AFUB_000110 AFUB_000600 AFUB_000960 AFUB_001100 AFUB_001130 AFUB_001190 AFUB_001400 AFUB_001430 AFUB_001520 AFUB_001630 AFUB_001780 AFUB_002000 AFUB_002410 AFUB_002520 AFUB_002540 AFUB_002800 AFUB_002850 AFUB_002950 AFUB_002970 AFUB_003040 AFUB_003210 AFUB_003450 AFUB_003520 AFUB_003800 AFUB_003910 AFUB_004010 AFUB_004210 AFUB_004370 AFUB_004410 AFUB_004430 AFUB_004530 AFUB_004540 AFUB_004570 AFU…
4.97053826467093e-11	123	224	1.71593620441662	Cellular component biogenesis	http://amigo.geneontology.org/amigo/term/GO:0044085	AFUB_001210 AFUB_001400 AFUB_001750 AFUB_002410 AFUB_002540 AFUB_004570 AFUB_004660 AFUB_005020 AFUB_005180 AFUB_005560 AFUB_005660 AFUB_007080 AFUB_007910 AFUB_008620 AFUB_008740 AFUB_008750 AFUB_009410 AFUB_009600 AFUB_009770 AFUB_010180 AFUB_010410 AFUB_012820 AFUB_013060 AFUB_013370 AFUB_013760 AFUB_014110 AFUB_014590 AFUB_015890 AFUB_018030 AFUB_018410 AFUB_018850 AFUB_019950 AFUB_020410 AFU…
8.55654918668157e-11	421	1003	1.31367467181418	Nucleic acid binding	http://amigo.geneontology.org/amigo/term/GO:0003676	AFUB_000110 AFUB_000600 AFUB_000960 AFUB_001190 AFUB_001480 AFUB_001630 AFUB_001680 AFUB_001750 AFUB_001820 AFUB_001840 AFUB_002410 AFUB_002850 AFUB_002970 AFUB_003330 AFUB_003400 AFUB_003450 AFUB_003540 AFUB_003630 AFUB_003910 AFUB_004120 AFUB_004210 AFUB_004370 AFUB_004430 AFUB_004530 AFUB_004810 AFUB_005050 AFUB_005180 AFUB_005510 AFUB_005560 AFUB_005600 AFUB_006000 AFUB_006220 AFUB_006600 AFU…
8.6518644441359e-11	329	750	1.36834367537753	Cellular protein metabolic process	http://amigo.geneontology.org/amigo/term/GO:0044267	AFUB_001190 AFUB_001520 AFUB_001630 AFUB_001780 AFUB_002000 AFUB_002410 AFUB_002950 AFUB_002970 AFUB_003040 AFUB_003210 AFUB_003520 AFUB_003800 AFUB_004370 AFUB_004410 AFUB_004430 AFUB_004530 AFUB_004540 AFUB_004610 AFUB_004660 AFUB_004740 AFUB_004810 AFUB_004870 AFUB_004990 AFUB_005000 AFUB_005050 AFUB_005560 AFUB_005690 AFUB_005820 AFUB_006000 AFUB_006010 AFUB_006380 AFUB_006570 AFUB_006720 AFU…
8.6849555465388e-11	130	241	1.67813617265586	RNA processing	http://amigo.geneontology.org/amigo/term/GO:0006396	AFUB_001400 AFUB_002540 AFUB_004530 AFUB_004570 AFUB_005050 AFUB_005180 AFUB_005660 AFUB_005780 AFUB_006840 AFUB_007080 AFUB_007700 AFUB_008620 AFUB_008740 AFUB_009140 AFUB_009600 AFUB_010410 AFUB_012060 AFUB_012200 AFUB_013380 AFUB_013550 AFUB_013720 AFUB_013760 AFUB_013840 AFUB_014110 AFUB_014310 AFUB_014880 AFUB_015340 AFUB_015810 AFUB_016380 AFUB_018410 AFUB_018850 AFUB_018890 AFUB_019950 AFU…
1.03418129912804e-10	46	60	2.38510482180294	RRNA processing	http://amigo.geneontology.org/amigo/term/GO:0006364	AFUB_001400 AFUB_002540 AFUB_004570 AFUB_005180 AFUB_005660 AFUB_007080 AFUB_008620 AFUB_008740 AFUB_010410 AFUB_013760 AFUB_014110 AFUB_018410 AFUB_018850 AFUB_019950 AFUB_020410 AFUB_020670 AFUB_020810 AFUB_022450 AFUB_022580 AFUB_027140 AFUB_027190 AFUB_031720 AFUB_035810 AFUB_039570 AFUB_041020 AFUB_042680 AFUB_050290 AFUB_052390 AFUB_052500 AFUB_052510 AFUB_058720 AFUB_059690 AFUB_060520 AFU…
1.03418129912804e-10	46	60	2.38510482180294	RRNA metabolic process	http://amigo.geneontology.org/amigo/term/GO:0016072	AFUB_001400 AFUB_002540 AFUB_004570 AFUB_005180 AFUB_005660 AFUB_007080 AFUB_008620 AFUB_008740 AFUB_010410 AFUB_013760 AFUB_014110 AFUB_018410 AFUB_018850 AFUB_019950 AFUB_020410 AFUB_020670 AFUB_020810 AFUB_022450 AFUB_022580 AFUB_027140 AFUB_027190 AFUB_031720 AFUB_035810 AFUB_039570 AFUB_041020 AFUB_042680 AFUB_050290 AFUB_052390 AFUB_052500 AFUB_052510 AFUB_058720 AFUB_059690 AFUB_060520 AFU…
6.49182857979004e-10	99	174	1.77005530253741	NcRNA metabolic process	http://amigo.geneontology.org/amigo/term/GO:0034660	AFUB_001400 AFUB_002540 AFUB_002950 AFUB_004570 AFUB_004810 AFUB_005050 AFUB_005180 AFUB_005660 AFUB_005780 AFUB_007080 AFUB_008430 AFUB_008620 AFUB_008740 AFUB_009140 AFUB_010170 AFUB_010410 AFUB_013720 AFUB_013760 AFUB_013840 AFUB_014110 AFUB_014310 AFUB_015550 AFUB_015810 AFUB_018410 AFUB_018850 AFUB_019690 AFUB_019950 AFUB_019970 AFUB_020410 AFUB_020670 AFUB_020810 AFUB_022140 AFUB_022450 AFU…
1.22035479404092e-09	81	135	1.86660377358491	NcRNA processing	http://amigo.geneontology.org/amigo/term/GO:0034470	AFUB_001400 AFUB_002540 AFUB_004570 AFUB_005050 AFUB_005180 AFUB_005660 AFUB_005780 AFUB_007080 AFUB_008620 AFUB_008740 AFUB_009140 AFUB_010410 AFUB_013720 AFUB_013760 AFUB_013840 AFUB_014110 AFUB_014310 AFUB_015810 AFUB_018410 AFUB_018850 AFUB_019950 AFUB_019970 AFUB_020410 AFUB_020670 AFUB_020810 AFUB_022140 AFUB_022450 AFUB_022580 AFUB_024410 AFUB_027140 AFUB_027190 AFUB_027720 AFUB_031720 AFU…
1.45860389628228e-09	717	1860	1.2031237914962	Intracellular organelle	http://amigo.geneontology.org/amigo/term/GO:0043229	AFUB_000110 AFUB_000600 AFUB_000960 AFUB_001100 AFUB_001190 AFUB_001400 AFUB_001470 AFUB_001480 AFUB_001520 AFUB_001630 AFUB_001750 AFUB_001780 AFUB_001810 AFUB_001820 AFUB_001830 AFUB_001840 AFUB_001850 AFUB_001880 AFUB_002040 AFUB_002260 AFUB_002370 AFUB_002540 AFUB_002800 AFUB_002920 AFUB_003000 AFUB_003210 AFUB_003450 AFUB_003520 AFUB_003800 AFUB_003870 AFUB_003910 AFUB_004120 AFUB_004210 AFU…
1.60714512162742e-09	717	1861	1.20247520724203	Organelle	http://amigo.geneontology.org/amigo/term/GO:0043226	AFUB_000110 AFUB_000600 AFUB_000960 AFUB_001100 AFUB_001190 AFUB_001400 AFUB_001470 AFUB_001480 AFUB_001520 AFUB_001630 AFUB_001750 AFUB_001780 AFUB_001810 AFUB_001820 AFUB_001830 AFUB_001840 AFUB_001850 AFUB_001880 AFUB_002040 AFUB_002260 AFUB_002370 AFUB_002540 AFUB_002800 AFUB_002920 AFUB_003000 AFUB_003210 AFUB_003450 AFUB_003520 AFUB_003800 AFUB_003870 AFUB_003910 AFUB_004120 AFUB_004210 AFU…
3.32568364576199e-09	85	146	1.81120229172051	Nuclear lumen	http://amigo.geneontology.org/amigo/term/GO:0031981	AFUB_001400 AFUB_001630 AFUB_002370 AFUB_002540 AFUB_002800 AFUB_004570 AFUB_004710 AFUB_005660 AFUB_008600 AFUB_008620 AFUB_008740 AFUB_014110 AFUB_014220 AFUB_014290 AFUB_014590 AFUB_015950 AFUB_016130 AFUB_016180 AFUB_018850 AFUB_018990 AFUB_019280 AFUB_020270 AFUB_020410 AFUB_021820 AFUB_022450 AFUB_022500 AFUB_022990 AFUB_024170 AFUB_026950 AFUB_027140 AFUB_027190 AFUB_027260 AFUB_028500 AFU…
1.33064992198832e-08	503	1266	1.24291990748373	Cellular biosynthetic process	http://amigo.geneontology.org/amigo/term/GO:0044249	AFUB_000110 AFUB_000600 AFUB_000770 AFUB_000960 AFUB_001190 AFUB_001220 AFUB_001520 AFUB_001620 AFUB_001630 AFUB_001780 AFUB_001790 AFUB_001850 AFUB_002410 AFUB_002490 AFUB_002800 AFUB_002850 AFUB_002950 AFUB_002970 AFUB_003520 AFUB_003800 AFUB_003920 AFUB_004210 AFUB_004370 AFUB_004410 AFUB_004430 AFUB_004530 AFUB_004610 AFUB_004660 AFUB_004740 AFUB_004810 AFUB_004870 AFUB_005000 AFUB_005170 AFU…
1.87272130690199e-08	146	297	1.53448283188849	Mitochondrion	http://amigo.geneontology.org/amigo/term/GO:0005739	AFUB_001810 AFUB_001830 AFUB_001880 AFUB_002260 AFUB_003000 AFUB_004370 AFUB_004480 AFUB_004560 AFUB_004740 AFUB_004820 AFUB_004880 AFUB_005740 AFUB_006020 AFUB_006900 AFUB_007700 AFUB_007850 AFUB_009290 AFUB_009780 AFUB_009910 AFUB_011310 AFUB_011640 AFUB_012270 AFUB_012960 AFUB_013640 AFUB_014120 AFUB_014330 AFUB_014880 AFUB_018130 AFUB_018200 AFUB_018350 AFUB_018700 AFUB_018980 AFUB_019380 AFU…
4.52003426548698e-08	571	1469	1.21503734007864	Cellular macromolecule metabolic process	http://amigo.geneontology.org/amigo/term/GO:0044260	AFUB_000110 AFUB_000600 AFUB_000960 AFUB_001130 AFUB_001190 AFUB_001430 AFUB_001520 AFUB_001630 AFUB_001780 AFUB_002000 AFUB_002410 AFUB_002520 AFUB_002800 AFUB_002850 AFUB_002950 AFUB_002970 AFUB_003040 AFUB_003210 AFUB_003450 AFUB_003520 AFUB_003800 AFUB_003910 AFUB_004210 AFUB_004370 AFUB_004410 AFUB_004430 AFUB_004530 AFUB_004540 AFUB_004610 AFUB_004660 AFUB_004740 AFUB_004810 AFUB_004870 AFU…
5.15232304232608e-08	91	167	1.70543115859665	Catalytic activity, acting on RNA	http://amigo.geneontology.org/amigo/term/GO:0140098	AFUB_002850 AFUB_002950 AFUB_004810 AFUB_005780 AFUB_006600 AFUB_008430 AFUB_009140 AFUB_009440 AFUB_010170 AFUB_012200 AFUB_013390 AFUB_013650 AFUB_013720 AFUB_014220 AFUB_014310 AFUB_014550 AFUB_015150 AFUB_015550 AFUB_015630 AFUB_016330 AFUB_019690 AFUB_019970 AFUB_022500 AFUB_023390 AFUB_024430 AFUB_026530 AFUB_028660 AFUB_029350 AFUB_029610 AFUB_029660 AFUB_031250 AFUB_031260 AFUB_031620 AFU…
7.63071936523866e-08	525	1342	1.22342943961557	Biosynthetic process	http://amigo.geneontology.org/amigo/term/GO:0009058	AFUB_000110 AFUB_000600 AFUB_000770 AFUB_000960 AFUB_001190 AFUB_001220 AFUB_001520 AFUB_001620 AFUB_001630 AFUB_001780 AFUB_001790 AFUB_001850 AFUB_002410 AFUB_002490 AFUB_002800 AFUB_002850 AFUB_002950 AFUB_002970 AFUB_003520 AFUB_003800 AFUB_003920 AFUB_004210 AFUB_004370 AFUB_004410 AFUB_004430 AFUB_004510 AFUB_004530 AFUB_004610 AFUB_004660 AFUB_004740 AFUB_004810 AFUB_004870 AFUB_005000 AFU…
8.27349010048461e-08	368	896	1.28059319291433	Protein metabolic process	http://amigo.geneontology.org/amigo/term/GO:0019538	AFUB_001100 AFUB_001190 AFUB_001520 AFUB_001630 AFUB_001780 AFUB_002000 AFUB_002410 AFUB_002950 AFUB_002970 AFUB_003040 AFUB_003210 AFUB_003520 AFUB_003800 AFUB_004370 AFUB_004410 AFUB_004430 AFUB_004530 AFUB_004540 AFUB_004610 AFUB_004660 AFUB_004740 AFUB_004810 AFUB_004870 AFUB_004990 AFUB_005000 AFUB_005050 AFUB_005560 AFUB_005690 AFUB_005820 AFUB_006000 AFUB_006010 AFUB_006380 AFUB_006570 AFU…
2.48786164356733e-07	508	1303	1.2194376504387	Organic substance biosynthetic process	http://amigo.geneontology.org/amigo/term/GO:1901576	AFUB_000110 AFUB_000600 AFUB_000770 AFUB_000960 AFUB_001190 AFUB_001220 AFUB_001520 AFUB_001620 AFUB_001630 AFUB_001780 AFUB_001790 AFUB_001850 AFUB_002410 AFUB_002490 AFUB_002800 AFUB_002850 AFUB_002950 AFUB_002970 AFUB_003520 AFUB_003800 AFUB_003920 AFUB_004210 AFUB_004370 AFUB_004410 AFUB_004430 AFUB_004530 AFUB_004610 AFUB_004660 AFUB_004740 AFUB_004810 AFUB_004870 AFUB_005000 AFUB_005060 AFU…
6.49365322984721e-07	339	832	1.27524925281194	RNA metabolic process	http://amigo.geneontology.org/amigo/term/GO:0016070	AFUB_000110 AFUB_000600 AFUB_000960 AFUB_001400 AFUB_001630 AFUB_002540 AFUB_002800 AFUB_002850 AFUB_002950 AFUB_004210 AFUB_004530 AFUB_004570 AFUB_004810 AFUB_005050 AFUB_005170 AFUB_005180 AFUB_005600 AFUB_005660 AFUB_005780 AFUB_006840 AFUB_007080 AFUB_007390 AFUB_007700 AFUB_008120 AFUB_008430 AFUB_008600 AFUB_008620 AFUB_008740 AFUB_009140 AFUB_009440 AFUB_009600 AFUB_009900 AFUB_010170 AFU…
1.35664992873236e-06	203	462	1.36992250917475	Cellular component organization or biogenesis	http://amigo.geneontology.org/amigo/term/GO:0071840	AFUB_001210 AFUB_001400 AFUB_001750 AFUB_002410 AFUB_002540 AFUB_002800 AFUB_003450 AFUB_003910 AFUB_004010 AFUB_004430 AFUB_004570 AFUB_004660 AFUB_004820 AFUB_005020 AFUB_005070 AFUB_005180 AFUB_005560 AFUB_005660 AFUB_007080 AFUB_007260 AFUB_007700 AFUB_007910 AFUB_008070 AFUB_008620 AFUB_008740 AFUB_008750 AFUB_009290 AFUB_009410 AFUB_009600 AFUB_009770 AFUB_010180 AFUB_010410 AFUB_012820 AFU…
3.25219371061646e-06	49	80	1.90549135220126	Translation factor activity, RNA binding	http://amigo.geneontology.org/amigo/term/GO:0008135	AFUB_001630 AFUB_002410 AFUB_002970 AFUB_004370 AFUB_004430 AFUB_005560 AFUB_006770 AFUB_006900 AFUB_008750 AFUB_009410 AFUB_010620 AFUB_011640 AFUB_011730 AFUB_018990 AFUB_024880 AFUB_025360 AFUB_025710 AFUB_026190 AFUB_026950 AFUB_029170 AFUB_030310 AFUB_032070 AFUB_035720 AFUB_037810 AFUB_039410 AFUB_039840 AFUB_040450 AFUB_040500 AFUB_040950 AFUB_042810 AFUB_042960 AFUB_043080 AFUB_050380 AFU…
3.25219371061646e-06	49	80	1.90549135220126	Translation regulator activity, nucleic acid binding	http://amigo.geneontology.org/amigo/term/GO:0090079	AFUB_001630 AFUB_002410 AFUB_002970 AFUB_004370 AFUB_004430 AFUB_005560 AFUB_006770 AFUB_006900 AFUB_008750 AFUB_009410 AFUB_010620 AFUB_011640 AFUB_011730 AFUB_018990 AFUB_024880 AFUB_025360 AFUB_025710 AFUB_026190 AFUB_026950 AFUB_029170 AFUB_030310 AFUB_032070 AFUB_035720 AFUB_037810 AFUB_039410 AFUB_039840 AFUB_040450 AFUB_040500 AFUB_040950 AFUB_042810 AFUB_042960 AFUB_043080 AFUB_050380 AFU…
5.22863241194678e-06	14	14	3.11100628930818	Small ribosomal subunit	http://amigo.geneontology.org/amigo/term/GO:0015935	AFUB_006000 AFUB_006950 AFUB_007360 AFUB_008890 AFUB_014580 AFUB_019230 AFUB_025900 AFUB_035880 AFUB_042090 AFUB_053010 AFUB_058350 AFUB_064340 AFUB_078720 AFUB_088030
5.45055988191714e-06	49	81	1.88196676760618	Translation regulator activity	http://amigo.geneontology.org/amigo/term/GO:0045182	AFUB_001630 AFUB_002410 AFUB_002970 AFUB_004370 AFUB_004430 AFUB_005560 AFUB_006770 AFUB_006900 AFUB_008750 AFUB_009410 AFUB_010620 AFUB_011640 AFUB_011730 AFUB_018990 AFUB_024880 AFUB_025360 AFUB_025710 AFUB_026190 AFUB_026950 AFUB_029170 AFUB_030310 AFUB_032070 AFUB_035720 AFUB_037810 AFUB_039410 AFUB_039840 AFUB_040450 AFUB_040500 AFUB_040950 AFUB_042810 AFUB_042960 AFUB_043080 AFUB_050380 AFU…
7.27454569679876e-06	123	263	1.47174528301887	Catalytic activity, acting on a nucleic acid	http://amigo.geneontology.org/amigo/term/GO:0140640	AFUB_001430 AFUB_001680 AFUB_002800 AFUB_002850 AFUB_002950 AFUB_003450 AFUB_003910 AFUB_004810 AFUB_005780 AFUB_006220 AFUB_006600 AFUB_008430 AFUB_009140 AFUB_009440 AFUB_009910 AFUB_010170 AFUB_012200 AFUB_012540 AFUB_013340 AFUB_013390 AFUB_013400 AFUB_013650 AFUB_013720 AFUB_014220 AFUB_014310 AFUB_014550 AFUB_015150 AFUB_015550 AFUB_015630 AFUB_016330 AFUB_018200 AFUB_019690 AFUB_019760 AFU…
1.34909134011812e-05	17	19	2.78353194306521	Cytoplasmic translation	http://amigo.geneontology.org/amigo/term/GO:0002181	AFUB_002410 AFUB_005560 AFUB_008750 AFUB_009410 AFUB_025710 AFUB_026190 AFUB_028100 AFUB_030310 AFUB_037810 AFUB_040450 AFUB_066200 AFUB_067620 AFUB_072690 AFUB_073040 AFUB_074870 AFUB_089510 AFUB_099160
1.50805507460288e-05	13	13	3.11100628930818	Eukaryotic translation initiation factor 3 complex	http://amigo.geneontology.org/amigo/term/GO:0005852	AFUB_002410 AFUB_005560 AFUB_008750 AFUB_009410 AFUB_025710 AFUB_026190 AFUB_030310 AFUB_037810 AFUB_039840 AFUB_040450 AFUB_072690 AFUB_089510 AFUB_099160
1.70203476671759e-05	15	16	2.91656839622642	Large ribosomal subunit	http://amigo.geneontology.org/amigo/term/GO:0015934	AFUB_001750 AFUB_006380 AFUB_008270 AFUB_011140 AFUB_011390 AFUB_013950 AFUB_018900 AFUB_023990 AFUB_024460 AFUB_043390 AFUB_057220 AFUB_066100 AFUB_069730 AFUB_077280 AFUB_099140
2.86440415343831e-05	386	993	1.21543363124793	Nucleic acid metabolic process	http://amigo.geneontology.org/amigo/term/GO:0090304	AFUB_000110 AFUB_000600 AFUB_000960 AFUB_001400 AFUB_001430 AFUB_001630 AFUB_002540 AFUB_002800 AFUB_002850 AFUB_002950 AFUB_003450 AFUB_003910 AFUB_004210 AFUB_004530 AFUB_004570 AFUB_004810 AFUB_005050 AFUB_005170 AFUB_005180 AFUB_005600 AFUB_005660 AFUB_005780 AFUB_006840 AFUB_007080 AFUB_007390 AFUB_007590 AFUB_007700 AFUB_008120 AFUB_008430 AFUB_008600 AFUB_008620 AFUB_008740 AFUB_009140 AFU…
4.1548710342172e-05	12	12	3.11100628930818	Eukaryotic 43S preinitiation complex	http://amigo.geneontology.org/amigo/term/GO:0016282	AFUB_002410 AFUB_005560 AFUB_008750 AFUB_009410 AFUB_025710 AFUB_026190 AFUB_030310 AFUB_037810 AFUB_040450 AFUB_072690 AFUB_089510 AFUB_099160
4.1548710342172e-05	12	12	3.11100628930818	Eukaryotic 48S preinitiation complex	http://amigo.geneontology.org/amigo/term/GO:0033290	AFUB_002410 AFUB_005560 AFUB_008750 AFUB_009410 AFUB_025710 AFUB_026190 AFUB_030310 AFUB_037810 AFUB_040450 AFUB_072690 AFUB_089510 AFUB_099160
4.1548710342172e-05	12	12	3.11100628930818	Translation preinitiation complex	http://amigo.geneontology.org/amigo/term/GO:0070993	AFUB_002410 AFUB_005560 AFUB_008750 AFUB_009410 AFUB_025710 AFUB_026190 AFUB_030310 AFUB_037810 AFUB_040450 AFUB_072690 AFUB_089510 AFUB_099160
4.1548710342172e-05	12	12	3.11100628930818	RRNA binding	http://amigo.geneontology.org/amigo/term/GO:0019843	AFUB_007360 AFUB_008520 AFUB_011530 AFUB_012370 AFUB_024280 AFUB_027920 AFUB_042090 AFUB_042210 AFUB_042280 AFUB_043040 AFUB_075010 AFUB_082720
4.1548710342172e-05	12	12	3.11100628930818	Formation of cytoplasmic translation initiation complex	http://amigo.geneontology.org/amigo/term/GO:0001732	AFUB_002410 AFUB_005560 AFUB_008750 AFUB_009410 AFUB_025710 AFUB_026190 AFUB_030310 AFUB_037810 AFUB_040450 AFUB_072690 AFUB_089510 AFUB_099160
5.03608517249935e-05	496	1312	1.17790772480676	Organonitrogen compound metabolic process	http://amigo.geneontology.org/amigo/term/GO:1901564	AFUB_000150 AFUB_001100 AFUB_001190 AFUB_001220 AFUB_001520 AFUB_001620 AFUB_001630 AFUB_001780 AFUB_002000 AFUB_002410 AFUB_002490 AFUB_002950 AFUB_002970 AFUB_003040 AFUB_003210 AFUB_003520 AFUB_003800 AFUB_003920 AFUB_004370 AFUB_004410 AFUB_004430 AFUB_004510 AFUB_004530 AFUB_004540 AFUB_004610 AFUB_004660 AFUB_004740 AFUB_004810 AFUB_004870 AFUB_004990 AFUB_005000 AFUB_005050 AFUB_005420 AFU…
0.000109138798789639	722	1988	1.13327272496494	Organic cyclic compound binding	http://amigo.geneontology.org/amigo/term/GO:0097159	AFUB_000100 AFUB_000110 AFUB_000150 AFUB_000260 AFUB_000450 AFUB_000600 AFUB_000780 AFUB_000800 AFUB_000810 AFUB_000960 AFUB_001170 AFUB_001190 AFUB_001470 AFUB_001480 AFUB_001630 AFUB_001680 AFUB_001750 AFUB_001820 AFUB_001840 AFUB_001870 AFUB_002040 AFUB_002090 AFUB_002410 AFUB_002800 AFUB_002850 AFUB_002950 AFUB_002970 AFUB_003200 AFUB_003330 AFUB_003350 AFUB_003400 AFUB_003450 AFUB_003540 AFU…
0.000109138798789639	722	1988	1.13327272496494	Heterocyclic compound binding	http://amigo.geneontology.org/amigo/term/GO:1901363	AFUB_000100 AFUB_000110 AFUB_000150 AFUB_000260 AFUB_000450 AFUB_000600 AFUB_000780 AFUB_000800 AFUB_000810 AFUB_000960 AFUB_001170 AFUB_001190 AFUB_001470 AFUB_001480 AFUB_001630 AFUB_001680 AFUB_001750 AFUB_001820 AFUB_001840 AFUB_001870 AFUB_002040 AFUB_002090 AFUB_002410 AFUB_002800 AFUB_002850 AFUB_002950 AFUB_002970 AFUB_003200 AFUB_003330 AFUB_003350 AFUB_003400 AFUB_003450 AFUB_003540 AFU…
0.000122798903236613	13	14	2.88879155435759	Preribosome	http://amigo.geneontology.org/amigo/term/GO:0030684	AFUB_002540 AFUB_002990 AFUB_004570 AFUB_008620 AFUB_010410 AFUB_014110 AFUB_020410 AFUB_059690 AFUB_062970 AFUB_064630 AFUB_064720 AFUB_065290 AFUB_083330
0.000146801625226762	23	32	2.23603577044025	Ribonucleoprotein complex subunit organization	http://amigo.geneontology.org/amigo/term/GO:0071826	AFUB_002410 AFUB_005560 AFUB_008750 AFUB_009410 AFUB_009600 AFUB_013370 AFUB_022140 AFUB_025710 AFUB_026190 AFUB_027840 AFUB_030310 AFUB_035880 AFUB_037810 AFUB_040450 AFUB_054320 AFUB_061170 AFUB_064610 AFUB_072690 AFUB_082530 AFUB_082720 AFUB_089510 AFUB_091560 AFUB_099160
0.000234307643646899	464	1240	1.17072742760665	Heterocycle metabolic process	http://amigo.geneontology.org/amigo/term/GO:0046483	AFUB_000110 AFUB_000600 AFUB_000960 AFUB_001220 AFUB_001400 AFUB_001430 AFUB_001620 AFUB_001630 AFUB_002540 AFUB_002800 AFUB_002850 AFUB_002950 AFUB_003450 AFUB_003910 AFUB_003920 AFUB_004210 AFUB_004530 AFUB_004570 AFUB_004810 AFUB_005050 AFUB_005170 AFUB_005180 AFUB_005420 AFUB_005600 AFUB_005660 AFUB_005780 AFUB_006840 AFUB_007080 AFUB_007390 AFUB_007590 AFUB_007700 AFUB_007850 AFUB_008120 AFU…
0.000264634519930519	468	1251	1.16849995457161	Cellular aromatic compound metabolic process	http://amigo.geneontology.org/amigo/term/GO:0006725	AFUB_000110 AFUB_000600 AFUB_000960 AFUB_001220 AFUB_001400 AFUB_001430 AFUB_001630 AFUB_002490 AFUB_002540 AFUB_002800 AFUB_002850 AFUB_002950 AFUB_003450 AFUB_003910 AFUB_003920 AFUB_004210 AFUB_004530 AFUB_004570 AFUB_004810 AFUB_005050 AFUB_005170 AFUB_005180 AFUB_005420 AFUB_005600 AFUB_005660 AFUB_005780 AFUB_006840 AFUB_007080 AFUB_007390 AFUB_007590 AFUB_007700 AFUB_007850 AFUB_008120 AFU…
0.00026877708249306	35	58	1.87733138147907	Translation initiation factor activity	http://amigo.geneontology.org/amigo/term/GO:0003743	AFUB_001630 AFUB_002410 AFUB_002970 AFUB_004370 AFUB_004430 AFUB_005560 AFUB_006900 AFUB_008750 AFUB_009410 AFUB_024880 AFUB_025360 AFUB_025710 AFUB_026190 AFUB_030310 AFUB_032070 AFUB_035720 AFUB_037810 AFUB_039840 AFUB_040450 AFUB_040500 AFUB_040950 AFUB_042810 AFUB_042960 AFUB_043080 AFUB_050380 AFUB_053550 AFUB_056990 AFUB_058910 AFUB_060750 AFUB_064670 AFUB_072690 AFUB_088050 AFUB_089510 AFU…
0.000288656727923896	439	1168	1.17431793723671	Nucleobase-containing compound metabolic process	http://amigo.geneontology.org/amigo/term/GO:0006139	AFUB_000110 AFUB_000600 AFUB_000960 AFUB_001400 AFUB_001430 AFUB_001630 AFUB_002540 AFUB_002800 AFUB_002850 AFUB_002950 AFUB_003450 AFUB_003910 AFUB_003920 AFUB_004210 AFUB_004530 AFUB_004570 AFUB_004810 AFUB_005050 AFUB_005170 AFUB_005180 AFUB_005600 AFUB_005660 AFUB_005780 AFUB_006840 AFUB_007080 AFUB_007390 AFUB_007590 AFUB_007700 AFUB_007850 AFUB_008120 AFUB_008430 AFUB_008600 AFUB_008620 AFU…
0.000308650135731541	22	31	2.2078109149929	Ribonucleoprotein complex assembly	http://amigo.geneontology.org/amigo/term/GO:0022618	AFUB_002410 AFUB_005560 AFUB_008750 AFUB_009410 AFUB_009600 AFUB_013370 AFUB_022140 AFUB_025710 AFUB_026190 AFUB_027840 AFUB_030310 AFUB_035880 AFUB_037810 AFUB_040450 AFUB_054320 AFUB_061170 AFUB_064610 AFUB_072690 AFUB_082720 AFUB_089510 AFUB_091560 AFUB_099160
0.000321362870315772	12	13	2.87169811320755	Cytoplasmic translational initiation	http://amigo.geneontology.org/amigo/term/GO:0002183	AFUB_002410 AFUB_005560 AFUB_008750 AFUB_009410 AFUB_025710 AFUB_026190 AFUB_030310 AFUB_037810 AFUB_040450 AFUB_072690 AFUB_089510 AFUB_099160
0.000567381675713442	26	40	2.02215408805031	Mitochondrion organization	http://amigo.geneontology.org/amigo/term/GO:0007005	AFUB_004820 AFUB_007700 AFUB_009290 AFUB_014330 AFUB_020910 AFUB_025430 AFUB_030400 AFUB_035350 AFUB_036190 AFUB_038330 AFUB_039600 AFUB_042840 AFUB_050730 AFUB_063100 AFUB_067070 AFUB_070660 AFUB_072340 AFUB_073850 AFUB_088470 AFUB_089690 AFUB_091000 AFUB_093100 AFUB_093170 AFUB_093870 AFUB_094250 AFUB_101750
0.000621431403670857	19	26	2.27342767295597	Translational elongation	http://amigo.geneontology.org/amigo/term/GO:0006414	AFUB_004430 AFUB_006770 AFUB_007210 AFUB_010620 AFUB_011640 AFUB_011730 AFUB_018990 AFUB_025910 AFUB_026950 AFUB_028100 AFUB_029170 AFUB_054700 AFUB_065210 AFUB_066200 AFUB_067620 AFUB_073040 AFUB_085990 AFUB_091240 AFUB_093730
0.000698829226668985	35	60	1.8147536687631	Translational initiation	http://amigo.geneontology.org/amigo/term/GO:0006413	AFUB_001630 AFUB_002410 AFUB_002970 AFUB_004370 AFUB_004430 AFUB_005560 AFUB_006900 AFUB_008750 AFUB_009410 AFUB_024880 AFUB_025360 AFUB_025710 AFUB_026190 AFUB_030310 AFUB_032070 AFUB_035720 AFUB_037810 AFUB_039840 AFUB_040450 AFUB_040500 AFUB_040950 AFUB_042810 AFUB_042960 AFUB_043080 AFUB_050380 AFUB_053550 AFUB_056990 AFUB_058910 AFUB_060750 AFUB_064670 AFUB_072690 AFUB_088050 AFUB_089510 AFU…
0.000793672842723628	477	1292	1.15482490272374	Organic cyclic compound metabolic process	http://amigo.geneontology.org/amigo/term/GO:1901360	AFUB_000110 AFUB_000600 AFUB_000960 AFUB_001220 AFUB_001400 AFUB_001430 AFUB_001620 AFUB_001630 AFUB_002490 AFUB_002540 AFUB_002800 AFUB_002850 AFUB_002950 AFUB_003450 AFUB_003910 AFUB_003920 AFUB_004210 AFUB_004530 AFUB_004570 AFUB_004810 AFUB_005050 AFUB_005060 AFUB_005170 AFUB_005180 AFUB_005420 AFUB_005600 AFUB_005660 AFUB_005780 AFUB_006840 AFUB_007080 AFUB_007390 AFUB_007590 AFUB_007700 AFU…
0.00103065009199926	75	158	1.47674349176021	Mitochondrial envelope	http://amigo.geneontology.org/amigo/term/GO:0005740	AFUB_001830 AFUB_002260 AFUB_003000 AFUB_004820 AFUB_004880 AFUB_005740 AFUB_006020 AFUB_007700 AFUB_007850 AFUB_009290 AFUB_009780 AFUB_009910 AFUB_011310 AFUB_012960 AFUB_013640 AFUB_014120 AFUB_014330 AFUB_014880 AFUB_018130 AFUB_018700 AFUB_018980 AFUB_020490 AFUB_020910 AFUB_022090 AFUB_022480 AFUB_024970 AFUB_027880 AFUB_027940 AFUB_030400 AFUB_030630 AFUB_032340 AFUB_032440 AFUB_032610 AFU…
0.00103769342409572	73	153	1.48433633411436	Mitochondrial membrane	http://amigo.geneontology.org/amigo/term/GO:0031966	AFUB_001830 AFUB_002260 AFUB_003000 AFUB_004820 AFUB_004880 AFUB_005740 AFUB_006020 AFUB_007700 AFUB_009290 AFUB_009780 AFUB_009910 AFUB_011310 AFUB_012960 AFUB_013640 AFUB_014120 AFUB_014330 AFUB_014880 AFUB_018130 AFUB_018700 AFUB_018980 AFUB_020490 AFUB_020910 AFUB_022090 AFUB_022480 AFUB_024970 AFUB_027880 AFUB_027940 AFUB_030400 AFUB_030630 AFUB_032340 AFUB_032440 AFUB_032610 AFUB_034770 AFU…
0.00242126087999014	10	11	2.82818753573471	Ribosomal large subunit biogenesis	http://amigo.geneontology.org/amigo/term/GO:0042273	AFUB_008620 AFUB_014590 AFUB_027840 AFUB_053550 AFUB_061170 AFUB_064720 AFUB_065290 AFUB_082720 AFUB_093670 AFUB_099140
0.00251548224156411	22	34	2.01300406955235	Mitochondrial matrix	http://amigo.geneontology.org/amigo/term/GO:0005759	AFUB_002260 AFUB_025430 AFUB_026900 AFUB_027490 AFUB_027640 AFUB_028130 AFUB_028270 AFUB_028660 AFUB_028670 AFUB_040100 AFUB_042560 AFUB_054850 AFUB_055650 AFUB_057220 AFUB_060300 AFUB_064340 AFUB_066100 AFUB_069080 AFUB_069730 AFUB_070070 AFUB_094700 AFUB_099380
0.00261686353160929	21	33	2.04159787735849	5 -3 RNA polymerase activity	http://amigo.geneontology.org/amigo/term/GO:0034062	AFUB_002850 AFUB_013390 AFUB_013650 AFUB_014220 AFUB_022500 AFUB_029350 AFUB_031250 AFUB_031260 AFUB_031850 AFUB_042250 AFUB_053810 AFUB_054830 AFUB_058690 AFUB_068960 AFUB_074260 AFUB_088420 AFUB_088490 AFUB_088640 AFUB_089150 AFUB_089390 AFUB_093690
0.00261686353160929	21	33	2.04159787735849	RNA polymerase activity	http://amigo.geneontology.org/amigo/term/GO:0097747	AFUB_002850 AFUB_013390 AFUB_013650 AFUB_014220 AFUB_022500 AFUB_029350 AFUB_031250 AFUB_031260 AFUB_031850 AFUB_042250 AFUB_053810 AFUB_054830 AFUB_058690 AFUB_068960 AFUB_074260 AFUB_088420 AFUB_088490 AFUB_088640 AFUB_089150 AFUB_089390 AFUB_093690
0.00272577383019235	20	30	2.07400419287212	DNA-directed 5 -3 RNA polymerase activity	http://amigo.geneontology.org/amigo/term/GO:0003899	AFUB_002850 AFUB_013390 AFUB_013650 AFUB_014220 AFUB_022500 AFUB_029350 AFUB_031250 AFUB_031260 AFUB_031850 AFUB_053810 AFUB_054830 AFUB_058690 AFUB_068960 AFUB_074260 AFUB_088420 AFUB_088490 AFUB_088640 AFUB_089150 AFUB_089390 AFUB_093690
0.00272808811592332	31	54	1.78594805497321	RNA modification	http://amigo.geneontology.org/amigo/term/GO:0009451	AFUB_005050 AFUB_005660 AFUB_007080 AFUB_013370 AFUB_013720 AFUB_014310 AFUB_024410 AFUB_032030 AFUB_040700 AFUB_043780 AFUB_050380 AFUB_051980 AFUB_052510 AFUB_053260 AFUB_055830 AFUB_057170 AFUB_058700 AFUB_059120 AFUB_059220 AFUB_059690 AFUB_059920 AFUB_060070 AFUB_070370 AFUB_073650 AFUB_074870 AFUB_076550 AFUB_090410 AFUB_093340 AFUB_093850 AFUB_094130 AFUB_095650
0.00428746901833688	57	118	1.50277422449632	Mitochondrial inner membrane	http://amigo.geneontology.org/amigo/term/GO:0005743	AFUB_001830 AFUB_002260 AFUB_003000 AFUB_004820 AFUB_005740 AFUB_006020 AFUB_007700 AFUB_009290 AFUB_009910 AFUB_012960 AFUB_013640 AFUB_014120 AFUB_014880 AFUB_018130 AFUB_018700 AFUB_018980 AFUB_020490 AFUB_022090 AFUB_022480 AFUB_024970 AFUB_027880 AFUB_027940 AFUB_030400 AFUB_030630 AFUB_032340 AFUB_032440 AFUB_032610 AFUB_034770 AFUB_034880 AFUB_035350 AFUB_036190 AFUB_039600 AFUB_041720 AFU…
0.00482508612790558	58	121	1.49122615520557	Organelle inner membrane	http://amigo.geneontology.org/amigo/term/GO:0019866	AFUB_001830 AFUB_002260 AFUB_003000 AFUB_004820 AFUB_005740 AFUB_006020 AFUB_007700 AFUB_009290 AFUB_009910 AFUB_012960 AFUB_013640 AFUB_014120 AFUB_014880 AFUB_018130 AFUB_018700 AFUB_018980 AFUB_020490 AFUB_022090 AFUB_022480 AFUB_024970 AFUB_027880 AFUB_027940 AFUB_030400 AFUB_030630 AFUB_032340 AFUB_032440 AFUB_032610 AFUB_034770 AFUB_034880 AFUB_035350 AFUB_036190 AFUB_039600 AFUB_041720 AFU…
0.00482508612790558	36	67	1.671585468882	Catalytic activity, acting on a tRNA	http://amigo.geneontology.org/amigo/term/GO:0140101	AFUB_002950 AFUB_004810 AFUB_005780 AFUB_008430 AFUB_010170 AFUB_013720 AFUB_014310 AFUB_015550 AFUB_019690 AFUB_019970 AFUB_028660 AFUB_029660 AFUB_031620 AFUB_031950 AFUB_039540 AFUB_040700 AFUB_043780 AFUB_043830 AFUB_051980 AFUB_052080 AFUB_052520 AFUB_053480 AFUB_055830 AFUB_057170 AFUB_059120 AFUB_064920 AFUB_067530 AFUB_069820 AFUB_074870 AFUB_082690 AFUB_082710 AFUB_087990 AFUB_092940 AFU…
0.00950185493255588	588	1652	1.1113436805062	Intracellular membrane-bounded organelle	http://amigo.geneontology.org/amigo/term/GO:0043231	AFUB_000110 AFUB_000600 AFUB_000960 AFUB_001100 AFUB_001400 AFUB_001470 AFUB_001480 AFUB_001630 AFUB_001810 AFUB_001820 AFUB_001830 AFUB_001840 AFUB_001850 AFUB_001880 AFUB_002260 AFUB_002370 AFUB_002540 AFUB_002800 AFUB_002920 AFUB_003000 AFUB_003210 AFUB_003450 AFUB_003870 AFUB_004120 AFUB_004210 AFUB_004370 AFUB_004410 AFUB_004480 AFUB_004560 AFUB_004570 AFUB_004710 AFUB_004740 AFUB_004820 AFU…
0.00956361784553303	55	116	1.47504608544784	TRNA metabolic process	http://amigo.geneontology.org/amigo/term/GO:0006399	AFUB_002950 AFUB_004810 AFUB_005050 AFUB_005660 AFUB_005780 AFUB_008430 AFUB_009140 AFUB_010170 AFUB_013720 AFUB_013760 AFUB_013840 AFUB_014310 AFUB_015550 AFUB_015810 AFUB_019690 AFUB_019970 AFUB_022140 AFUB_024410 AFUB_027720 AFUB_028660 AFUB_029660 AFUB_031950 AFUB_039540 AFUB_040320 AFUB_040700 AFUB_043780 AFUB_043830 AFUB_050380 AFUB_051980 AFUB_052080 AFUB_052520 AFUB_055830 AFUB_057170 AFU…
0.00995109463411163	588	1653	1.11066891202988	Membrane-bounded organelle	http://amigo.geneontology.org/amigo/term/GO:0043227	AFUB_000110 AFUB_000600 AFUB_000960 AFUB_001100 AFUB_001400 AFUB_001470 AFUB_001480 AFUB_001630 AFUB_001810 AFUB_001820 AFUB_001830 AFUB_001840 AFUB_001850 AFUB_001880 AFUB_002260 AFUB_002370 AFUB_002540 AFUB_002800 AFUB_002920 AFUB_003000 AFUB_003210 AFUB_003450 AFUB_003870 AFUB_004120 AFUB_004210 AFUB_004370 AFUB_004410 AFUB_004480 AFUB_004560 AFUB_004570 AFUB_004710 AFUB_004740 AFUB_004820 AFU…
0.0107398334206141	18	28	1.99993261455526	RNA helicase activity	http://amigo.geneontology.org/amigo/term/GO:0003724	AFUB_006600 AFUB_014550 AFUB_015150 AFUB_015630 AFUB_016330 AFUB_023390 AFUB_024430 AFUB_026530 AFUB_029610 AFUB_040950 AFUB_050940 AFUB_064250 AFUB_064750 AFUB_066120 AFUB_070250 AFUB_074860 AFUB_077090 AFUB_077140
0.0107398334206141	18	28	1.99993261455526	ATP-dependent activity, acting on RNA	http://amigo.geneontology.org/amigo/term/GO:0008186	AFUB_006600 AFUB_014550 AFUB_015150 AFUB_015630 AFUB_016330 AFUB_023390 AFUB_024430 AFUB_026530 AFUB_029610 AFUB_040950 AFUB_050940 AFUB_064250 AFUB_064750 AFUB_066120 AFUB_070250 AFUB_074860 AFUB_077090 AFUB_077140
0.0128402563991913	13	18	2.24683787561146	Translation elongation factor activity	http://amigo.geneontology.org/amigo/term/GO:0003746	AFUB_004430 AFUB_006770 AFUB_010620 AFUB_011640 AFUB_011730 AFUB_018990 AFUB_026950 AFUB_029170 AFUB_054700 AFUB_065210 AFUB_085990 AFUB_091240 AFUB_093730
0.0147882431837842	42	86	1.53720310765816	Nucleotidyltransferase activity	http://amigo.geneontology.org/amigo/term/GO:0016779	AFUB_002850 AFUB_005050 AFUB_007380 AFUB_009440 AFUB_009910 AFUB_013390 AFUB_013640 AFUB_013650 AFUB_014220 AFUB_014880 AFUB_015920 AFUB_022500 AFUB_022810 AFUB_029350 AFUB_031250 AFUB_031260 AFUB_031850 AFUB_032340 AFUB_035930 AFUB_042250 AFUB_044870 AFUB_053810 AFUB_054830 AFUB_058690 AFUB_060070 AFUB_060300 AFUB_064400 AFUB_068960 AFUB_074150 AFUB_074260 AFUB_074530 AFUB_074830 AFUB_082500 AFU…
0.016110847977554	8	9	2.76533892382949	Cytochrome complex assembly	http://amigo.geneontology.org/amigo/term/GO:0017004	AFUB_030400 AFUB_036190 AFUB_039600 AFUB_041720 AFUB_063100 AFUB_070660 AFUB_094250 AFUB_101750
0.0185465111910481	79	182	1.35038185085355	Organelle envelope	http://amigo.geneontology.org/amigo/term/GO:0031967	AFUB_001830 AFUB_002260 AFUB_003000 AFUB_003210 AFUB_004820 AFUB_004880 AFUB_005740 AFUB_006020 AFUB_007700 AFUB_007850 AFUB_009290 AFUB_009780 AFUB_009910 AFUB_011310 AFUB_012580 AFUB_012960 AFUB_013640 AFUB_014120 AFUB_014330 AFUB_014880 AFUB_018130 AFUB_018700 AFUB_018980 AFUB_020490 AFUB_020910 AFUB_022090 AFUB_022480 AFUB_024970 AFUB_027880 AFUB_027940 AFUB_030400 AFUB_030630 AFUB_032340 AFU…
0.0185465111910481	79	182	1.35038185085355	Envelope	http://amigo.geneontology.org/amigo/term/GO:0031975	AFUB_001830 AFUB_002260 AFUB_003000 AFUB_003210 AFUB_004820 AFUB_004880 AFUB_005740 AFUB_006020 AFUB_007700 AFUB_007850 AFUB_009290 AFUB_009780 AFUB_009910 AFUB_011310 AFUB_012580 AFUB_012960 AFUB_013640 AFUB_014120 AFUB_014330 AFUB_014880 AFUB_018130 AFUB_018700 AFUB_018980 AFUB_020490 AFUB_020910 AFUB_022090 AFUB_022480 AFUB_024970 AFUB_027880 AFUB_027940 AFUB_030400 AFUB_030630 AFUB_032340 AFU…
0.0217046508790248	9	11	2.54536878216123	Mitochondrial translation	http://amigo.geneontology.org/amigo/term/GO:0032543	AFUB_004740 AFUB_043830 AFUB_054700 AFUB_057220 AFUB_061190 AFUB_065210 AFUB_069730 AFUB_070330 AFUB_070660
0.0240781879580899	15	23	2.02891714520098	Organophosphate ester transport	http://amigo.geneontology.org/amigo/term/GO:0015748	AFUB_001830 AFUB_005740 AFUB_008070 AFUB_030630 AFUB_032440 AFUB_032610 AFUB_041780 AFUB_042110 AFUB_052560 AFUB_067330 AFUB_073670 AFUB_078550 AFUB_093110 AFUB_094330 AFUB_096270
0.0266682520202275	13	19	2.12858325057928	Mitochondrial transport	http://amigo.geneontology.org/amigo/term/GO:0006839	AFUB_004820 AFUB_009290 AFUB_014330 AFUB_020910 AFUB_035350 AFUB_050730 AFUB_069300 AFUB_088470 AFUB_089690 AFUB_091000 AFUB_093100 AFUB_093170 AFUB_095330
0.041781705825342	7	8	2.72213050314465	Ribosome assembly	http://amigo.geneontology.org/amigo/term/GO:0042255	AFUB_001210 AFUB_027840 AFUB_032720 AFUB_035880 AFUB_053550 AFUB_061170 AFUB_082720
0.041781705825342	7	8	2.72213050314465	Outer mitochondrial membrane protein complex	http://amigo.geneontology.org/amigo/term/GO:0098799	AFUB_014330 AFUB_020910 AFUB_067070 AFUB_077390 AFUB_088470 AFUB_093100 AFUB_093870
Species	Type of genes	Criteria	Number of genes
A. fumigatus	downregulated	DEG; lo2FC <-1	942
Enrichment FDR	nGenes	Pathway Genes	Fold Enrichment	Pathway	URL	Genes
6.10473e-11	141	804	1.85558	Oxidoreductase activity	http://amigo.geneontology.org/amigo/term/GO:0016491	AFUB_000120 AFUB_000390 AFUB_000900 AFUB_000940 AFUB_001150 AFUB_001360 AFUB_001420 AFUB_004730 AFUB_007020 AFUB_007180 AFUB_007560 AFUB_007730 AFUB_007840 AFUB_011680 AFUB_013150 AFUB_013920 AFUB_013940 AFUB_015610 AFUB_016560 AFUB_016870 AFUB_016960 AFUB_017800 AFUB_017810 AFUB_018370 AFUB_018920 AFUB_019980 AFUB_021550 AFUB_022250 AFUB_024800 AFUB_025260 AFUB_026310 AFUB_026740 AFUB_028910 AFU…
7.29508e-10	110	596	1.95282	Transmembrane transport	http://amigo.geneontology.org/amigo/term/GO:0055085	AFUB_000250 AFUB_001570 AFUB_002200 AFUB_003120 AFUB_005120 AFUB_005210 AFUB_006820 AFUB_008540 AFUB_010350 AFUB_011270 AFUB_011710 AFUB_011780 AFUB_012320 AFUB_012700 AFUB_016070 AFUB_016270 AFUB_016840 AFUB_016880 AFUB_017190 AFUB_017890 AFUB_017920 AFUB_018450 AFUB_018540 AFUB_020570 AFUB_021140 AFUB_021440 AFUB_021600 AFUB_022920 AFUB_024300 AFUB_025700 AFUB_026320 AFUB_026350 AFUB_027160 AFU…
7.29508e-10	108	582	1.96344	Transmembrane transporter activity	http://amigo.geneontology.org/amigo/term/GO:0022857	AFUB_000250 AFUB_001570 AFUB_002200 AFUB_003120 AFUB_005120 AFUB_005210 AFUB_006820 AFUB_008540 AFUB_010350 AFUB_011270 AFUB_011710 AFUB_011780 AFUB_012320 AFUB_012700 AFUB_016070 AFUB_016270 AFUB_016840 AFUB_016880 AFUB_017190 AFUB_017920 AFUB_018450 AFUB_018540 AFUB_020570 AFUB_021140 AFUB_021440 AFUB_021600 AFUB_022920 AFUB_024300 AFUB_025700 AFUB_026320 AFUB_026350 AFUB_027160 AFUB_028420 AFU…
1.86509e-09	108	593	1.92702	Transporter activity	http://amigo.geneontology.org/amigo/term/GO:0005215	AFUB_000250 AFUB_001570 AFUB_002200 AFUB_003120 AFUB_005120 AFUB_005210 AFUB_006820 AFUB_008540 AFUB_010350 AFUB_011270 AFUB_011710 AFUB_011780 AFUB_012320 AFUB_012700 AFUB_016070 AFUB_016270 AFUB_016840 AFUB_016880 AFUB_017190 AFUB_017920 AFUB_018450 AFUB_018540 AFUB_020570 AFUB_021140 AFUB_021440 AFUB_021600 AFUB_022920 AFUB_024300 AFUB_025700 AFUB_026320 AFUB_026350 AFUB_027160 AFUB_028420 AFU…
9.77152e-09	23	52	4.67995	Organic acid transmembrane transporter activity	http://amigo.geneontology.org/amigo/term/GO:0005342	AFUB_008540 AFUB_011780 AFUB_018450 AFUB_026350 AFUB_033350 AFUB_034210 AFUB_049180 AFUB_053770 AFUB_062330 AFUB_081190 AFUB_081390 AFUB_081680 AFUB_084410 AFUB_085160 AFUB_085770 AFUB_087020 AFUB_087310 AFUB_087660 AFUB_089830 AFUB_099540 AFUB_099680 AFUB_099900 AFUB_100780
9.77152e-09	23	52	4.67995	Carboxylic acid transmembrane transporter activity	http://amigo.geneontology.org/amigo/term/GO:0046943	AFUB_008540 AFUB_011780 AFUB_018450 AFUB_026350 AFUB_033350 AFUB_034210 AFUB_049180 AFUB_053770 AFUB_062330 AFUB_081190 AFUB_081390 AFUB_081680 AFUB_084410 AFUB_085160 AFUB_085770 AFUB_087020 AFUB_087310 AFUB_087660 AFUB_089830 AFUB_099540 AFUB_099680 AFUB_099900 AFUB_100780
1.53899e-08	22	49	4.75054	Amino acid transmembrane transporter activity	http://amigo.geneontology.org/amigo/term/GO:0015171	AFUB_008540 AFUB_011780 AFUB_018450 AFUB_026350 AFUB_034210 AFUB_049180 AFUB_053770 AFUB_062330 AFUB_081190 AFUB_081390 AFUB_081680 AFUB_084410 AFUB_085160 AFUB_085770 AFUB_087020 AFUB_087310 AFUB_087660 AFUB_089830 AFUB_099540 AFUB_099680 AFUB_099900 AFUB_100780
6.6459e-06	15	32	4.95973	Oxidoreductase activity, acting on the aldehyde or oxo group of donors, NAD or NADP as acceptor	http://amigo.geneontology.org/amigo/term/GO:0016620	AFUB_000120 AFUB_017800 AFUB_033130 AFUB_041900 AFUB_045000 AFUB_065270 AFUB_065690 AFUB_070420 AFUB_077440 AFUB_082030 AFUB_084300 AFUB_087580 AFUB_093370 AFUB_099330 AFUB_100290
9.37137e-05	15	38	4.17661	Oxidoreductase activity, acting on the aldehyde or oxo group of donors	http://amigo.geneontology.org/amigo/term/GO:0016903	AFUB_000120 AFUB_017800 AFUB_033130 AFUB_041900 AFUB_045000 AFUB_065270 AFUB_065690 AFUB_070420 AFUB_077440 AFUB_082030 AFUB_084300 AFUB_087580 AFUB_093370 AFUB_099330 AFUB_100290
0.000752181	30	135	2.35128	Flavin adenine dinucleotide binding	http://amigo.geneontology.org/amigo/term/GO:0050660	AFUB_000940 AFUB_007730 AFUB_013150 AFUB_016870 AFUB_017810 AFUB_022290 AFUB_025260 AFUB_030090 AFUB_030100 AFUB_030670 AFUB_033180 AFUB_034180 AFUB_044650 AFUB_044660 AFUB_046490 AFUB_047400 AFUB_048390 AFUB_049100 AFUB_057580 AFUB_058860 AFUB_061650 AFUB_066340 AFUB_068250 AFUB_079620 AFUB_079740 AFUB_085580 AFUB_088630 AFUB_092510 AFUB_096450 AFUB_101160
0.00193478	381	3416	1.18011	Catalytic activity	http://amigo.geneontology.org/amigo/term/GO:0003824	AFUB_000010 AFUB_000120 AFUB_000290 AFUB_000340 AFUB_000390 AFUB_000710 AFUB_000900 AFUB_000940 AFUB_001150 AFUB_001260 AFUB_001360 AFUB_001420 AFUB_002550 AFUB_002760 AFUB_003430 AFUB_003550 AFUB_003960 AFUB_004150 AFUB_004730 AFUB_005120 AFUB_005620 AFUB_005710 AFUB_005860 AFUB_005920 AFUB_006350 AFUB_007020 AFUB_007180 AFUB_007560 AFUB_007680 AFUB_007730 AFUB_007840 AFUB_010960 AFUB_011050 AFU…
0.00266094	22	91	2.55798	Hydrolase activity, acting on carbon-nitrogen (but not peptide) bonds	http://amigo.geneontology.org/amigo/term/GO:0016810	AFUB_014060 AFUB_018110 AFUB_018300 AFUB_019100 AFUB_020970 AFUB_025030 AFUB_026520 AFUB_047110 AFUB_048920 AFUB_050020 AFUB_050880 AFUB_051370 AFUB_056680 AFUB_056690 AFUB_073990 AFUB_076270 AFUB_078670 AFUB_082300 AFUB_088260 AFUB_093260 AFUB_099250 AFUB_100360
0.00299761	7	12	6.1721	Amide transport	http://amigo.geneontology.org/amigo/term/GO:0042886	AFUB_000250 AFUB_005210 AFUB_011710 AFUB_061590 AFUB_076100 AFUB_076280 AFUB_095100
0.00716558	27	132	2.16424	Monooxygenase activity	http://amigo.geneontology.org/amigo/term/GO:0004497	AFUB_000390 AFUB_000940 AFUB_004730 AFUB_013150 AFUB_016960 AFUB_025260 AFUB_030050 AFUB_033180 AFUB_034180 AFUB_034190 AFUB_044790 AFUB_046390 AFUB_047400 AFUB_055040 AFUB_065050 AFUB_066340 AFUB_070720 AFUB_071560 AFUB_075500 AFUB_075780 AFUB_079740 AFUB_085810 AFUB_092200 AFUB_092510 AFUB_096450 AFUB_096530 AFUB_100420
0.00949723	7	14	5.29037	N,N-dimethylaniline monooxygenase activity	http://amigo.geneontology.org/amigo/term/GO:0004499	AFUB_000940 AFUB_025260 AFUB_033180 AFUB_034180 AFUB_047400 AFUB_066340 AFUB_096450
0.017117	227	1959	1.22605	Intrinsic component of membrane	http://amigo.geneontology.org/amigo/term/GO:0031224	AFUB_000250 AFUB_000340 AFUB_000710 AFUB_001420 AFUB_001570 AFUB_002200 AFUB_003120 AFUB_003160 AFUB_003740 AFUB_004150 AFUB_004770 AFUB_005120 AFUB_005210 AFUB_006350 AFUB_006820 AFUB_008540 AFUB_009620 AFUB_010350 AFUB_011180 AFUB_011270 AFUB_011710 AFUB_011780 AFUB_012320 AFUB_012700 AFUB_013100 AFUB_013310 AFUB_013620 AFUB_015530 AFUB_016070 AFUB_016270 AFUB_016840 AFUB_016880 AFUB_017190 AFU…
0.0220247	5	8	6.61297	Peptide transport	http://amigo.geneontology.org/amigo/term/GO:0015833	AFUB_000250 AFUB_011710 AFUB_061590 AFUB_076100 AFUB_076280
0.0291871	118	934	1.33675	Transport	http://amigo.geneontology.org/amigo/term/GO:0006810	AFUB_000250 AFUB_001420 AFUB_001570 AFUB_002200 AFUB_003120 AFUB_005120 AFUB_005210 AFUB_006820 AFUB_008540 AFUB_010350 AFUB_011270 AFUB_011710 AFUB_011780 AFUB_012320 AFUB_012700 AFUB_016070 AFUB_016270 AFUB_016840 AFUB_016880 AFUB_017190 AFUB_017890 AFUB_017920 AFUB_018450 AFUB_018540 AFUB_020040 AFUB_020570 AFUB_021140 AFUB_021440 AFUB_021600 AFUB_022920 AFUB_024300 AFUB_025700 AFUB_026320 AFU…
0.0306535	119	947	1.32958	Localization	http://amigo.geneontology.org/amigo/term/GO:0051179	AFUB_000250 AFUB_001420 AFUB_001570 AFUB_002200 AFUB_003120 AFUB_005120 AFUB_005210 AFUB_006820 AFUB_008540 AFUB_010350 AFUB_011270 AFUB_011710 AFUB_011780 AFUB_012320 AFUB_012700 AFUB_016070 AFUB_016270 AFUB_016840 AFUB_016880 AFUB_017190 AFUB_017890 AFUB_017920 AFUB_018450 AFUB_018540 AFUB_020040 AFUB_020570 AFUB_021140 AFUB_021440 AFUB_021600 AFUB_022920 AFUB_023770 AFUB_024300 AFUB_025700 AFU…
0.0306535	222	1936	1.21329	Integral component of membrane	http://amigo.geneontology.org/amigo/term/GO:0016021	AFUB_000250 AFUB_000340 AFUB_000710 AFUB_001420 AFUB_001570 AFUB_002200 AFUB_003120 AFUB_003160 AFUB_003740 AFUB_004150 AFUB_004770 AFUB_005120 AFUB_005210 AFUB_006350 AFUB_006820 AFUB_008540 AFUB_009620 AFUB_010350 AFUB_011180 AFUB_011270 AFUB_011710 AFUB_011780 AFUB_012320 AFUB_012700 AFUB_013100 AFUB_013310 AFUB_013620 AFUB_016070 AFUB_016270 AFUB_016840 AFUB_016880 AFUB_017190 AFUB_017500 AFU…
0.0308033	118	939	1.32964	Establishment of localization	http://amigo.geneontology.org/amigo/term/GO:0051234	AFUB_000250 AFUB_001420 AFUB_001570 AFUB_002200 AFUB_003120 AFUB_005120 AFUB_005210 AFUB_006820 AFUB_008540 AFUB_010350 AFUB_011270 AFUB_011710 AFUB_011780 AFUB_012320 AFUB_012700 AFUB_016070 AFUB_016270 AFUB_016840 AFUB_016880 AFUB_017190 AFUB_017890 AFUB_017920 AFUB_018450 AFUB_018540 AFUB_020040 AFUB_020570 AFUB_021140 AFUB_021440 AFUB_021600 AFUB_022920 AFUB_024300 AFUB_025700 AFUB_026320 AFU…
0.0356345	3	3	10.5807	Nucleobase catabolic process	http://amigo.geneontology.org/amigo/term/GO:0046113	AFUB_025030 AFUB_076270 AFUB_099250
0.0356345	3	3	10.5807	Purine nucleobase catabolic process	http://amigo.geneontology.org/amigo/term/GO:0006145	AFUB_025030 AFUB_076270 AFUB_099250
0.0356345	3	3	10.5807	Ammonium transmembrane transport	http://amigo.geneontology.org/amigo/term/GO:0072488	AFUB_010350 AFUB_022920 AFUB_058590
0.0356345	3	3	10.5807	Ammonium transmembrane transporter activity	http://amigo.geneontology.org/amigo/term/GO:0008519	AFUB_010350 AFUB_022920 AFUB_058590
0.0356345	7	18	4.11474	Oxidoreductase activity, acting on paired donors, with incorporation or reduction of molecular oxygen, NAD(P)H as one donor, and incorporation of one atom of oxygen	http://amigo.geneontology.org/amigo/term/GO:0016709	AFUB_000940 AFUB_025260 AFUB_033180 AFUB_034180 AFUB_047400 AFUB_066340 AFUB_096450
0.0356345	3	3	10.5807	Ammonium transport	http://amigo.geneontology.org/amigo/term/GO:0015696	AFUB_010350 AFUB_022920 AFUB_058590
0.0407652	22	115	2.02414	Oxidoreductase activity, acting on paired donors, with incorporation or reduction of molecular oxygen	http://amigo.geneontology.org/amigo/term/GO:0016705	AFUB_000390 AFUB_000940 AFUB_004730 AFUB_016960 AFUB_025260 AFUB_030050 AFUB_033180 AFUB_034180 AFUB_034190 AFUB_044790 AFUB_046390 AFUB_047400 AFUB_066340 AFUB_071560 AFUB_075500 AFUB_075780 AFUB_085810 AFUB_092200 AFUB_096450 AFUB_096530 AFUB_100420 AFUB_100690
0.0494196	5	10	5.29037	Purine nucleobase metabolic process	http://amigo.geneontology.org/amigo/term/GO:0006144	AFUB_025030 AFUB_026310 AFUB_059940 AFUB_076270 AFUB_099250
Species	Type of genes	Criteria	Number of genes
A. fumigatus	downregulated	DEG; lo2FC <-0.5	2070
Enrichment FDR	nGenes	Pathway Genes	Fold Enrichment	Pathway	URL	Genes
4.8958700217903e-14	265	804	1.58442783652196	Oxidoreductase activity	http://amigo.geneontology.org/amigo/term/GO:0016491	AFUB_000030 AFUB_000120 AFUB_000390 AFUB_000410 AFUB_000900 AFUB_000940 AFUB_001150 AFUB_001360 AFUB_001420 AFUB_002170 AFUB_003560 AFUB_004350 AFUB_004450 AFUB_004500 AFUB_004730 AFUB_005100 AFUB_007020 AFUB_007180 AFUB_007560 AFUB_007690 AFUB_007730 AFUB_007800 AFUB_007840 AFUB_007980 AFUB_009370 AFUB_011090 AFUB_011260 AFUB_011680 AFUB_012300 AFUB_012310 AFUB_013150 AFUB_013900 AFUB_013920 AFU…
3.00443020426211e-05	175	582	1.44543212473993	Transmembrane transporter activity	http://amigo.geneontology.org/amigo/term/GO:0022857	AFUB_000250 AFUB_001570 AFUB_002200 AFUB_002310 AFUB_003120 AFUB_003610 AFUB_005120 AFUB_005210 AFUB_005390 AFUB_006820 AFUB_008540 AFUB_010350 AFUB_011270 AFUB_011560 AFUB_011710 AFUB_011780 AFUB_012320 AFUB_012390 AFUB_012700 AFUB_016070 AFUB_016140 AFUB_016270 AFUB_016530 AFUB_016810 AFUB_016830 AFUB_016840 AFUB_016880 AFUB_017190 AFUB_017920 AFUB_018450 AFUB_018540 AFUB_019120 AFUB_020570 AFU…
8.44138372833318e-05	175	593	1.41861972444964	Transporter activity	http://amigo.geneontology.org/amigo/term/GO:0005215	AFUB_000250 AFUB_001570 AFUB_002200 AFUB_002310 AFUB_003120 AFUB_003610 AFUB_005120 AFUB_005210 AFUB_005390 AFUB_006820 AFUB_008540 AFUB_010350 AFUB_011270 AFUB_011560 AFUB_011710 AFUB_011780 AFUB_012320 AFUB_012390 AFUB_012700 AFUB_016070 AFUB_016140 AFUB_016270 AFUB_016530 AFUB_016810 AFUB_016830 AFUB_016840 AFUB_016880 AFUB_017190 AFUB_017920 AFUB_018450 AFUB_018540 AFUB_019120 AFUB_020570 AFU…
9.2306214327427e-05	175	596	1.41147902113866	Transmembrane transport	http://amigo.geneontology.org/amigo/term/GO:0055085	AFUB_000250 AFUB_001570 AFUB_002200 AFUB_002310 AFUB_003120 AFUB_003610 AFUB_005120 AFUB_005210 AFUB_005390 AFUB_006820 AFUB_008540 AFUB_010350 AFUB_011270 AFUB_011560 AFUB_011710 AFUB_011780 AFUB_012320 AFUB_012390 AFUB_012700 AFUB_016070 AFUB_016140 AFUB_016270 AFUB_016530 AFUB_016810 AFUB_016830 AFUB_016840 AFUB_016880 AFUB_017190 AFUB_017890 AFUB_017920 AFUB_018450 AFUB_018540 AFUB_019120 AFU…
0.000228000118257265	53	135	1.88722960083504	Flavin adenine dinucleotide binding	http://amigo.geneontology.org/amigo/term/GO:0050660	AFUB_000410 AFUB_000940 AFUB_007730 AFUB_011090 AFUB_013150 AFUB_016500 AFUB_016870 AFUB_017010 AFUB_017810 AFUB_018650 AFUB_018840 AFUB_022290 AFUB_025260 AFUB_030090 AFUB_030100 AFUB_030480 AFUB_030670 AFUB_032310 AFUB_033180 AFUB_033310 AFUB_034180 AFUB_041300 AFUB_041670 AFUB_044650 AFUB_044660 AFUB_046490 AFUB_046800 AFUB_046830 AFUB_046940 AFUB_047400 AFUB_048390 AFUB_049100 AFUB_054050 AFU…
0.000444386711671565	39	91	2.06018325697626	Hydrolase activity, acting on carbon-nitrogen (but not peptide) bonds	http://amigo.geneontology.org/amigo/term/GO:0016810	AFUB_001530 AFUB_004900 AFUB_011660 AFUB_011870 AFUB_014060 AFUB_014100 AFUB_014830 AFUB_017390 AFUB_018110 AFUB_018300 AFUB_019100 AFUB_020970 AFUB_025030 AFUB_026520 AFUB_036620 AFUB_037840 AFUB_041850 AFUB_047110 AFUB_048920 AFUB_050020 AFUB_050880 AFUB_051370 AFUB_056680 AFUB_056690 AFUB_060890 AFUB_069210 AFUB_073990 AFUB_075190 AFUB_076270 AFUB_078670 AFUB_082300 AFUB_085250 AFUB_085720 AFU…
0.00200039583510236	25	52	2.31110301263362	Organic acid transmembrane transporter activity	http://amigo.geneontology.org/amigo/term/GO:0005342	AFUB_008540 AFUB_011780 AFUB_018450 AFUB_026350 AFUB_026980 AFUB_033350 AFUB_034210 AFUB_041130 AFUB_049180 AFUB_053770 AFUB_062330 AFUB_081190 AFUB_081390 AFUB_081680 AFUB_084410 AFUB_085160 AFUB_085770 AFUB_087020 AFUB_087310 AFUB_087660 AFUB_089830 AFUB_099540 AFUB_099680 AFUB_099900 AFUB_100780
0.00200039583510236	24	49	2.35449515083001	Amino acid transmembrane transporter activity	http://amigo.geneontology.org/amigo/term/GO:0015171	AFUB_008540 AFUB_011780 AFUB_018450 AFUB_026350 AFUB_026980 AFUB_034210 AFUB_041130 AFUB_049180 AFUB_053770 AFUB_062330 AFUB_081190 AFUB_081390 AFUB_081680 AFUB_084410 AFUB_085160 AFUB_085770 AFUB_087020 AFUB_087310 AFUB_087660 AFUB_089830 AFUB_099540 AFUB_099680 AFUB_099900 AFUB_100780
0.00200039583510236	25	52	2.31110301263362	Carboxylic acid transmembrane transporter activity	http://amigo.geneontology.org/amigo/term/GO:0046943	AFUB_008540 AFUB_011780 AFUB_018450 AFUB_026350 AFUB_026980 AFUB_033350 AFUB_034210 AFUB_041130 AFUB_049180 AFUB_053770 AFUB_062330 AFUB_081190 AFUB_081390 AFUB_081680 AFUB_084410 AFUB_085160 AFUB_085770 AFUB_087020 AFUB_087310 AFUB_087660 AFUB_089830 AFUB_099540 AFUB_099680 AFUB_099900 AFUB_100780
0.00201411097580613	18	32	2.70399052478134	Oxidoreductase activity, acting on the aldehyde or oxo group of donors, NAD or NADP as acceptor	http://amigo.geneontology.org/amigo/term/GO:0016620	AFUB_000120 AFUB_017800 AFUB_031310 AFUB_033130 AFUB_041900 AFUB_045000 AFUB_050490 AFUB_065270 AFUB_065690 AFUB_069770 AFUB_070420 AFUB_077440 AFUB_082030 AFUB_084300 AFUB_087580 AFUB_093370 AFUB_099330 AFUB_100290
0.0240594905469767	41	115	1.71383360797735	Oxidoreductase activity, acting on paired donors, with incorporation or reduction of molecular oxygen	http://amigo.geneontology.org/amigo/term/GO:0016705	AFUB_000030 AFUB_000390 AFUB_000940 AFUB_004350 AFUB_004730 AFUB_007690 AFUB_011090 AFUB_016800 AFUB_016960 AFUB_025260 AFUB_030050 AFUB_033180 AFUB_034180 AFUB_034190 AFUB_034620 AFUB_044790 AFUB_046390 AFUB_047400 AFUB_050240 AFUB_051150 AFUB_055310 AFUB_063320 AFUB_066340 AFUB_067850 AFUB_071560 AFUB_074120 AFUB_075500 AFUB_075780 AFUB_080170 AFUB_085810 AFUB_086300 AFUB_086320 AFUB_088020 AFU…
0.0240594905469767	39	108	1.73589515171148	Heme binding	http://amigo.geneontology.org/amigo/term/GO:0020037	AFUB_000030 AFUB_000390 AFUB_004020 AFUB_004350 AFUB_004730 AFUB_007560 AFUB_007690 AFUB_012300 AFUB_012310 AFUB_021740 AFUB_023760 AFUB_030050 AFUB_034620 AFUB_044790 AFUB_046060 AFUB_046390 AFUB_050240 AFUB_051150 AFUB_064100 AFUB_066210 AFUB_067850 AFUB_071560 AFUB_074120 AFUB_075500 AFUB_075780 AFUB_076910 AFUB_080170 AFUB_084930 AFUB_085810 AFUB_086300 AFUB_086320 AFUB_088020 AFUB_091500 AFU…
0.0290780396863811	45	132	1.63878213623112	Monooxygenase activity	http://amigo.geneontology.org/amigo/term/GO:0004497	AFUB_000030 AFUB_000390 AFUB_000940 AFUB_004350 AFUB_004730 AFUB_007690 AFUB_011090 AFUB_013150 AFUB_016800 AFUB_016960 AFUB_018650 AFUB_025260 AFUB_025690 AFUB_030050 AFUB_033100 AFUB_033180 AFUB_034180 AFUB_034190 AFUB_034620 AFUB_044790 AFUB_046390 AFUB_047400 AFUB_051150 AFUB_055040 AFUB_055310 AFUB_057150 AFUB_063320 AFUB_065050 AFUB_066340 AFUB_070720 AFUB_071560 AFUB_074120 AFUB_075500 AFU…
0.0290780396863811	25	61	1.97012060093358	Carbon-oxygen lyase activity	http://amigo.geneontology.org/amigo/term/GO:0016835	AFUB_003960 AFUB_005860 AFUB_007190 AFUB_011050 AFUB_016850 AFUB_017840 AFUB_017880 AFUB_025650 AFUB_027020 AFUB_028220 AFUB_034390 AFUB_043760 AFUB_044650 AFUB_056420 AFUB_057580 AFUB_063550 AFUB_066550 AFUB_072700 AFUB_078800 AFUB_080660 AFUB_081630 AFUB_085750 AFUB_089890 AFUB_090600 AFUB_093600
0.0290780396863811	18	38	2.27704465244745	Oxidoreductase activity, acting on the aldehyde or oxo group of donors	http://amigo.geneontology.org/amigo/term/GO:0016903	AFUB_000120 AFUB_017800 AFUB_031310 AFUB_033130 AFUB_041900 AFUB_045000 AFUB_050490 AFUB_065270 AFUB_065690 AFUB_069770 AFUB_070420 AFUB_077440 AFUB_082030 AFUB_084300 AFUB_087580 AFUB_093370 AFUB_099330 AFUB_100290
0.0290780396863811	39	110	1.70433342168036	Tetrapyrrole binding	http://amigo.geneontology.org/amigo/term/GO:0046906	AFUB_000030 AFUB_000390 AFUB_004020 AFUB_004350 AFUB_004730 AFUB_007560 AFUB_007690 AFUB_012300 AFUB_012310 AFUB_021740 AFUB_023760 AFUB_030050 AFUB_034620 AFUB_044790 AFUB_046060 AFUB_046390 AFUB_050240 AFUB_051150 AFUB_064100 AFUB_066210 AFUB_067850 AFUB_071560 AFUB_074120 AFUB_075500 AFUB_075780 AFUB_076910 AFUB_080170 AFUB_084930 AFUB_085810 AFUB_086300 AFUB_086320 AFUB_088020 AFUB_091500 AFU…
0.0323418110687469	42	122	1.65490130478421	Oxidoreductase activity, acting on CH-OH group of donors	http://amigo.geneontology.org/amigo/term/GO:0016614	AFUB_000410 AFUB_001150 AFUB_004500 AFUB_013940 AFUB_014100 AFUB_016430 AFUB_016500 AFUB_016870 AFUB_017010 AFUB_017810 AFUB_018840 AFUB_021520 AFUB_024247 AFUB_027350 AFUB_030090 AFUB_030100 AFUB_030480 AFUB_030670 AFUB_030680 AFUB_033310 AFUB_034080 AFUB_041670 AFUB_043770 AFUB_044100 AFUB_046830 AFUB_048350 AFUB_048360 AFUB_048390 AFUB_049100 AFUB_057860 AFUB_062470 AFUB_068250 AFUB_076160 AFU…
0.045085811608757	19	43	2.12406490835537	Hydro-lyase activity	http://amigo.geneontology.org/amigo/term/GO:0016836	AFUB_003960 AFUB_005860 AFUB_007190 AFUB_011050 AFUB_025650 AFUB_027020 AFUB_028220 AFUB_034390 AFUB_043760 AFUB_044650 AFUB_056420 AFUB_057580 AFUB_063550 AFUB_066550 AFUB_072700 AFUB_078800 AFUB_080660 AFUB_089890 AFUB_093600
0.0480666237392241	9	14	3.09027488546439	N,N-dimethylaniline monooxygenase activity	http://amigo.geneontology.org/amigo/term/GO:0004499	AFUB_000940 AFUB_011090 AFUB_025260 AFUB_033180 AFUB_034180 AFUB_047400 AFUB_063320 AFUB_066340 AFUB_096450
Species	Type of genes	Criteria	Number of genes
A. fumigatus	downregulated	DEG	3097
Enrichment FDR	nGenes	Pathway Genes	Fold Enrichment	Pathway	URL	Genes
2.80570515700905e-08	337	804	1.34458261545709	Oxidoreductase activity	http://amigo.geneontology.org/amigo/term/GO:0016491	AFUB_000030 AFUB_000120 AFUB_000390 AFUB_000410 AFUB_000900 AFUB_000940 AFUB_001150 AFUB_001360 AFUB_001420 AFUB_002170 AFUB_002450 AFUB_003560 AFUB_004350 AFUB_004450 AFUB_004500 AFUB_004730 AFUB_005100 AFUB_006090 AFUB_007020 AFUB_007180 AFUB_007490 AFUB_007560 AFUB_007690 AFUB_007730 AFUB_007800 AFUB_007840 AFUB_007980 AFUB_008090 AFUB_009370 AFUB_011030 AFUB_011090 AFUB_011260 AFUB_011410 AFU…
4.24513714017756e-06	246	582	1.35589407249923	Transmembrane transporter activity	http://amigo.geneontology.org/amigo/term/GO:0022857	AFUB_000250 AFUB_000580 AFUB_000860 AFUB_001570 AFUB_002200 AFUB_002310 AFUB_003120 AFUB_003610 AFUB_005120 AFUB_005210 AFUB_005390 AFUB_006430 AFUB_006820 AFUB_006910 AFUB_007520 AFUB_007650 AFUB_008540 AFUB_009110 AFUB_010350 AFUB_011270 AFUB_011560 AFUB_011710 AFUB_011780 AFUB_012320 AFUB_012390 AFUB_012700 AFUB_012970 AFUB_013880 AFUB_014850 AFUB_015030 AFUB_015680 AFUB_016070 AFUB_016140 AFU…
7.7993191667606e-06	248	593	1.34156162579861	Transporter activity	http://amigo.geneontology.org/amigo/term/GO:0005215	AFUB_000250 AFUB_000580 AFUB_000860 AFUB_001570 AFUB_002200 AFUB_002310 AFUB_003120 AFUB_003610 AFUB_005120 AFUB_005210 AFUB_005390 AFUB_006430 AFUB_006820 AFUB_006910 AFUB_007520 AFUB_007650 AFUB_008540 AFUB_009110 AFUB_010350 AFUB_011270 AFUB_011560 AFUB_011710 AFUB_011780 AFUB_012320 AFUB_012390 AFUB_012700 AFUB_012970 AFUB_013880 AFUB_014850 AFUB_015030 AFUB_015680 AFUB_016070 AFUB_016140 AFU…
1.64254492808294e-05	247	596	1.32942650527947	Transmembrane transport	http://amigo.geneontology.org/amigo/term/GO:0055085	AFUB_000250 AFUB_000580 AFUB_000860 AFUB_001570 AFUB_002200 AFUB_002310 AFUB_003120 AFUB_003610 AFUB_005120 AFUB_005210 AFUB_005390 AFUB_006430 AFUB_006820 AFUB_006910 AFUB_007520 AFUB_007650 AFUB_008540 AFUB_009110 AFUB_010350 AFUB_011270 AFUB_011560 AFUB_011710 AFUB_011780 AFUB_012320 AFUB_012390 AFUB_012700 AFUB_013880 AFUB_014480 AFUB_014850 AFUB_015030 AFUB_015680 AFUB_016070 AFUB_016140 AFU…
0.000350134750604608	700	1962	1.14624444431203	Intrinsic component of membrane	http://amigo.geneontology.org/amigo/term/GO:0031224	AFUB_000240 AFUB_000250 AFUB_000340 AFUB_000570 AFUB_000580 AFUB_000610 AFUB_000650 AFUB_000690 AFUB_000710 AFUB_000750 AFUB_000860 AFUB_000890 AFUB_000930 AFUB_001000 AFUB_001320 AFUB_001420 AFUB_001570 AFUB_002050 AFUB_002200 AFUB_002290 AFUB_002310 AFUB_002450 AFUB_002940 AFUB_003120 AFUB_003160 AFUB_003220 AFUB_003230 AFUB_003560 AFUB_003610 AFUB_003740 AFUB_003970 AFUB_004130 AFUB_004150 AFU…
0.000935278558911064	688	1939	1.13997866889625	Integral component of membrane	http://amigo.geneontology.org/amigo/term/GO:0016021	AFUB_000240 AFUB_000250 AFUB_000340 AFUB_000570 AFUB_000580 AFUB_000610 AFUB_000650 AFUB_000690 AFUB_000710 AFUB_000750 AFUB_000860 AFUB_000890 AFUB_000930 AFUB_001000 AFUB_001320 AFUB_001420 AFUB_001570 AFUB_002050 AFUB_002200 AFUB_002290 AFUB_002310 AFUB_002450 AFUB_002940 AFUB_003120 AFUB_003160 AFUB_003220 AFUB_003230 AFUB_003560 AFUB_003610 AFUB_003740 AFUB_003970 AFUB_004130 AFUB_004150 AFU…
0.00876471386547017	22	33	2.13856463467358	Microtubule-based process	http://amigo.geneontology.org/amigo/term/GO:0007017	AFUB_000530 AFUB_001890 AFUB_002930 AFUB_010330 AFUB_012290 AFUB_012880 AFUB_027170 AFUB_029900 AFUB_030370 AFUB_030640 AFUB_031400 AFUB_031940 AFUB_036350 AFUB_056050 AFUB_056240 AFUB_059360 AFUB_060760 AFUB_060900 AFUB_083420 AFUB_086810 AFUB_087970 AFUB_089240
0.00915317688568313	83	185	1.45492512031072	Lyase activity	http://amigo.geneontology.org/amigo/term/GO:0016829	AFUB_001260 AFUB_003600 AFUB_003960 AFUB_005860 AFUB_007190 AFUB_007320 AFUB_007680 AFUB_011050 AFUB_013230 AFUB_015060 AFUB_015360 AFUB_015970 AFUB_016850 AFUB_017840 AFUB_017880 AFUB_018310 AFUB_023310 AFUB_024310 AFUB_025650 AFUB_027020 AFUB_028220 AFUB_029190 AFUB_029270 AFUB_030580 AFUB_031970 AFUB_032210 AFUB_033110 AFUB_033190 AFUB_034390 AFUB_034400 AFUB_035240 AFUB_037270 AFUB_037500 AFU…
0.0224061501041953	27	46	1.88286668922348	Microtubule cytoskeleton	http://amigo.geneontology.org/amigo/term/GO:0015630	AFUB_000530 AFUB_001650 AFUB_002930 AFUB_007900 AFUB_010330 AFUB_012170 AFUB_012290 AFUB_012880 AFUB_023600 AFUB_027170 AFUB_029090 AFUB_029900 AFUB_030640 AFUB_031400 AFUB_038440 AFUB_039760 AFUB_052950 AFUB_055970 AFUB_056050 AFUB_059360 AFUB_060760 AFUB_068630 AFUB_068870 AFUB_070310 AFUB_078700 AFUB_086810 AFUB_089240
0.0224061501041953	58	122	1.5250419935787	Oxidoreductase activity, acting on CH-OH group of donors	http://amigo.geneontology.org/amigo/term/GO:0016614	AFUB_000410 AFUB_001150 AFUB_004500 AFUB_011030 AFUB_013120 AFUB_013230 AFUB_013940 AFUB_014100 AFUB_014510 AFUB_015310 AFUB_016430 AFUB_016500 AFUB_016870 AFUB_017010 AFUB_017810 AFUB_018120 AFUB_018840 AFUB_021520 AFUB_024247 AFUB_026440 AFUB_027290 AFUB_027350 AFUB_030090 AFUB_030100 AFUB_030480 AFUB_030670 AFUB_030680 AFUB_033310 AFUB_034080 AFUB_034400 AFUB_041670 AFUB_042230 AFUB_043770 AFU…
0.0237574641324985	36	68	1.6982719157702	Cytoskeleton	http://amigo.geneontology.org/amigo/term/GO:0005856	AFUB_000530 AFUB_001650 AFUB_002930 AFUB_003460 AFUB_007900 AFUB_010330 AFUB_012170 AFUB_012290 AFUB_012500 AFUB_012880 AFUB_023600 AFUB_027170 AFUB_029070 AFUB_029090 AFUB_029900 AFUB_030640 AFUB_031400 AFUB_032600 AFUB_035950 AFUB_038440 AFUB_038460 AFUB_039760 AFUB_052950 AFUB_055970 AFUB_056050 AFUB_056240 AFUB_058190 AFUB_059360 AFUB_060760 AFUB_068630 AFUB_068870 AFUB_070310 AFUB_076130 AFU…
0.0237574641324985	12	15	2.5662775616083	Microtubule motor activity	http://amigo.geneontology.org/amigo/term/GO:0003777	AFUB_000530 AFUB_001890 AFUB_029900 AFUB_030370 AFUB_036350 AFUB_056050 AFUB_056240 AFUB_059360 AFUB_060760 AFUB_060900 AFUB_087970 AFUB_089240
0.0237574641324985	29	52	1.7889915693904	Organic acid transmembrane transporter activity	http://amigo.geneontology.org/amigo/term/GO:0005342	AFUB_008540 AFUB_011780 AFUB_014850 AFUB_018450 AFUB_026350 AFUB_026980 AFUB_033350 AFUB_034210 AFUB_039460 AFUB_041130 AFUB_049180 AFUB_050050 AFUB_053770 AFUB_062330 AFUB_063350 AFUB_081190 AFUB_081390 AFUB_081680 AFUB_084410 AFUB_085160 AFUB_085770 AFUB_087020 AFUB_087310 AFUB_087660 AFUB_089830 AFUB_099540 AFUB_099680 AFUB_099900 AFUB_100780
0.0237574641324985	83	191	1.39398584825582	Peptidase activity	http://amigo.geneontology.org/amigo/term/GO:0008233	AFUB_000340 AFUB_001200 AFUB_002550 AFUB_003860 AFUB_004150 AFUB_006350 AFUB_010680 AFUB_014680 AFUB_017300 AFUB_017390 AFUB_018820 AFUB_020580 AFUB_021940 AFUB_022020 AFUB_022610 AFUB_023410 AFUB_023550 AFUB_024920 AFUB_031930 AFUB_036750 AFUB_040770 AFUB_040810 AFUB_041260 AFUB_042010 AFUB_042340 AFUB_043450 AFUB_043490 AFUB_043550 AFUB_043660 AFUB_045280 AFUB_049670 AFUB_050680 AFUB_051710 AFU…
0.0237574641324985	28	49	1.83305540114879	Amino acid transmembrane transporter activity	http://amigo.geneontology.org/amigo/term/GO:0015171	AFUB_008540 AFUB_011780 AFUB_014850 AFUB_018450 AFUB_026350 AFUB_026980 AFUB_034210 AFUB_039460 AFUB_041130 AFUB_049180 AFUB_050050 AFUB_053770 AFUB_062330 AFUB_063350 AFUB_081190 AFUB_081390 AFUB_081680 AFUB_084410 AFUB_085160 AFUB_085770 AFUB_087020 AFUB_087310 AFUB_087660 AFUB_089830 AFUB_099540 AFUB_099680 AFUB_099900 AFUB_100780
0.0237574641324985	45	91	1.58629794330183	Hydrolase activity, acting on carbon-nitrogen (but not peptide) bonds	http://amigo.geneontology.org/amigo/term/GO:0016810	AFUB_001530 AFUB_004900 AFUB_009400 AFUB_011660 AFUB_011870 AFUB_014060 AFUB_014100 AFUB_014830 AFUB_017390 AFUB_018110 AFUB_018300 AFUB_019100 AFUB_020970 AFUB_023310 AFUB_025030 AFUB_026520 AFUB_028940 AFUB_033190 AFUB_036620 AFUB_037840 AFUB_041850 AFUB_047110 AFUB_047930 AFUB_048920 AFUB_050020 AFUB_050880 AFUB_051370 AFUB_056680 AFUB_056690 AFUB_060890 AFUB_064780 AFUB_069210 AFUB_073990 AFU…
0.0237574641324985	29	52	1.7889915693904	Carboxylic acid transmembrane transporter activity	http://amigo.geneontology.org/amigo/term/GO:0046943	AFUB_008540 AFUB_011780 AFUB_014850 AFUB_018450 AFUB_026350 AFUB_026980 AFUB_033350 AFUB_034210 AFUB_039460 AFUB_041130 AFUB_049180 AFUB_050050 AFUB_053770 AFUB_062330 AFUB_063350 AFUB_081190 AFUB_081390 AFUB_081680 AFUB_084410 AFUB_085160 AFUB_085770 AFUB_087020 AFUB_087310 AFUB_087660 AFUB_089830 AFUB_099540 AFUB_099680 AFUB_099900 AFUB_100780
0.0237574641324985	62	135	1.47323341499736	Flavin adenine dinucleotide binding	http://amigo.geneontology.org/amigo/term/GO:0050660	AFUB_000410 AFUB_000940 AFUB_007730 AFUB_011090 AFUB_013150 AFUB_014510 AFUB_016500 AFUB_016870 AFUB_017010 AFUB_017810 AFUB_018650 AFUB_018840 AFUB_022290 AFUB_025260 AFUB_030090 AFUB_030100 AFUB_030480 AFUB_030670 AFUB_032310 AFUB_033180 AFUB_033310 AFUB_034180 AFUB_041300 AFUB_041670 AFUB_042230 AFUB_044650 AFUB_044660 AFUB_046490 AFUB_046800 AFUB_046830 AFUB_046940 AFUB_047400 AFUB_047560 AFU…
0.0237574641324985	18	28	2.13856463467358	4 iron, 4 sulfur cluster binding	http://amigo.geneontology.org/amigo/term/GO:0051539	AFUB_003820 AFUB_003960 AFUB_007190 AFUB_008090 AFUB_012310 AFUB_026510 AFUB_027020 AFUB_031640 AFUB_032280 AFUB_052120 AFUB_056420 AFUB_057960 AFUB_068090 AFUB_068950 AFUB_069190 AFUB_077520 AFUB_079820 AFUB_094640
0.0268949345991959	20	32	2.00490434500649	Oxidoreductase activity, acting on the aldehyde or oxo group of donors, NAD or NADP as acceptor	http://amigo.geneontology.org/amigo/term/GO:0016620	AFUB_000120 AFUB_017800 AFUB_031310 AFUB_033130 AFUB_041900 AFUB_042220 AFUB_045000 AFUB_050490 AFUB_065270 AFUB_065690 AFUB_069770 AFUB_070420 AFUB_077440 AFUB_082030 AFUB_083480 AFUB_084300 AFUB_087580 AFUB_093370 AFUB_099330 AFUB_100290
0.0346472471576821	342	947	1.15848327094778	Localization	http://amigo.geneontology.org/amigo/term/GO:0051179	AFUB_000250 AFUB_000580 AFUB_000650 AFUB_000860 AFUB_001420 AFUB_001570 AFUB_001900 AFUB_002200 AFUB_002310 AFUB_003120 AFUB_003610 AFUB_003810 AFUB_004000 AFUB_004440 AFUB_004700 AFUB_005120 AFUB_005210 AFUB_005310 AFUB_005390 AFUB_006430 AFUB_006820 AFUB_006910 AFUB_007520 AFUB_007650 AFUB_008300 AFUB_008540 AFUB_008930 AFUB_009110 AFUB_009740 AFUB_010350 AFUB_010870 AFUB_010900 AFUB_011270 AFU…
0.0346472471576821	339	939	1.15810449066189	Establishment of localization	http://amigo.geneontology.org/amigo/term/GO:0051234	AFUB_000250 AFUB_000580 AFUB_000650 AFUB_000860 AFUB_001420 AFUB_001570 AFUB_001900 AFUB_002200 AFUB_002310 AFUB_003120 AFUB_003610 AFUB_003810 AFUB_004000 AFUB_004440 AFUB_004700 AFUB_005120 AFUB_005210 AFUB_005310 AFUB_005390 AFUB_006430 AFUB_006820 AFUB_006910 AFUB_007520 AFUB_007650 AFUB_008300 AFUB_008540 AFUB_008930 AFUB_009110 AFUB_009740 AFUB_010350 AFUB_010870 AFUB_010900 AFUB_011270 AFU…
0.0346472471576821	14	20	2.24549286640726	Cytoskeletal motor activity	http://amigo.geneontology.org/amigo/term/GO:0003774	AFUB_000530 AFUB_001890 AFUB_029070 AFUB_029090 AFUB_029900 AFUB_030370 AFUB_036350 AFUB_056050 AFUB_056240 AFUB_059360 AFUB_060760 AFUB_060900 AFUB_087970 AFUB_089240
0.0346472471576821	32	61	1.68280495843167	Carbon-oxygen lyase activity	http://amigo.geneontology.org/amigo/term/GO:0016835	AFUB_003960 AFUB_005860 AFUB_007190 AFUB_007320 AFUB_011050 AFUB_013230 AFUB_016850 AFUB_017840 AFUB_017880 AFUB_025650 AFUB_027020 AFUB_028220 AFUB_033190 AFUB_034390 AFUB_034400 AFUB_040130 AFUB_043760 AFUB_044650 AFUB_056420 AFUB_057580 AFUB_063550 AFUB_066550 AFUB_068930 AFUB_072700 AFUB_078800 AFUB_080660 AFUB_081630 AFUB_085750 AFUB_089890 AFUB_090600 AFUB_093600 AFUB_095870
0.0346472471576821	337	934	1.15743514221359	Transport	http://amigo.geneontology.org/amigo/term/GO:0006810	AFUB_000250 AFUB_000580 AFUB_000650 AFUB_000860 AFUB_001420 AFUB_001570 AFUB_001900 AFUB_002200 AFUB_002310 AFUB_003120 AFUB_003610 AFUB_003810 AFUB_004000 AFUB_004440 AFUB_004700 AFUB_005120 AFUB_005210 AFUB_005310 AFUB_005390 AFUB_006430 AFUB_006820 AFUB_006910 AFUB_007520 AFUB_007650 AFUB_008300 AFUB_008540 AFUB_008930 AFUB_009110 AFUB_009740 AFUB_010350 AFUB_010870 AFUB_010900 AFUB_011270 AFU…
0.0346472471576821	12	16	2.40588521400778	Movement of cell or subcellular component	http://amigo.geneontology.org/amigo/term/GO:0006928	AFUB_000530 AFUB_001890 AFUB_029900 AFUB_030370 AFUB_036350 AFUB_056050 AFUB_056240 AFUB_059360 AFUB_060760 AFUB_060900 AFUB_087970 AFUB_089240
0.0346472471576821	12	16	2.40588521400778	Microtubule-based movement	http://amigo.geneontology.org/amigo/term/GO:0007018	AFUB_000530 AFUB_001890 AFUB_029900 AFUB_030370 AFUB_036350 AFUB_056050 AFUB_056240 AFUB_059360 AFUB_060760 AFUB_060900 AFUB_087970 AFUB_089240
0.042918587819648	8	9	2.85141951289811	Negative regulation of cellular component organization	http://amigo.geneontology.org/amigo/term/GO:0051129	AFUB_003460 AFUB_013070 AFUB_032600 AFUB_034890 AFUB_035200 AFUB_058770 AFUB_074100 AFUB_076130
0.042918587819648	8	9	2.85141951289811	Negative regulation of organelle organization	http://amigo.geneontology.org/amigo/term/GO:0010639	AFUB_003460 AFUB_013070 AFUB_032600 AFUB_034890 AFUB_035200 AFUB_058770 AFUB_074100 AFUB_076130
