# Supplementary material for: Resynthesis of Damaged Fe-S Cluster Proteins Protects Aspergillus fumigatus Against Oxidative Stress in the Absence of Mn-Superoxide Dismutase
Source: J Fungi (Basel). 2024 Nov 27;10(12):823. doi: 10.3390/jof10120823 (PMC11677433; doi:10.3390/jof10120823)
Supplement: Supplementary file 1 [file jof-10-00823-s001.zip › Table S3.xlsx]

## Sheet: Table S3
Table S3	Transcriptional behavior of selected gene groups (Glycolysis genes, Antioxidant enzyme genes, Iron uptake genes, Siderophore cluster genes, Fe-S cluster protein genes, Fe-S cluster assembly genes, Heme binding protein genes, Heme biosynthesis genes, Ribosome protein genes)
Glycolysis genes
Gene ID	Orthologue in A. fumigatus Af293				Wt MSB treated vs. Wt untreated		DsodB MSB treated vs. DsodB untreated		DsodB untreated vs. Wt untreated		DsodB MSB treated vs. Wt MSB treated
	Gene ID	Gene name	Description		log2FoldChange	p-adj.	log2FoldChange	p-adj.	log2FoldChange	p-adj.	log2FoldChange	p-adj.
AFUB_096090	Afu6g02230		Glucokinase		0.604976	7.23e-08	1.04712	4.09e-24	-0.0281894	0.859245	0.413954	9.83e-05
AFUB_032000	Afu2g16330		Glucokinase		-0.13796	0.607233	1.23122	1.02e-14	0.101245	0.659733	1.47043	3.87e-20
AFUB_022950	Afu2g05910		Hexokinase		0.061812	0.587917	-0.584235	1.32e-16	-0.0016014	0.989199	-0.647649	3.52e-20
AFUB_094300	Afu6g03980		Hexokinase		0.22442	0.510756	-0.238302	0.336005	0.135418	0.659643	-0.327304	0.169183
AFUB_017510	Afu2g00450		Hexokinase		-0.358485	0.214665	0.676505	0.00150936	-0.554984	0.0197536	0.480006	0.0274483
AFUB_089570	Afu7g04040		Hexokinase		-0.335132	0.0159586	-0.121639	0.339006	0.130332	0.368753	0.343825	0.00362859
AFUB_024120	Afu2g15700		Hexokinase		0.287278	0.041379	0.655043	4.43e-09	-0.268164	0.0430234	0.0996005	0.423891
AFUB_031350	Afu2g08110		Hexokinase		-0.273233	0.0187456	0.0286005	0.809657	-0.0385722	0.781153	0.263261	0.00786128
AFUB_025630	Afu2g09790		Glucose-6-phosphate isomerase		0.438204	0.00207382	0.189872	0.158049	0.450437	0.000831525	0.202105	0.125959
AFUB_101460	Afu4g00960		6-Phosphofructokinase		0.17954	0.0998773	0.0439073	0.666952	-0.0959323	0.376668	-0.231565	0.00802344
AFUB_037500	Afu3g11690		Fructose-bisphosphate aldolase		0.185921	0.26926	-0.487159	7.24e-05	0.244725	0.0841657	-0.428356	0.000485548
AFUB_061150	Afu5g13450		Triose-phosphate isomerase		-0.0731071	0.621295	-0.117665	0.246071	0.106841	0.358142	0.0622824	0.556124
AFUB_026790	Afu2g11020		Triose-phosphate isomerase		0.385778	0.00786993	0.851137	1.02e-11	-1.33669	1.71e-26	-0.871331	8.98e-13
AFUB_050490	Afu5g01970		Glyceraldehyde-3-phosphate dehydrogenase		0.159354	0.278469	-0.571408	5.8e-08	0.221137	0.0715651	-0.509625	1.3e-06
AFUB_049500	Afu5g01030		Glyceraldehyde-3-phosphate dehydrogenase		0.763857	1.49e-09	3.13611	1.84e-160	-0.493021	0.000156654	1.87923	2.07e-58
AFUB_084020	Afu8g02560		Glyceraldehyde-3-phosphate dehydrogenase		-0.350226	0.0756741	3.8588	1.26e-151	0.798494	8.58e-07	5.00752	2.95e-250
AFUB_039830	Afu3g09290		Phosphoglycerate mutase		-0.109584	0.475512	-0.324613	0.00180062	0.082405	0.544383	-0.132624	0.229152
AFUB_072700	Afu6g06770		Phosphopyruvate hydratase		0.101884	0.528208	-0.487488	3.54e-06	-0.0781021	0.581727	-0.667474	1.05e-10
AFUB_073410	Afu6g07430		Pyruvate kinase		0.233432	0.0304931	0.133293	0.16729	-0.0853897	0.461043	-0.185528	0.0451444
AFUB_091380	Afu7g05800		Fructose-2,6-bisphosphate 2-phosphatase		0.0630075	0.711088	-0.323052	0.00164856	0.308836	0.00538978	-0.0772236	0.501971
AFUB_007580	Afu1g07220		6-Phosphofructo 2-kinase		0.0842162	0.669376	0.601976	4.42e-07	-0.454083	0.000422697	0.0636772	0.649294
		DEG, log2FC>0
		upregulated (group):			6		8		3		7
		upregulated (genome):			1047		2796		1646		3190
		p			0.0168987		0.201326		0.688571		0.512301
		DEG, log2FC>0.5
		upregulated (group):			2		8		1		3
		upregulated (genome):			459		1850		640		2177
		p			0.246743		0.0264402		0.747233		0.861765
		DEG, log2FC>1
		upregulated (group):			0		4		0		3
		upregulated (genome):			120		949		200		998
		p			1		0.128276		1		0.344117
		DEG, log2FC<0
		downregulated (group):			2		6		5		7
		downregulated (genome):			1014		3021		1894		3097
		p			0.637457		0.633447		0.356455		0.475455
		DEG, log2FC<-0.5
		downregulated (group):			0		2		2		4
		downregulated (genome):			416		1763		956		2070
		p			1		0.903183		0.603964		0.650357
		DEG, log2FC<-1
		downregulated (group):			0		0		1		0
		downregulated (genome):			98		575		226		942
		p			1		1		0.378381		1
		Total number of genes (group):			21		21		21		21
		Total number of genes (genome):			10106		10106		10106		10106
Antioxidant enzyme genes
Gene ID	Orthologue in A. fumigatus Af293				Wt MSB treated vs. Wt untreated		DsodB MSB treated vs. DsodB untreated		DsodB untreated vs. Wt untreated		DsodB MSB treated vs. Wt MSB treated
	Gene ID	Gene name	Description		log2FoldChange	p-adj.	log2FoldChange	p-adj.	log2FoldChange	p-adj.	log2FoldChange	p-adj.
AFUB_011080	Afu1g11640		cytosolic Cu/Zn superoxide dismutase, putative	SOD	0.141137	0.699904	-0.108147	0.662785	0.363253	0.155034	0.113969	0.648214
AFUB_014080	Afu1g14550	sod3	Mn superoxide dismutase MnSOD	SOD	0.117566	0.667401	0.201095	0.248862	0.0933863	0.68133	0.176915	0.315611
AFUB_068610	Afu4g11580	sod2	Mn superoxide dismutase SodB	SOD	0.706357	7.99e-08	0.592022	0.02702	-7.89512	0	-8.00946	0
AFUB_056780	Afu5g09240	sod1	Cu,Zn superoxide dismutase SOD1	SOD	1.50048	4.55e-49	1.24153	1.33e-34	-0.20367	0.0968704	-0.462616	8.56e-06
AFUB_073150	Afu6g07210	sod4	Fe superoxide dismutase, putative	SOD	0.0696495	0.703643	0.55974	1.57e-07	0.222729	0.0777905	0.71282	1.81e-11
AFUB_017280	Afu2g00200		catalase, putative	Catalases, (heme) peroxidases	-0.079681	NA	0.569594	0.70527	-0.39232	0.837261	0.256955	0.868954
AFUB_033720	Afu2g18030	fgaCat	catalase Cat	Catalases, (heme) peroxidases	-0.162022	0.770312	-0.16512	0.659587	1.72291	1.9e-07	1.71981	5.07e-08
AFUB_046060	Afu3g02270	cat1	mycelial catalase Cat1	Catalases, (heme) peroxidases	5.27593	1.27e-279	2.70541	2.95e-75	0.175155	0.380499	-2.39537	2.57e-61
AFUB_094400	Afu6g03890	catA	spore-specific catalase CatA	Catalases, (heme) peroxidases	0.114238	0.622885	0.857424	2.44e-11	0.714078	9.35e-07	1.45726	1.7e-28
AFUB_066210	Afu4g09110	ccp1	cytochrome c peroxidase Ccp1, putative	Catalases, (heme) peroxidases	1.17666	5.77e-48	-1.03436	2.92e-37	-0.179217	0.0618058	-2.39024	6.64e-197
AFUB_001170	Afu6g13570		cytochrome c peroxidase, putative	Catalases, (heme) peroxidases	-0.122927	0.673122	0.364169	0.0488053	0.0204022	0.942238	0.507498	0.00470666
AFUB_050830	Afu5g02300		peroxidase, putative	Catalases, (heme) peroxidases	-0.0839965	0.677972	-0.363029	0.00349035	0.356685	0.00800534	0.0776527	0.581425
AFUB_092440	Afu7g06890		Dyp-type peroxidase family protein	Catalases, (heme) peroxidases	-0.609149	0.598375	-2.15967	0.00782831	0.442624	0.623552	-1.1079	0.22497
AFUB_006480	Afu1g06100	grx1	glutaredoxin Grx1, putative	Thioredoxin, glutaredoxin, glutathione systems	0.0310424	0.88283	0.487141	1.12e-05	0.434862	0.000438476	0.890961	9.11e-16
AFUB_015490	Afu1g15960	glr1	glutathione oxidoreductase Glr1, putative	Thioredoxin, glutaredoxin, glutathione systems	0.239808	0.00929715	1.12624	9.81e-51	-0.248529	0.00388501	0.637904	4.59e-17
AFUB_020200	Afu2g03140		peptide methionine sulfoxide reductase	Thioredoxin, glutaredoxin, glutathione systems	0.452788	3.39e-05	0.583611	2.43e-09	0.265639	0.0181131	0.396461	6.39e-05
AFUB_030610	Afu2g14960		thioredoxin, putative	Thioredoxin, glutaredoxin, glutathione systems	-0.127183	0.556081	0.788212	7.44e-09	-0.276051	0.0863778	0.639344	3.06e-06
AFUB_036900	Afu3g12270	hyr1	glutathione peroxidase Hyr1, putative	Thioredoxin, glutaredoxin, glutathione systems	0.663043	0.000390276	0.768538	4.57e-06	0.0154969	0.954334	0.120993	0.526418
AFUB_034260	Afu3g14970	trx1	thioredoxin Trx1, putative	Thioredoxin, glutaredoxin, glutathione systems	-0.125128	0.661099	0.757865	6.66e-06	-0.296611	0.148984	0.586382	0.000592052
AFUB_063050	Afu4g05950	grx5	glutaredoxin Grx5, putative	Thioredoxin, glutaredoxin, glutathione systems	-0.138057	0.352123	0.0223896	0.863109	0.0498369	0.734929	0.210283	0.0517455
AFUB_065670	Afu4g08580	prx1	mitochondrial peroxiredoxin Prx1, putative	Thioredoxin, glutaredoxin, glutathione systems	-0.488974	0.000182566	-0.626895	9.97e-08	-0.331171	0.0117485	-0.469092	7.88e-05
AFUB_066190	Afu4g09090		thioredoxin, putative	Thioredoxin, glutaredoxin, glutathione systems	0.0677994	0.695672	0.241186	0.0256932	-0.110177	0.406507	0.0632094	0.597826
AFUB_069890	Afu4g12990	trr1 (trxR)	thioredoxin reductase Trr1/Trr2, putative	Thioredoxin, glutaredoxin, glutathione systems	1.99349	1.79e-126	1.03814	2.35e-35	0.0715008	0.540292	-0.883852	1.78e-26
AFUB_052060	Afu5g03540		thioredoxin reductase, putative	Thioredoxin, glutaredoxin, glutathione systems	-0.642915	5.45e-07	-0.0464043	0.75595	-1.09022	2.43e-19	-0.493707	5.8e-05
AFUB_058890	Afu5g11320	trxA	thioredoxin TrxA	Thioredoxin, glutaredoxin, glutathione systems	0.576302	5.72e-08	0.774065	5.79e-15	-0.129451	0.304981	0.0683121	0.555941
AFUB_061350	Afu5g13640		thioredoxin, putative	Thioredoxin, glutaredoxin, glutathione systems	-0.08763	0.619431	0.614845	1.44e-08	-0.124691	0.369629	0.577784	9.74e-08
AFUB_062560	Afu5g15070		AhpC/TSA family thioredoxin peroxidase, putative	Thioredoxin, glutaredoxin, glutathione systems	0.14753	0.757065	1.13289	0.000105787	-0.944346	0.00379526	0.0410114	0.904072
AFUB_096050	Afu6g02280	aspf3	peroxiredoxin	Thioredoxin, glutaredoxin, glutathione systems	1.78227	2.13e-42	1.95501	4.52e-52	0.000185565	0.999338	0.172925	0.231046
AFUB_075790	Afu6g09740	gliT	thioredoxin reductase GliT	Thioredoxin, glutaredoxin, glutathione systems	1.04768	4.76e-07	1.07366	2.6e-08	0.159344	0.545652	0.185317	0.387486
AFUB_076350	Afu6g10300	aspf28	thioredoxin, putative	Thioredoxin, glutaredoxin, glutathione systems	-0.171845	0.167547	-0.224718	0.0218474	-0.229402	0.0306908	-0.282275	0.00320429
AFUB_085510	Afu8g01090		thioredoxin, putative	Thioredoxin, glutaredoxin, glutathione systems	-0.114652	0.687968	-1.87926	7.56e-28	-0.270018	0.193093	-2.03462	1.8e-32
AFUB_080670	Afu8g07130		AhpC/TSA family thioredoxin peroxidase, putative	Thioredoxin, glutaredoxin, glutathione systems	0.278396	0.00306049	0.743723	2.43e-21	0.0509665	0.650786	0.516294	6.97e-11
AFUB_037850	Afu3g11330	atfA		bZIP-type transcription factor	0.114206	0.43559	0.595061	8e-10	0.355272	0.000897216	0.836127	2.83e-18
AFUB_075990	Afu6g09930	yap1		bZIP-type transcription factor	0.169638	0.237045	0.337807	0.00155053	0.131237	0.317861	0.299405	0.00506942
		DEG, log2FC>0
		upregulated (group):			12		22		6		13
		upregulated (genome):			1047		2796		1646		3190
		p			9.01555e-05		7.10299e-06		0.485752		0.25281
		DEG, log2FC>0.5
		upregulated (group):			9		18		2		11
		upregulated (genome):			459		1850		640		2177
		p			1.44407e-05		5.42468e-06		0.643763		0.0959541
		DEG, log2FC>1
		upregulated (group):			6		7		1		2
		upregulated (genome):			120		949		200		998
		p			2.53388e-06		0.0357342		0.493757		0.862681
		DEG, log2FC<0
		downregulated (group):			2		6		6		9
		downregulated (genome):			1014		3021		1894		3097
		p			0.868844		0.965817		0.633999		0.758748
		DEG, log2FC<-0.5
		downregulated (group):			1		4		3		5
		downregulated (genome):			416		1763		956		2070
		p			0.761068		0.867976		0.636458		0.85456
		DEG, log2FC<-1
		downregulated (group):			0		3		2		4
		downregulated (genome):			98		575		226		942
		p			1		0.304935		0.17588		0.392372
		Total number of genes (group):			34		34		34		34
		Total number of genes (genome):			10106		10106		10106		10106
Iron uptake genes
Gene ID	Orthologue in A. fumigatus Af293				Wt MSB treated vs. Wt untreated		DsodB MSB treated vs. DsodB untreated		DsodB untreated vs. Wt untreated		DsodB MSB treated vs. Wt MSB treated
	Gene ID	Gene name	Description		log2FoldChange	p-adj.	log2FoldChange	p-adj.	log2FoldChange	p-adj.	log2FoldChange	p-adj.
AFUB_039200	Afu3g09970		Ortholog(s) have ferrous iron transmembrane transporter activity, manganese ion transmembrane transporter activity	Other putative Fe transporter genes	-0.261777	0.0924246	-0.613163	7.8e-07	-0.620431	1.24e-06	-0.971817	1.28e-15
AFUB_036430	Afu3g12740		Putative copper resistance-associated P-type ATPase	Other putative Fe transporter genes	0.0303228	0.894406	1.71281	4.66e-46	-0.366447	0.00967563	1.31604	1.01e-27
AFUB_068050	Afu4g10990		Ortholog(s) have inorganic cation transmembrane transporter activity, solute:proton symporter activity	Other putative Fe transporter genes	0.118934	0.429776	-0.324443	0.00199049	-0.125595	0.327056	-0.568973	2.12e-08
AFUB_069470	Afu4g12530	cccA	Putative iron transporter of the vacuolar membrane, involved in vacuolar iron storage	Other putative Fe transporter genes	-0.309615	0.140904	0.0822615	0.6656	-0.101423	0.64415	0.290453	0.0850826
AFUB_095480	Afu6g02820		Putative metalloreductase; transcript up-regulated in hyphae upon exposure to neutrophils	Other putative Fe transporter genes	0.0951838	0.779709	0.570059	0.00544746	-1.0821	1.58e-07	-0.607224	0.00253359
AFUB_001870	Afu6g12870	atm1	ABC iron exporter; transcript up-regulated in conidia exposed to neutrophils	Other putative Fe transporter genes	0.0690037	0.599579	0.339127	3.51e-05	0.121375	0.226237	0.391499	1.48e-06
AFUB_000990	Afu6g13750		Putative ferric-chelate reductase; transcript up-regulated in hyphae upon exposure to neutrophils	Other putative Fe transporter genes	-0.43392	0.141463	-0.536436	0.0194285	0.0491643	0.880379	-0.0533518	0.850241
AFUB_016660	Afu1g17270	fre2	Metalloreductase involved in response to iron starvation; repressed by iron through SreA-dependent regulatory system	RIA genes	0.258001	0.166479	1.73311	1.79e-43	-0.0474563	0.816906	1.42765	9.09e-30
AFUB_052300	Afu5g03790	fetC	Putative ferroxidase; expression upregulated under low iron conditions; SrbA-regulated during hypoxia	RIA genes	0.519897	4.51e-05	1.09548	1.44e-22	0.533591	1.45e-05	1.10917	4.55e-23
AFUB_052310	Afu5g03800	ftrA	Putative high-affinity iron permease; expression upregulated under low iron conditions; SrbA-regulated during hypoxia	RIA genes	0.114429	0.545921	0.925042	8.23e-15	0.255813	0.0694464	1.06643	2.19e-19
AFUB_044480	Afu3g03660	estB	Putative esterase with a predicted role in iron metabolism; part of an iron-regulated gene cluster; triacetylfusarinine C esterase	Siderophore metabolsim genes	-0.0889768	0.840462	1.25078	1.63e-09	0.561942	0.0364428	1.9017	1.08e-17
AFUB_044500	Afu3g03640	mirB	Putative siderophore iron transporter; SrbA-regulated during hypoxia	Siderophore metabolsim genes	0.25967	0.321634	1.01567	3.01e-08	-0.560921	0.00736049	0.195077	0.325873
AFUB_022760	Afu2g05730	mirC	Putative siderophore transporter	Siderophore metabolsim genes	0.28266	0.00146959	0.967765	5.21e-38	0.0198127	0.864209	0.704918	1.1e-20
AFUB_024520	Afu2g08590	pptA	Putative 4'-phosphopantetheinyl transferase (4'-PPTase); plays a role in non-ribosomal peptide synthetase activation; putative ortholog of A. nidulans npgA	Siderophore metabolsim genes	-0.00936701	0.971795	-0.552182	0.000118916	-0.433326	0.00397872	-0.976141	2.07e-12
AFUB_023720	Afu2g07680	sidA	L-ornithine N5-oxygenase; first committed step in siderophore biosynthesis; essential for virulence; induced by exposure to human airway epithelial cells; expression up-regulated by iron starvation; activated by L-arginine; SrbA-regulated	Siderophore metabolsim genes	-0.0914722	0.733562	2.12718	1.83e-44	-0.068538	0.764655	2.15012	3.2e-45
AFUB_044830	Afu3g03420	sidD	Fusarinine C non-ribosomal peptide synthetase (NRPS) involved in extracellular siderophore biosynthesis; expression is up-regulated by iron starvation and downregulated under iron-replete conditions	Siderophore metabolsim genes	0.493917	0.00310117	4.00062	5.33e-192	0.0413018	0.849433	3.54801	1.36e-151
AFUB_044850	Afu3g03400	sidF	Hydroxyornithine transacylase; involved in extracellular siderophore biosynthesis; essential for triacetylfusarinine C biosynthesis; SrbA-regulated during hypoxia	Siderophore metabolsim genes	0.431738	0.0136153	3.45375	3.41e-138	-0.0544669	0.799979	2.96755	1.4e-102
AFUB_044490	Afu3g03650	sidG	Putative acetyltransferase with a predicted role in iron metabolism; located in an iron-regulated gene cluster; fusarinine C acetyltransferase; SrbA-regulated during hypoxia	Siderophore metabolsim genes	-0.14957	0.811135	0.764163	0.0841276	-1.69188	6.94e-05	-0.778148	0.0476897
AFUB_044840	Afu3g03410	sidH	Enoyl-CoA hydratase/isomerase family protein; mevalonyl-CoA hydratase; PTS1 receptor-mediated peroxisomal localization is essential for triacetylfusarinine C (TAFC) biosynthesis	Siderophore metabolsim genes	0.477586	0.00204811	2.8192	2.54e-107	-0.573678	9.64e-05	1.76793	2.67e-44
AFUB_016580	Afu1g17190	sidI	Putative long-chain-fatty-acid-CoA ligase; mevalonyl-CoA ligase; PTS2-dependent peroxisomal localization	Siderophore metabolsim genes	0.371902	0.151183	3.85795	6.57e-103	0.155386	0.554464	3.64143	3.63e-91
AFUB_044860	Afu3g03390	sidJ	Predicted siderophore biosynthesis lipase/esterase involved in siderophore hydrolysis	Siderophore metabolsim genes	0.311127	0.256051	3.14759	4.22e-64	-0.0368635	0.903458	2.7996	6.49e-51
AFUB_004790	Afu1g04450	sidL	GNAT-type acetyltransferase; siderophore biosynthetic machinery component; essential for biosynthesis of the siderophores ferricrocin and hydroxyferricrocin in iron-replete conditions; homolog to E. coli IucB; constitutive; contains intron	Siderophore metabolsim genes	0.150651	0.231242	0.236878	0.0130074	-0.225616	0.031232	-0.139389	0.155117
AFUB_091650	Afu7g06060	sit1	Putative siderophore transporter; SrbA-regulated during hypoxia	Siderophore metabolsim genes	0.0167024	0.938182	0.034442	0.808633	0.25882	0.0510298	0.276559	0.0202781
AFUB_018340	Afu2g01260	srbA	Sterol regulatory element binding protein (SREBP); basic helix-loop-helix leucine zipper DNA binding domain; role in the hypoxia response, iron homeostasis, ergosterol biosynthesis, resistance to azole drugs, maintenance of cell polarity	Transcription factor genes	0.0421521	0.802062	0.32796	0.00079011	0.203695	0.0679422	0.489503	2.89e-07
AFUB_027990	Afu2g12330	acuM	Putative regulator of genes involved in gluconeogenesis; required for normal iron incorporation, extracellular siderophore production and growth in iron-deficient media; transcript up-regulated in conidia exposed to neutrophils	Transcription factor genes	0.120851	0.353022	-0.289204	0.0016805	0.156201	0.146592	-0.253854	0.00617176
AFUB_052420	Afu5g03920	hapX	bZIP transcription factor required for adaption to both iron depletion and excess and for transcriptional activation of the siderophore system; transcript repressed by iron; SrbA-regulated during hypoxia	Transcription factor genes	0.432218	0.000250868	1.83029	2.7e-82	0.29316	0.0129559	1.69123	2.55e-69
AFUB_058830	Afu5g11260	sreA	GATA transcription factor that regulates iron uptake; represses of iron-regulated genes; represses siderophore biosynthesis genes in high-iron; mutants accumulate increased amounts of iron and ferricrocin; SrbA-regulated during hypoxia	Transcription factor genes	0.0437563	0.863596	-0.498072	0.000642289	-0.259628	0.124091	-0.801457	1.56e-08
		DEG, log2FC>0
		upregulated (group):			6		18		3		16
		upregulated (genome):			1047		2796		1646		3190
		p			0.0541517		2.70784e-05		0.839561		0.0026913
		DEG, log2FC>0.5
		upregulated (group):			1		15		2		13
		upregulated (genome):			459		1850		640		2177
		p			0.715402		1.5464e-05		0.517278		0.00193215
		DEG, log2FC>1
		upregulated (group):			0		12		0		12
		upregulated (genome):			120		949		200		998
		p			1		2.01116e-06		1		3.43234e-06
		DEG, log2FC<0
		downregulated (group):			0		6		8		7
		downregulated (genome):			1014		3021		1894		3097
		p			1		0.861942		0.117019		0.766683
		DEG, log2FC<-0.5
		downregulated (group):			0		3		5		6
		downregulated (genome):			416		1763		956		2070
		p			1		0.873892		0.105725		0.486648
		DEG, log2FC<-1
		downregulated (group):			0		0		2		0
		downregulated (genome):			98		575		226		942
		p			1		1		0.121458		1
		Total number of genes (group):			27		27		27		27
		Total number of genes (genome):			10106		10106		10106		10106
Siderophore cluster genes
Gene ID	Orthologue in A. fumigatus Af293				Wt MSB treated vs. Wt untreated		DsodB MSB treated vs. DsodB untreated		DsodB untreated vs. Wt untreated		DsodB MSB treated vs. Wt MSB treated
	Gene ID	Gene name	Description		log2FoldChange	p-adj.	log2FoldChange	p-adj.	log2FoldChange	p-adj.	log2FoldChange	p-adj.
AFUB_044950	Afu3g03300		Ortholog(s) have extracellular region localization		0.26165	0.326816	0.224522	0.255814	0.282268	0.210566	0.24514	0.210426
AFUB_044940	Afu3g03310		Has domain(s) with predicted role in response to stress and integral component of membrane localization		0.352611	0.662181	-0.894431	0.076775	1.55538	0.0032677	0.308333	0.580183
AFUB_044930	Afu3g03315		Ortholog(s) have RNA polymerase II core promoter proximal region sequence-specific DNA binding, transcriptional activator activity, RNA polymerase II core promoter proximal region sequence-specific binding activity		0.231663	0.207483	-0.235547	0.0960794	0.254403	0.107715	-0.212807	0.137129
AFUB_044920	Afu3g03320		Has domain(s) with predicted role in transmembrane transport and integral component of membrane localization		0.632931	0.000189891	1.12815	7.19e-14	-0.578597	0.000468027	-0.0833799	0.641604
AFUB_044910	Afu3g03330		Has domain(s) with predicted oxidoreductase activity, transferase activity, transferring acyl groups other than amino-acyl groups activity and role in oxidation-reduction process		0.152942	0.617123	1.04083	4.03e-08	-0.625898	0.00271171	0.261993	0.201813
AFUB_044900	Afu3g03350	sidE	Non-ribosomal peptide synthetase involved in production of fumarylalanine	Non-ribosomal peptide synthase	-0.112055	0.673198	0.913596	5.04e-09	-0.335291	0.0720847	0.69036	1.23e-05
AFUB_044890	Afu3g03370		Protein of unknown function		-0.238364	0.411846	0.64497	0.00140367	0.33587	0.156434	1.2192	4.22e-10
AFUB_044870	Afu3g03380		Has domain(s) with predicted acetyltransferase activity		-0.533846	0.174012	1.631	1.32e-11	0.172668	0.644388	2.33752	7.42e-19
AFUB_044860	Afu3g03390	sidJ	Predicted siderophore biosynthesis lipase/esterase involved in siderophore hydrolysis		0.311127	0.256051	3.14759	4.22e-64	-0.0368635	0.903458	2.7996	6.49e-51
AFUB_044850	Afu3g03400	sidF	Hydroxyornithine transacylase; involved in extracellular siderophore biosynthesis; essential for triacetylfusarinine C biosynthesis; SrbA-regulated during hypoxia		0.431738	0.0136153	3.45375	3.41e-138	-0.0544669	0.799979	2.96755	1.4e-102
AFUB_044840	Afu3g03410	sidH	Enoyl-CoA hydratase/isomerase family protein; mevalonyl-CoA hydratase; PTS1 receptor-mediated peroxisomal localization is essential for triacetylfusarinine C (TAFC) biosynthesis		0.477586	0.00204811	2.8192	2.54e-107	-0.573678	9.64e-05	1.76793	2.67e-44
AFUB_044830	Afu3g03420	sidD	Fusarinine C non-ribosomal peptide synthetase (NRPS) involved in extracellular siderophore biosynthesis; expression is up-regulated by iron starvation and downregulated under iron-replete conditions	Non-ribosomal peptide synthase	0.493917	0.00310117	4.00062	5.33e-192	0.0413018	0.849433	3.54801	1.36e-151
AFUB_044820	Afu3g03430	sitT	Putative ABC multidrug transporter; biofilm growth regulated protein		0.47694	0.00153648	3.27442	2.3e-158	0.167719	0.310526	2.9652	8.94e-130
AFUB_044810	Afu3g03440	mirD	Putative siderophore transporter; expression upregulated under low iron conditions; SrbA-regulated during hypoxia		0.188706	0.156345	2.77157	7.93e-187	-0.274069	0.0154557	2.3088	3.69e-130
AFUB_044800	Afu3g03445		Has domain(s) with predicted oxidoreductase activity and role in metabolic process		0.243442	0.0738061	2.29659	2.21e-117	-0.252012	0.0429204	1.80114	2.6e-73
AFUB_044790	Afu3g03450		Ortholog(s) have oxidoreductase activity		0.190405	0.738735	-1.17941	0.00143379	-0.123465	0.80135	-1.49328	3.88e-05
AFUB_044780	Afu3g03460		Has domain(s) with predicted hydrolase activity		0.0330881	0.965136	-1.13192	0.0291083	-0.751975	0.13076	-1.91698	7.61e-05
		DEG, log2FC>0
		upregulated (group):			5		12		1		10
		upregulated (genome):			1047		2796		1646		3190
		p			0.0253335		0.000283527		0.951437		0.018376
		DEG, log2FC>0.5
		upregulated (group):			1		12		1		10
		upregulated (genome):			459		1850		640		2177
		p			0.546536		3.3992e-06		0.671461		0.000910385
		DEG, log2FC>1
		upregulated (group):			0		10		1		9
		upregulated (genome):			120		949		200		998
		p			1		5.35845e-07		0.288286		1.007e-05
		DEG, log2FC<0
		downregulated (group):			0		2		5		2
		downregulated (genome):			1014		3021		1894		3097
		p			1		0.980381		0.200252		0.98315
		DEG, log2FC<-0.5
		downregulated (group):			0		2		3		2
		downregulated (genome):			416		1763		956		2070
		p			1		0.82377		0.213207		0.890923
		DEG, log2FC<-1
		downregulated (group):			0		2		0		2
		downregulated (genome):			98		575		226		942
		p			1		0.251699		1		0.479506
		Total number of genes (group):			17		17		17		17
		Total number of genes (genome):			10106		10106		10106		10106
Fe-S cluster protein genes
Gene ID	Orthologue in A. fumigatus Af293				Wt MSB treated vs. Wt untreated		DsodB MSB treated vs. DsodB untreated		DsodB untreated vs. Wt untreated		DsodB MSB treated vs. Wt MSB treated
	Gene ID	Gene name	Description		log2FoldChange	p-adj.	log2FoldChange	p-adj.	log2FoldChange	p-adj.	log2FoldChange	p-adj.
AFUB_005020	Afu1g04680		Has domain(s) with predicted iron ion binding, iron-sulfur cluster binding activity and role in iron-sulfur cluster assembly		0.012953	0.950491	0.845537	1.32e-14	0.0993045	0.503436	0.931889	1.67e-17
AFUB_006990	Afu1g06610		Putative NADH-quinone oxidoreductase, 23 kDa subunit; induced by exposure to artemisinin		-0.0317923	0.85941	-0.307547	0.00290137	0.0867667	0.515369	-0.188988	0.0756583
AFUB_001810	Afu1g06810		Ortholog(s) have role in mitochondrial translation and cytoplasm, mitochondrion, nucleus localization		-0.0253392	0.884267	2.46964	1.79e-156	0.514243	3.54e-07	3.00923	2.06e-231
AFUB_007730	Afu1g07380		Putative NADH-dependent glutamate synthase; transcript induced during conidial germination; transcript up-regulated in conidia exposed to neutrophils; SrbA-regulated during hypoxia		-0.103485	0.480382	-1.9864	4.75e-100	-0.0668727	0.615823	-1.94979	2.38e-96
AFUB_008510	Afu1g09090		Ortholog(s) have 2 iron, 2 sulfur cluster binding, glutathione-disulfide reductase activity, iron ion binding activity and role in cellular response to oxidative stress		-0.0489741	0.800214	0.511543	2.32e-06	-0.105173	0.46515	0.455344	3.1e-05
AFUB_009720	Afu1g10310		Putative RNase L inhibitor of the ABC superfamily		-0.0450556	0.768993	-0.32219	0.000330287	0.259749	0.00823957	-0.0173852	0.876303
AFUB_012310	Afu1g12840	niiA	Putative nitrite reductase; nitrogen-regulated gene, used as a conditional promoter; protein induced by heat shock; transcript downregulated in response to voriconazole		-0.129164	0.457442	-1.26019	6.04e-29	0.413439	0.00101148	-0.717583	3.91e-10
AFUB_026180	Afu2g10370		Has domain(s) with predicted iron-sulfur cluster binding, structural molecule activity and role in iron-sulfur cluster assembly, protein maturation by iron-sulfur cluster transfer		0.281354	0.0362404	0.79502	1.4e-13	-0.0444274	0.779754	0.469239	1.72e-05
AFUB_027020	Afu2g11260	luA	Putative 3-isopropylmalate dehydratase with a predicted role in nitrogen metabolism; protein induced by heat shock; SrbA-regulated during hypoxia		0.215978	0.229772	-0.742945	1.85e-08	-0.23227	0.138558	-1.19119	3.65e-20
AFUB_030610	Afu2g14960		Ortholog(s) have 2 iron, 2 sulfur cluster binding, RNA polymerase II activating transcription factor binding, disulfide oxidoreductase activity, glutathione disulfide oxidoreductase activity, iron-sulfur cluster binding activity		-0.127183	0.556081	0.788212	7.44e-09	-0.276051	0.0863778	0.639344	3.06e-06
AFUB_031240	Afu2g15590		Putative sulphite reductase		-0.224437	0.0973257	-0.484478	4.68e-06	0.0970759	0.482521	-0.162965	0.151337
AFUB_031280	Afu2g15630		Has domain(s) with predicted catalytic activity, iron-sulfur cluster binding activity		0.00434984	0.986401	0.0625403	0.688564	-0.228473	0.13958	-0.170282	0.226214
AFUB_031640	Afu2g15960	nbp35	Putative nucleotide binding protein; transcript up-regulated in conidia exposed to neutrophils		0.270443	0.162925	0.170141	0.298911	-0.711753	3.91e-06	-0.812055	2.1e-08
AFUB_047240	Afu3g01160		Has domain(s) with predicted 2 iron, 2 sulfur cluster binding, cellulase activity, hydrolase activity, hydrolyzing O-glycosyl compounds, iron ion binding, oxidoreductase activity and oxidoreductase activity, more		1.34561	0.162738	1.78507	0.00477362	0.482351	0.641954	0.921811	0.136816
AFUB_043700	Afu3g04300		Protein of unknown function; transcript induced by exposure to human airway epithelial cells		-0.0559443	0.666422	-0.0461368	0.606415	0.518418	4.63e-11	0.528225	3.55e-12
AFUB_062950	Afu4g05860		Ortholog(s) have role in iron-sulfur cluster assembly, mitochondrial respiratory chain complex I assembly and mitochondrial respiratory chain complex I, peripheral segment, mitochondrion, plasma membrane localization		-0.149099	0.177113	0.168547	0.053615	-0.170395	0.0766296	0.147251	0.0920665
AFUB_063050	Afu4g05950		Ortholog(s) have 2 iron, 2 sulfur cluster binding, disulfide oxidoreductase activity, glutathione disulfide oxidoreductase activity		-0.138057	0.352123	0.0223896	0.863109	0.0498369	0.734929	0.210283	0.0517455
AFUB_063840	Afu4g06770		Ortholog(s) have 2 iron, 2 sulfur cluster binding, ATPase activator activity, ferrous iron binding, iron ion binding, iron-sulfur cluster binding, iron-sulfur cluster carrier activity, zinc ion binding activity		-0.000939658	0.994448	0.26653	0.00115536	0.152677	0.107876	0.420146	1.43e-07
AFUB_067770	Afu4g10690	isa1	Iron-sulphur cluster assembly accessory protein		0.00685847	0.977284	-0.500938	3.21e-05	0.0339538	0.849433	-0.473842	8.06e-05
AFUB_068090	Afu4g11050		Putative NADH-ubiquinone oxidoreductase, subunit F involved in oxidative phosphorylation; induced by exposure to artemisinin		0.0215042	0.911263	-0.379307	0.000438902	0.150091	0.24982	-0.250719	0.0225415
AFUB_068250	Afu4g11220		Ortholog(s) have xanthine dehydrogenase activity and role in purine nucleobase catabolic process		-0.495664	2.77e-07	-1.84225	5.07e-97	-0.0845561	0.478147	-1.43114	1.35e-58
AFUB_052120	Afu5g03600		Ortholog(s) have 4 iron, 4 sulfur cluster binding, ATPase activity, role in iron-sulfur cluster assembly, tRNA wobble uridine modification and Nbp35-Cfd1 ATPase complex, cytoplasm localization		0.1984	0.335855	0.30905	0.0472959	-0.798955	1.71e-07	-0.688305	2.04e-06
AFUB_052400	Afu5g03900		Ortholog(s) have oxidoreductase activity, acting on NAD(P)H, heme protein as acceptor activity, role in heme a biosynthetic process, iron-sulfur cluster assembly, ubiquinone biosynthetic process and mitochondrial matrix localization		-0.138845	0.509445	0.432808	0.00147513	0.0529119	0.786886	0.624565	3.49e-06
AFUB_052930	Afu5g04370		Putative NADH-quinone oxidoreductase, subunit G		0.106755	0.39391	-0.3587	3.4e-05	0.286908	0.00224141	-0.178547	0.0467366
AFUB_053700	Afu5g06140		Ortholog(s) have histone acetyltransferase activity		0.0103469	0.970289	0.219483	0.141464	0.291948	0.0735396	0.501084	0.000388007
AFUB_055280	Afu5g07750		Putative ferrochelatase precursor		0.201988	0.144574	0.0720969	0.549959	0.366911	0.00125929	0.23702	0.0279291
AFUB_056420	Afu5g08890	lysF	Putative homoaconitase; transcript highly induced during conidial germination; transcript slightly downregulated during infection of mouse tissues; hypoxia induced protein		0.280028	0.0806218	-0.956261	2.44e-14	0.224064	0.136174	-1.01223	5.98e-16
AFUB_057960	Afu5g10370	sdh2	Iron-sulfur protein subunit of succinate dehydrogenase with a predicted role in the citric acid cycle; transcript up-regulated in conidia exposed to neutrophils; induced by exposure to artemisinin; transcript downregulated by hypoxia		0.146051	0.375487	-0.911044	4.76e-16	0.117036	0.42631	-0.940058	4.38e-17
AFUB_058230	Afu5g10610	rip1	Ubiquinol-cytochrome c reductase iron-sulphur subunit precursor with a predicted role in oxidative phosphorylation; hypoxia induced protein; induced by exposure to artemisinin; SrbA-regulated during hypoxia		0.274084	0.0126345	-0.0782874	0.459693	0.226408	0.0309775	-0.125963	0.206276
AFUB_094640	Afu6g03670		Ortholog(s) have biotin synthase activity, role in biotin biosynthetic process and mitochondrion localization		0.203379	0.281793	-0.854613	2.47e-10	-0.0637421	0.742741	-1.12173	4.29e-17
AFUB_094570	Afu6g03730		2-methylcitrate dehydratase; hypoxia repressed protein; transcript up-regulated in conidia exposed to neutrophils and to human airway epithelial cells; no human homolog		0.301401	0.0018551	0.72746	8.36e-19	0.375317	2.87e-05	0.801376	1.4e-22
AFUB_094370	Afu6g03920		Putative iron-sulfur cluster-binding protein		-0.11518	0.782595	0.341918	0.130408	0.667195	0.00783478	1.12429	5.3e-07
AFUB_094360	Afu6g03930		Has domain(s) with predicted 2 iron, 2 sulfur cluster binding, iron ion binding, oxidoreductase activity, acting on paired donors, with incorporation or reduction of molecular oxygen and NAD(P)H as one donor, more		-0.712071	6.07e-08	-0.924104	2.22e-14	0.169397	0.257677	-0.042636	0.780178
AFUB_073630	Afu6g07670	cox15	Cytochrome c oxidase assembly protein with a predicted role in oxidative phosphorylation; induced by exposure to artemisinin		0.557502	5.52e-10	1.40649	4.5e-66	0.191735	0.0550661	1.04072	1.21e-36
AFUB_077520	Afu6g11510		Ortholog(s) have role in wybutosine biosynthetic process		0.085151	0.619714	-0.216572	0.0525303	0.0524032	0.728597	-0.24932	0.0235847
AFUB_078500	Afu6g12490		Ortholog(s) have 2 iron, 2 sulfur cluster binding activity		0.252156	0.042672	-0.0331001	0.788231	0.105931	0.413213	-0.179326	0.0903216
AFUB_007190	Afu6g12930	acoA	Mitochondrial aconitate hydratase; citric acid cycle enzyme; protein abundant in conidia; transcript induced in conidia exposed to neutrophils; reacts with rabbit immunosera exposed to A. fumigatus conidia; hypoxia induced		0.00758096	0.972862	-0.422772	0.000284631	-0.245907	0.0626796	-0.676261	2.47e-09
AFUB_088630	Afu7g02070	nfr1	AIF-like mitochondrial oxidoreductase; conidia-enriched protein		-0.0476653	0.76867	-1.27974	8.37e-43	0.0238989	0.863301	-1.20818	8.53e-38
AFUB_092280	Afu7g06700		Rieske [2Fe-2S] domain protein		-0.259126	0.180428	0.397138	0.00539082	0.00329058	0.98874	0.659554	3.05e-06
AFUB_081320	Afu8g06450		Putative iron-sulfur cluster-binding protein, rieske family domain protein; transcript repressed by exposure to human airway epithelial cells		-0.0961451	0.84542	-0.0375138	0.905695	0.358517	0.270185	0.417149	0.143303
		DEG, log2FC>0
		upregulated (group):			5		12		9		14
		upregulated (genome):			1047		2796		1646		3190
		p			0.400693		0.428997		0.193165		0.375857
		DEG, log2FC>0.5
		upregulated (group):			1		8		3		10
		upregulated (genome):			459		1850		640		2177
		p			0.84479		0.453837		0.469339		0.35492
		DEG, log2FC>1
		upregulated (group):			0		3		0		3
		upregulated (genome):			120		949		200		998
		p			1		0.738723		1		0.770166
		DEG, log2FC<0
		downregulated (group):			2		16		2		15
		downregulated (genome):			1014		3021		1894		3097
		p			0.920885		0.111767		0.997496		0.217967
		DEG, log2FC<-0.5
		downregulated (group):			1		10		2		11
		downregulated (genome):			416		1763		956		2070
		p			0.814503		0.146474		0.903189		0.180436
		DEG, log2FC<-1
		downregulated (group):			0		4		0		6
		downregulated (genome):			98		575		226		942
		p			1		0.191038		1		0.164328
		Total number of genes (group):			40		40		40		40
		Total number of genes (genome):			10106		10106		10106		10106
Fe-S cluster assembly genes
Gene ID	Orthologue in A. fumigatus Af293				Wt MSB treated vs. Wt untreated		DsodB MSB treated vs. DsodB untreated		DsodB untreated vs. Wt untreated		DsodB MSB treated vs. Wt MSB treated
	Gene ID	Gene name	Description		log2FoldChange	p-adj.	log2FoldChange	p-adj.	log2FoldChange	p-adj.	log2FoldChange	p-adj.
AFUB_005020	Afu1g04680		Has domain(s) with predicted iron ion binding, iron-sulfur cluster binding activity and role in iron-sulfur cluster assembly		0.012953	0.950491	0.845537	1.32e-14	0.0993045	0.503436	0.931889	1.67e-17
AFUB_007000	Afu1g06620		Putative mitochondrial acyl carrier protein; S. cerevisiae ortholog ACP1 has role in lipoic acid biosynthetic process and localizes to mitochondrion		0.211304	0.108839	0.262772	0.0133953	0.142206	0.260764	0.193674	0.0716514
AFUB_026180	Afu2g10370		Has domain(s) with predicted iron-sulfur cluster binding, structural molecule activity and role in iron-sulfur cluster assembly, protein maturation by iron-sulfur cluster transfer		0.281354	0.0362404	0.79502	1.4e-13	-0.0444274	0.779754	0.469239	1.72e-05
AFUB_031640	Afu2g15960	nbp35	Putative nucleotide binding protein; transcript up-regulated in conidia exposed to neutrophils		0.270443	0.162925	0.170141	0.298911	-0.711753	3.91e-06	-0.812055	2.1e-08
AFUB_034990	Afu3g14240		Ortholog of S. cerevisiae NFS1; putative novel ncRNA Afu-203 encoded within the intron		-0.027047	0.886646	0.953058	1.8e-20	-0.0464662	0.759796	0.933639	1e-19
AFUB_062950	Afu4g05860		Ortholog(s) have role in iron-sulfur cluster assembly, mitochondrial respiratory chain complex I assembly and mitochondrial respiratory chain complex I, peripheral segment, mitochondrion, plasma membrane localization		-0.149099	0.177113	0.168547	0.053615	-0.170395	0.0766296	0.147251	0.0920665
AFUB_063840	Afu4g06770		Ortholog(s) have 2 iron, 2 sulfur cluster binding, ATPase activator activity, ferrous iron binding, iron ion binding, iron-sulfur cluster binding, iron-sulfur cluster carrier activity, zinc ion binding activity		-0.000939658	0.994448	0.26653	0.00115536	0.152677	0.107876	0.420146	1.43e-07
AFUB_067610	Afu4g10510		Ortholog(s) have ferrous iron binding, ferroxidase activity, iron chaperone activity and role in cellular iron ion homeostasis, cellular response to oxidative stress, glutathione metabolic process, iron-sulfur cluster assembly		0.110662	0.400757	0.213784	0.0223131	-0.028519	0.828999	0.0746033	0.461042
AFUB_067770	Afu4g10690	isa1	Iron-sulphur cluster assembly accessory protein		0.00685847	0.977284	-0.500938	3.21e-05	0.0339538	0.849433	-0.473842	8.06e-05
AFUB_052120	Afu5g03600		Ortholog(s) have 4 iron, 4 sulfur cluster binding, ATPase activity, role in iron-sulfur cluster assembly, tRNA wobble uridine modification and Nbp35-Cfd1 ATPase complex, cytoplasm localization		0.1984	0.335855	0.30905	0.0472959	-0.798955	1.71e-07	-0.688305	2.04e-06
AFUB_052400	Afu5g03900		Ortholog(s) have oxidoreductase activity, acting on NAD(P)H, heme protein as acceptor activity, role in heme a biosynthetic process, iron-sulfur cluster assembly, ubiquinone biosynthetic process and mitochondrial matrix localization		-0.138845	0.509445	0.432808	0.00147513	0.0529119	0.786886	0.624565	3.49e-06
AFUB_001870	Afu6g12870	atm1	ABC iron exporter; transcript up-regulated in conidia exposed to neutrophils		0.0690037	0.599579	0.339127	3.51e-05	0.121375	0.226237	0.391499	1.48e-06
AFUB_083590	Afu8g03980		Ortholog(s) have role in iron-sulfur cluster assembly and CIA complex localization		-0.0159119	0.950491	0.37617	0.00452283	0.54997	0.000121628	0.942052	5.08e-13
		DEG, log2FC>0
		upregulated (group):			1		10		1		7
		upregulated (genome):			1047		2796		1646		3190
		p			0.75894		0.000313155		0.901001		0.0798432
		DEG, log2FC>0.5
		upregulated (group):			0		3		1		4
		upregulated (genome):			459		1850		640		2177
		p			1		0.434825		0.573021		0.301179
		DEG, log2FC>1
		upregulated (group):			0		0		0		0
		upregulated (genome):			120		949		200		998
		p			1		1		1		1
		DEG, log2FC<0
		downregulated (group):			0		1		2		3
		downregulated (genome):			1014		3021		1894		3097
		p			1		0.99015		0.730919		0.811423
		DEG, log2FC<-0.5
		downregulated (group):			0		1		2		2
		downregulated (genome):			416		1763		956		2070
		p			1		0.917406		0.352095		0.779209
		DEG, log2FC<-1
		downregulated (group):			0		0		0		0
		downregulated (genome):			98		575		226		942
		p			1		1		1		1
		Total number of genes (group):			13		13		13		13
		Total number of genes (genome):			10106		10106		10106		10106
Heme binding protein genes
Gene ID	Orthologue in A. fumigatus Af293				Wt MSB treated vs. Wt untreated		DsodB MSB treated vs. DsodB untreated		DsodB untreated vs. Wt untreated		DsodB MSB treated vs. Wt MSB treated
	Gene ID	Gene name	Description		log2FoldChange	p-adj.	log2FoldChange	p-adj.	log2FoldChange	p-adj.	log2FoldChange	p-adj.
AFUB_079520	Afu1g01270		Ortholog(s) have catalytic activity and role in sterigmatocystin biosynthetic process		-0.333087	0.768655	1.0026	0.129757	-0.439646	0.6201	0.896036	0.183423
AFUB_002090	Afu1g01690		Has domain(s) with predicted electron transfer activity, heme binding, iron ion binding, monooxygenase activity, oxidoreductase activity and acting on paired donors, more		0.958273	1.19e-14	1.45846	3.35e-35	-0.209922	0.154679	0.290269	0.0195572
AFUB_002450	Afu1g02070		Cytochrome C1		0.17007	0.178264	-0.226456	0.0220593	0.173748	0.120723	-0.222778	0.0229985
AFUB_004020	Afu1g03610		Protein of unknown function; calcium downregulated		0.323446	0.0420914	-0.324345	0.016225	-0.0144986	0.944034	-0.66229	2.56e-07
AFUB_004350	Afu1g03950	erg5	Cytochrome P450 with a role in C-22 denaturation; sterol C22 desaturase; SrbA-regulated during hypoxia		-0.265936	0.00790591	-0.61277	3.48e-13	-0.167002	0.0945721	-0.513837	1.26e-09
AFUB_004730	Afu1g04390		Ortholog(s) have plasma membrane localization		0.133765	0.372915	-0.626379	2.12e-09	-0.263856	0.0248646	-1.024	1.92e-23
AFUB_007560	Afu1g07200		Has domain(s) with predicted catalytic activity, heme binding, oxidoreductase activity		-0.20815	0.0175585	-1.23772	7.08e-66	-0.150933	0.0748975	-1.18051	2.82e-59
AFUB_007690	Afu1g07340		Ortholog(s) have role in hyphal growth		0.106801	0.564006	-0.442396	0.000216713	-0.0179489	0.92151	-0.567146	1.66e-06
AFUB_008160	Afu1g08800		Ortholog(s) have 3-hydroxyphenylacetate 6-hydroxylase activity		0.252838	0.0678291	0.0289461	0.830069	0.209837	0.103625	-0.0140546	0.919368
AFUB_010820	Afu1g11390		Has domain(s) with predicted electron transfer activity, heme binding, iron ion binding, oxidoreductase activity, acting on paired donors, with incorporation or reduction of molecular oxygen activity and role in oxidation-reduction process		0.0784598	0.658961	0.834154	6.56e-15	-0.869591	2.93e-15	-0.113897	0.338295
AFUB_012300	Afu1g12830	niaD	Nitrate reductase		0.0345268	0.84542	-1.06493	1.47e-27	0.310011	0.00499713	-0.789444	1.25e-15
AFUB_012310	Afu1g12840	niiA	Putative nitrite reductase; nitrogen-regulated gene, used as a conditional promoter; protein induced by heat shock; transcript downregulated in response to voriconazole		-0.129164	0.457442	-1.26019	6.04e-29	0.413439	0.00101148	-0.717583	3.91e-10
AFUB_012710	Afu1g13220		Has domain(s) with predicted electron transfer activity, heme binding, iron ion binding, oxidoreductase activity, acting on paired donors, with incorporation or reduction of molecular oxygen activity and role in oxidation-reduction process		-0.0801834	0.577772	0.789813	5.86e-19	-0.617438	4e-11	0.252558	0.00625304
AFUB_015350	Afu1g15820		Putative fatty acid hydroxylase with a possible role in the hydroxylation of a very long-chain fatty acid; sphingolipid biosynthesis		0.324064	0.0146557	0.00579753	0.968256	-0.066448	0.66761	-0.384715	0.000645481
AFUB_015850	Afu1g16510	dapC	Heme binding protein involved in regulation of ergosterol biosynthesis and azole resistance		0.0950998	0.646759	0.267547	0.0493977	-0.615431	5.51e-06	-0.442984	0.000602699
AFUB_017280	Afu2g00200		Ortholog(s) have catalase activity		-0.079681	NA	0.569594	0.70527	-0.39232	0.837261	0.256955	0.868954
AFUB_019210	Afu2g02130		Ortholog(s) have oxidoreductase activity, acting on paired donors, with incorporation or reduction of molecular oxygen activity		0.335065	0.0397123	0.215919	0.126476	0.508394	0.000358601	0.389247	0.00374348
AFUB_020950	Afu2g03880		Has domain(s) with predicted heme binding activity		0.044502	0.806266	0.643682	8e-11	-0.0602532	0.675134	0.538927	7.51e-08
AFUB_021350	Afu2g04290		Ortholog(s) have role in steroid metabolic process		0.190456	0.167654	0.644466	4.73e-11	0.477842	9.87e-06	0.931852	2.22e-21
AFUB_021740	Afu2g04710		Has domain(s) with predicted heme binding activity		0.101022	0.431511	-0.83317	1.23e-22	0.114864	0.286948	-0.819328	6.23e-22
AFUB_023760	Afu2g07720		Has domain(s) with predicted heme binding activity		0.090717	0.572489	-1.18925	6.52e-33	0.11423	0.376678	-1.16573	1.38e-31
AFUB_023940	Afu2g07920		Has domain(s) with predicted electron transfer activity, heme binding, iron ion binding, oxidoreductase activity, acting on paired donors, with incorporation or reduction of molecular oxygen activity and role in oxidation-reduction process		-0.0925782	0.739341	0.448043	0.00694021	-0.292887	0.130251	0.247735	0.151402
AFUB_025410	Afu2g09540		Has domain(s) with predicted electron transfer activity, heme binding, iron ion binding, monooxygenase activity, oxidoreductase activity and acting on paired donors, more		0.196954	0.190994	0.473634	2.68e-05	-0.262589	0.041089	0.0140915	0.921659
AFUB_028740	Afu2g13110	cycA	Cytochrome c; transcript derepressed during iron starvation in hapX mutant; SrbA-regulated during hypoxia; loss of cycA results in increased levels of AoxA activity, delayed germination and reduced growth in normoxia and hypoxia		0.0295678	0.825805	-0.419704	3.95e-08	0.327096	6.42e-05	-0.122176	0.136598
AFUB_029070	Afu2g13430	csmB	Putative chitin synthase; highly expressed in biofilm		-0.0678013	0.614264	-0.240522	0.00548068	-0.116005	0.262798	-0.288725	0.000680893
AFUB_029080	Afu2g13440	chsE	Putative class V chitin synthase; required for normal hyphal growth, conidiation and normal conidiophore development; mutants have decreased chitin content		-0.155424	0.211741	-0.251455	0.00810424	0.0531197	0.678087	-0.0429109	0.69381
AFUB_030050	Afu2g14430		Has domain(s) with predicted electron transfer activity, heme binding, iron ion binding, monooxygenase activity, oxidoreductase activity, acting on paired donors, with incorporation or reduction of molecular oxygen activity		0.980098	4.57e-08	0.603738	0.00104316	-0.770107	6.61e-05	-1.14647	6.37e-12
AFUB_030060	Afu2g14440		Has domain(s) with predicted electron transfer activity, heme binding, iron ion binding, oxidoreductase activity, acting on paired donors, with incorporation or reduction of molecular oxygen activity and role in oxidation-reduction process		0.600159	0.0182351	0.485414	0.0304636	-0.319727	0.232595	-0.434471	0.0445298
AFUB_030900	Afu2g15230		Ortholog(s) have role in benzoate catabolic process, cellular amide catabolic process and endoplasmic reticulum, intracellular membrane-bounded organelle localization		0.210559	0.0911788	0.516818	1.26e-08	0.315564	0.00270321	0.621823	1.26e-11
AFUB_031240	Afu2g15590		Putative sulphite reductase		-0.224437	0.0973257	-0.484478	4.68e-06	0.0970759	0.482521	-0.162965	0.151337
AFUB_033670	Afu2g17980	easK	P450 monooxygenase; member of the ergot alkaloid/fumigaclavine C (fga) biosynthesis gene cluster		2.14971	NA	-1.2842	0.246039	3.73787	0.0260707	0.303951	0.831915
AFUB_033700	Afu2g18010	easM	P450 monooxygenase; member of the ergot alkaloid/fumigaclavine C (fga) biosynthesis gene cluster		-1.42339	0.0381849	-0.903717	0.0217951	1.77408	6.6e-05	2.29375	1.57e-05
AFUB_033720	Afu2g18030	fgaCat	Putative catalase with a predicted role in festuclavine biosynthesis, present in the fumigaclavine C (fga) biosynthetic gene cluster; transcript downregulated in response to voriconazole; required for chanoclavine-I production		-0.162022	0.770312	-0.16512	0.659587	1.72291	1.9e-07	1.71981	5.07e-08
AFUB_046710	Afu3g01690		Has domain(s) with predicted electron transfer activity, heme binding, iron ion binding, oxidoreductase activity, acting on paired donors, with incorporation or reduction of molecular oxygen activity and role in oxidation-reduction process		0.295991	0.190994	1.90122	8.6e-27	-1.36984	9.91e-13	0.235391	0.17316
AFUB_046390	Afu3g02010		Ortholog(s) have versicolorin reductase activity and role in positive regulation of sterigmatocystin biosynthetic process, sterigmatocystin biosynthetic process		0.187897	0.237538	-0.882762	3.79e-13	-0.144187	0.323885	-1.21485	4.74e-24
AFUB_046060	Afu3g02270	cat1	Mycelial catalase; induced in hyphae exposed to neutrophils; protein induced in amphotericin B and H2O2; stuA-dependent up-regulation in developmentally competent hyphae; hypoxia repressed; SrbA-regulated; repressed by gliotoxin exposure		5.27593	1.27e-279	2.70541	2.95e-75	0.175155	0.380499	-2.39537	2.57e-61
AFUB_044790	Afu3g03450		Ortholog(s) have oxidoreductase activity		0.190405	0.738735	-1.17941	0.00143379	-0.123465	0.80135	-1.49328	3.88e-05
AFUB_044760	Afu3g03480		Has domain(s) with predicted electron transfer activity, heme binding, iron ion binding, oxidoreductase activity, acting on paired donors, with incorporation or reduction of molecular oxygen activity and role in oxidation-reduction process		0.535507	0.390655	1.9623	9.19e-06	-0.900496	0.110805	0.5263	0.205269
AFUB_044030	Afu3g03930		Putative cytochrome P450 monooxygenase		-0.45999	0.199339	-0.372808	0.148956	1.14503	1.29e-05	1.23221	1.46e-06
AFUB_043990	Afu3g03970		Has domain(s) with predicted heme binding, oxidoreductase activity and role in oxidation-reduction process		-0.0174004	0.984581	-0.409408	0.402788	0.560315	0.304489	0.168308	0.751116
AFUB_043980	Afu3g03980		Putative cytochrome P450 monooxygenase; predicted gene pair with AFUA_5G10050		0.184836	0.724265	-0.430683	0.163596	0.84046	0.0112624	0.224941	0.509636
AFUB_039920	Afu3g09220		Putative P450 family fatty acid hydroxylase with a possible role in the hydroxylation of a very long-chain fatty acid		0.162104	0.464563	-0.171755	0.294438	0.13865	0.471859	-0.195209	0.220713
AFUB_039640	Afu3g09530		Has domain(s) with predicted electron transfer activity, heme binding, iron ion binding, oxidoreductase activity, acting on paired donors, with incorporation or reduction of molecular oxygen activity and role in oxidation-reduction process		-0.243257	0.40559	0.563236	0.00650792	-0.688954	0.00172774	0.117539	0.611438
AFUB_038670	Afu3g10490	dapA	Heme binding protein involved in regulation of ergosterol biosynthesis and azole resistance		-0.0925166	0.432896	0.222231	0.0066446	-0.275726	0.00147565	0.0390221	0.677431
AFUB_100690	Afu3g12120	ppoC	Putative fatty acid oxygenase		-0.210722	0.76867	-1.79205	0.000137551	0.224438	0.683645	-1.35689	0.00612149
AFUB_036230	Afu3g12960	hasH	Putative cytochrome P450; absolutely required for hexadehydroastechrome biosynthesis; orthologous member of the "has" secondary metabolite biosynthetic gene cluster of strain A1163		-0.142623	0.585506	-0.194568	0.275457	-0.0687283	0.766839	-0.120673	0.521671
AFUB_034980	Afu3g14250		Ortholog(s) have indoleamine 2,3-dioxygenase activity and role in filamentous growth of a population of unicellular organisms in response to chemical stimulus, tryptophan catabolic process to kynurenine		0.0150669	0.950674	0.433533	0.00142177	-0.579998	4.18e-05	-0.161532	0.261852
AFUB_034620	Afu3g14610		Has domain(s) with predicted electron transfer activity, heme binding, iron ion binding, oxidoreductase activity, acting on paired donors, with incorporation or reduction of molecular oxygen activity and role in oxidation-reduction process		0.429026	0.0260969	-0.19024	0.293802	-0.291496	0.127396	-0.910762	1.04e-08
AFUB_034460	Afu3g14760		Ortholog(s) have role in steroid metabolic process		0.566629	0.206639	2.63781	1.02e-25	0.539548	0.165219	2.61073	1.61e-23
AFUB_037060	Afu4g00180	ppoB	Fatty acid 8,11-diol synthase		-0.400391	0.02548	-1.09849	2.83e-14	0.463151	0.00377076	-0.234947	0.141124
AFUB_100420	Afu4g02730		Has domain(s) with predicted electron transfer activity, heme binding, iron ion binding, oxidoreductase activity, acting on paired donors, with incorporation or reduction of molecular oxygen activity and role in oxidation-reduction process		-0.232362	0.328269	-3.57618	2.07e-99	-1.86346	3.75e-29	-5.20728	7.91e-211
AFUB_100010	Afu4g03120		Ortholog(s) have L-lactate dehydrogenase (cytochrome) activity, role in lactate metabolic process and glyoxysome, mitochondrial intermembrane space, mitochondrion localization		-0.0737324	0.912893	-0.591457	0.139197	0.0943941	0.863301	-0.42333	0.296206
AFUB_099650	Afu4g03410	fhpA	Putative flavohemoprotein; protein induced by heat shock and hypoxia		-0.134924	0.559098	-0.615455	3.44e-05	-0.232425	0.191227	-0.712956	1.18e-06
AFUB_099220	Afu4g03800		Has domain(s) with predicted electron transfer activity, heme binding, iron ion binding, monooxygenase activity, oxidoreductase activity and acting on paired donors, more		-0.0359237	0.828647	0.190072	0.056759	-0.297114	0.00429411	-0.0711184	0.509309
AFUB_063360	Afu4g06240		Heme binding protein involved in regulation of ergosterol biosynthesis and azole resistance		0.255818	0.0345271	-0.59317	2.89e-09	-0.218556	0.0569376	-1.06754	8.29e-28
AFUB_089270	Afu4g06890	cyp51A	14-alpha sterol demethylase; commonly mutated in drug resistant isolates; putative ortholog of A. nidulans pdmA; transcript induced by exposure to fluconazole and voriconazole; SrbA-regulated during hypoxia		-0.50192	3.29e-08	-0.906139	5.78e-27	-0.0174285	0.894674	-0.421647	1.14e-06
AFUB_064100	Afu4g07020		Has domain(s) with predicted catalytic activity, heme binding, oxidoreductase activity		0.0590657	0.728407	-0.849994	1.01e-17	0.232893	0.0393689	-0.676167	2.82e-11
AFUB_065590	Afu4g08490		Putative acyl-CoA dehydrogenase; transcript up-regulated in conidia exposed to neutrophils		-0.224554	0.620744	0.886509	0.00214916	-0.409573	0.23623	0.70149	0.0158171
AFUB_066210	Afu4g09110	ccp1	Putative cytochrome c peroxidase; protein induced by heat shock and by hydrogen peroxide; transcript up-regulated in conidia exposed to neutrophils		1.17666	5.77e-48	-1.03436	2.92e-37	-0.179217	0.0618058	-2.39024	6.64e-197
AFUB_066590	Afu4g09470		Has domain(s) with predicted electron transfer activity, heme binding, iron ion binding, oxidoreductase activity, acting on paired donors, with incorporation or reduction of molecular oxygen activity and role in oxidation-reduction process		0.226358	0.573206	0.913928	4.51e-05	0.47582	0.0991801	1.16339	4.3e-07
AFUB_066940	Afu4g09830		Ortholog(s) have indoleamine 2,3-dioxygenase activity and role in 'de novo' NAD biosynthetic process from tryptophan, tryptophan catabolic process to kynurenine		-0.118766	0.796846	0.0954249	0.751669	0.447088	0.142388	0.661279	0.012336
AFUB_067090	Afu4g09980		Putative cytochrome P450 monooxygenase		-0.00356926	0.987628	-0.49434	2.34e-05	0.41305	0.0012419	-0.0777208	0.577737
AFUB_100690	Afu4g10770	ppoA	Putative fatty acid oxygenase; 5,8-linoleate diol synthase (5,8-LDS); responsible for the formation of psi factor; transcript induced by voriconazole		-0.210722	0.76867	-1.79205	0.000137551	0.224438	0.683645	-1.35689	0.00612149
AFUB_071290	Afu4g14140		Has domain(s) with predicted electron transfer activity, heme binding, iron ion binding, oxidoreductase activity, acting on paired donors, with incorporation or reduction of molecular oxygen activity and role in oxidation-reduction process		-0.302263	NA	-0.462661	0.608951	0.29792	0.789541	0.137522	0.895682
AFUB_072040	Afu4g14780	cyp5081A1	Putative cytochrome P450 monooxygenase with a predicted role in helvonic acid biosynthesis		-1.42339	2.17e-06	-1.04617	2.77e-08	1.37979	2.14e-12	1.4038	6.44e-12
AFUB_072050	Afu4g14790	cyp5081B1	Putative cytochrome P450 monooxygenase with a predicted role in helvonic acid biosynthesis		-0.832848	0.00757414	-0.751639	0.00182532	1.03143	6.14e-05	1.11264	1.97e-05
AFUB_072070	Afu4g14810	cyp5081D1	Putative cytochrome P450 monooxygenase with a predicted role in helvonic acid biosynthesis		-0.76959	0.0111124	-0.932792	3.9e-06	1.83069	6.98e-17	1.66749	2.45e-12
AFUB_072090	Afu4g14830	cyp5081C1	Putative cytochrome P450 monooxygenase with a predicted role in helvonic acid biosynthesis		-0.81227	0.165127	-0.915845	0.0220676	1.07431	0.0145592	0.970738	0.0303393
AFUB_049870	Afu5g01360		Ortholog(s) have oxidoreductase activity and role in steroid metabolic process		0.564538	0.0114137	0.81131	1.01e-05	0.270783	0.241528	0.517555	0.00568889
AFUB_050240	Afu5g01710		Cytochrome P450 phenylacetate 2-hydroxylase		0.674825	3.35e-07	0.23714	0.0745634	-0.178648	0.246806	-0.616333	6.17e-07
AFUB_051140	Afu5g02610		Has domain(s) with predicted electron transfer activity, heme binding, iron ion binding, oxidoreductase activity, acting on paired donors, with incorporation or reduction of molecular oxygen activity and role in oxidation-reduction process		-0.367314	0.0313885	-0.734836	5.26e-08	0.408136	0.00636096	0.0406143	0.81351
AFUB_051150	Afu5g02620		Ortholog(s) have NADPH dehydrogenase activity, oxidoreductase activity, oxygen binding activity, role in ascospore wall assembly, chlamydospore formation and endoplasmic reticulum localization		-0.345951	0.0616053	-0.732908	1.41e-06	-0.265609	0.123541	-0.652566	2.47e-05
AFUB_051610	Afu5g03100		Has domain(s) with predicted electron transfer activity, heme binding, iron ion binding, oxidoreductase activity, acting on paired donors, with incorporation or reduction of molecular oxygen activity and role in oxidation-reduction process		-0.0359681	0.957722	-0.235785	0.547161	0.532933	0.209388	0.333117	0.400186
AFUB_055070	Afu5g07520		Ortholog(s) have oxidoreductase activity		0.075436	0.727333	0.349277	0.00856406	-0.408574	0.00415073	-0.134733	0.336499
AFUB_057640	Afu5g10050		Putative cytochrome P450 monooxygenase; predicted gene pair AFUA_3G03980		1.14169	6.64e-12	3.43626	6.15e-108	-0.777108	6.42e-05	1.51746	1.58e-29
AFUB_057650	Afu5g10060		Has domain(s) with predicted heme binding, oxidoreductase activity and role in oxidation-reduction process		0.336678	0.425617	5.9179	1.7e-146	-0.475704	0.199358	5.10552	2.04e-135
AFUB_058010	Afu5g10420		Has domain(s) with predicted electron transfer activity, heme binding, metal ion binding, molybdenum ion binding, oxidoreductase activity and role in nitrate assimilation, oxidation-reduction process		-0.0512576	0.94936	0.014356	0.978082	-0.0575113	0.931339	0.00810231	0.990173
AFUB_061970	Afu5g14260		Ortholog(s) have electron transfer activity, role in ergosterol biosynthetic process, sterol biosynthetic process and endoplasmic reticulum membrane localization		0.420737	0.0946792	0.836683	3.05e-06	0.168691	0.517517	0.584637	0.00137778
AFUB_062540	Afu5g15050		Has domain(s) with predicted electron transfer activity, heme binding, iron ion binding, oxidoreductase activity, acting on paired donors, with incorporation or reduction of molecular oxygen activity and role in oxidation-reduction process		-0.209013	0.40559	-0.774346	5.15e-06	0.65416	0.00034289	0.0888277	0.659789
AFUB_096530	Afu6g01810		Has domain(s) with predicted electron transfer activity, heme binding, iron ion binding, monooxygenase activity, oxidoreductase activity, acting on paired donors, with incorporation or reduction of molecular oxygen activity		-0.080482	0.664989	-0.658758	1.53e-08	-0.534563	7.16e-06	-1.11284	1.31e-22
AFUB_096120	Afu6g02210		Putative cytochrome P450; transcript induced by voriconazole		0.478525	0.000772013	0.733482	5.31e-09	-0.464006	0.000835361	-0.209048	0.114741
AFUB_095210	Afu6g03090		Has domain(s) with predicted electron transfer activity, heme binding, iron ion binding, monooxygenase activity, oxidoreductase activity and acting on paired donors, more		-0.595854	0.0123843	-0.552056	0.00956945	-0.669111	0.00211736	-0.625313	0.0030419
AFUB_094400	Afu6g03890	catA	Spore-specific catalase; abundant protein in conidia; calcium downregulated; predicted secretory signal sequence		0.114238	0.622885	0.857424	2.44e-11	0.714078	9.35e-07	1.45726	1.7e-28
AFUB_074120	Afu6g08140		Ortholog(s) have catalytic activity and role in steroid metabolic process		0.204759	0.306037	-0.557646	0.000178877	-0.121981	0.517897	-0.884386	1.03e-09
AFUB_074420	Afu6g08460		Has domain(s) with predicted electron transfer activity, heme binding, iron ion binding, oxidoreductase activity, acting on paired donors, with incorporation or reduction of molecular oxygen activity and role in oxidation-reduction process		0.218998	0.251658	-0.473845	0.000751817	0.328518	0.036853	-0.364325	0.0105067
AFUB_075720	Afu6g09670	gliC	Predicted cytochrome P450 monooxygenase, encoded in the putative gliotoxin biosynthetic gene cluster; acts upstream of GliG in the gliotoxin biosynthesis pathway; required for gliotoxin biosynthesis		0.760847	0.201498	3.95129	5.78e-28	-0.194945	0.776256	2.9955	1.02e-20
AFUB_075780	Afu6g09730	gliF	Predicted cytochrome P450 monooxygenase, encoded in the putative gliotoxin biosynthetic gene cluster		0.771021	0.0131349	-0.969951	0.000560713	0.0838511	0.829113	-1.65712	7.52e-10
AFUB_075810	Afu6g09760		Has domain(s) with predicted electron transfer activity, heme binding, iron ion binding, oxidoreductase activity, acting on paired donors, with incorporation or reduction of molecular oxygen activity and role in oxidation-reduction process		-0.435672	NA	-0.258184	0.747739	2.90284	0.00694258	3.08033	0.00489575
AFUB_076910	Afu6g10880		Putative acyl-CoA dehydrogenase; transcript up-regulated in conidia exposed to neutrophils		0.161365	0.23517	-0.702668	1.02e-12	0.0425279	0.766493	-0.821506	5.53e-17
AFUB_001170	Afu6g13570		Has domain(s) with predicted heme binding, peroxidase activity and role in oxidation-reduction process, response to oxidative stress		-0.122927	0.673122	0.364169	0.0488053	0.0204022	0.942238	0.507498	0.00470666
AFUB_000810	Afu6g13940		Ortholog(s) have catalytic activity and role in steroid metabolic process		-0.896217	1.13e-07	-0.781531	1.5e-08	1.97799	7.06e-44	2.09267	1.25e-44
AFUB_000800	Afu6g13945		Has domain(s) with predicted electron transfer activity, heme binding, iron ion binding, monooxygenase activity, oxidoreductase activity, acting on paired donors, with incorporation or reduction of molecular oxygen activity		-0.894992	1.3e-05	-0.965584	2.8e-08	1.43424	1.32e-15	1.36364	9.91e-14
AFUB_000390	Afu6g14360		Has domain(s) with predicted electron transfer activity, heme binding, iron ion binding, oxidoreductase activity, acting on paired donors, with incorporation or reduction of molecular oxygen activity and role in oxidation-reduction process		0.263626	0.122849	-1.02196	7.12e-15	-0.0898319	0.619918	-1.37542	3.37e-26
AFUB_086850	Afu7g00290		Ortholog(s) have catalytic activity and role in sterigmatocystin biosynthetic process		1.79038	NA	0.334476	0.807439	1.82825	0.322658	0.372341	0.787277
AFUB_087740	Afu7g01160		Has domain(s) with predicted electron transfer activity, heme binding, iron ion binding, oxidoreductase activity, acting on paired donors and with incorporation or reduction of molecular oxygen, more		-1.49176	0.143422	-1.65627	0.0396611	-0.0339076	0.974304	-0.198415	0.853038
AFUB_088020	Afu7g01450		Has domain(s) with predicted electron transfer activity, heme binding, iron ion binding, oxidoreductase activity, acting on paired donors, with incorporation or reduction of molecular oxygen activity and role in oxidation-reduction process		0.0500292	0.864311	-0.128349	0.500756	-0.335104	0.0793398	-0.513483	0.00215196
AFUB_088580	Afu7g02010		Has domain(s) with predicted heme binding activity		-0.707225	2.85e-06	1.48969	2.88e-28	-0.26884	0.102445	1.92808	4.97e-46
AFUB_063960	Afu7g03740	cyp51B	Putative 14-alpha demethylase with a predicted role in ergosterol biosynthesis; transcript upregulated in response to amphotericin B; SrbA-regulated during hypoxia		-0.0725605	0.670554	-0.606139	3.19e-09	0.159119	0.203078	-0.374459	0.000340099
AFUB_091500	Afu7g05920		Ortholog(s) have stearoyl-CoA 9-desaturase activity		-0.313843	0.000548813	-0.834979	3.79e-26	-0.181001	0.0518746	-0.702137	7.42e-19
AFUB_092200	Afu7g06630		Putative cytochrome P450 monooxygenase		-0.00369652	0.986401	-0.933257	1.09e-16	-1.00247	2.48e-19	-1.93203	2.01e-69
AFUB_092440	Afu7g06890		Has domain(s) with predicted heme binding, peroxidase activity and role in oxidation-reduction process		-0.609149	0.598375	-2.15967	0.00782831	0.442624	0.623552	-1.1079	0.22497
AFUB_086350	Afu8g00190	ftmC	Putative cytochrome P450 with a role in fumitremorgin B synthesis		-0.436434	0.0537136	-0.247992	0.213542	-0.166061	0.485118	0.0223805	0.924403
AFUB_086320	Afu8g00220	ftmE	Cytochrome P450 with a predicted role in fumitremorgin B synthesis		-0.439388	0.0814524	-0.505377	0.016434	-0.55626	0.0122025	-0.622248	0.0025951
AFUB_086300	Afu8g00240	ftmG	Putative cytochrome P450 with a predicted role in fumitremorgin B synthesis		-0.753802	0.000407822	-0.723951	0.000269367	-0.66956	0.00106217	-0.639709	0.00148144
AFUB_086060	Afu8g00510		Predicted oxidoreductase; encoded in the fma (fumagillin) secondary metabolite gene cluster		-1.42339	1.9e-13	-0.915855	4.28e-10	0.14407	0.453756	0.342254	0.0262009
AFUB_086010	Afu8g00560		Putative P450 monooxygenase; member of the pseurotin A gene cluster; transcript induced by voriconazole		-1.42339	2.53e-08	-0.822231	1.61e-05	-0.145392	0.567778	0.141263	0.515107
AFUB_085980	Afu8g00590		Has domain(s) with predicted heme binding activity and role in lipid metabolic process		-0.211627	0.0936841	-0.742471	2.83e-14	0.00266936	0.986359	-0.528174	1.23e-07
AFUB_085830	Afu8g00740		Has domain(s) with predicted electron transfer activity, heme binding, iron ion binding, oxidoreductase activity, acting on paired donors, with incorporation or reduction of molecular oxygen activity and role in oxidation-reduction process		-0.121769	0.762879	-0.116483	0.652079	0.463886	0.0752857	0.469172	0.0483049
AFUB_085810	Afu8g00760		Has domain(s) with predicted electron transfer activity, heme binding, iron ion binding, oxidoreductase activity, acting on paired donors, with incorporation or reduction of molecular oxygen activity and role in oxidation-reduction process		0.41569	0.0590664	-1.02742	1.3e-07	-0.0686342	0.790934	-1.51174	1.55e-15
AFUB_085620	Afu8g00962		Has domain(s) with predicted electron transfer activity, heme binding, iron ion binding, monooxygenase activity, oxidoreductase activity, acting on paired donors, with incorporation or reduction of molecular oxygen activity		-0.642854	6.03e-05	-0.207797	0.189033	0.0607145	0.771873	0.495772	0.000809218
AFUB_083980	Afu8g02610		Ortholog(s) have role in steroid metabolic process		-0.418583	0.212315	-0.53964	0.0181726	0.61513	0.0147529	0.494073	0.0509794
AFUB_082020	Afu8g05530	osm1	Putative fumarate reductase; conidia-enriched protein; hypoxia repressed protein; transcript up-regulated in conidia exposed to neutrophils; transcript downregulated in response to hypoxia		0.308741	0.0134789	-0.62206	2.66e-09	0.0732891	0.61104	-0.857512	9.09e-17
AFUB_081920	Afu8g05630	chsF	Putative chitin synthase		-0.199085	0.0627835	-0.653139	1.03e-14	-0.112293	0.291275	-0.566347	2.32e-11
AFUB_081400	Afu8g06080		Putative flavohemoprotein		-0.145327	0.918894	0.679929	0.324628	0.757597	0.405	1.58285	0.0292291
AFUB_081090	Afu8g06690		Has domain(s) with predicted electron transfer activity, heme binding, iron ion binding, monooxygenase activity, oxidoreductase activity and acting on paired donors, more		1.8091	NA	0.700768	0.752011	-0.364593	0.901548	-1.47292	0.401454
		DEG, log2FC>0
		upregulated (group):			16		30		26		32
		upregulated (genome):			1047		2796		1646		3190
		p			0.136033		0.682122		0.0470571		0.833473
		DEG, log2FC>0.5
		upregulated (group):			9		22		16		26
		upregulated (genome):			459		1850		640		2177
		p			0.0776904		0.44692		0.00233877		0.426077
		DEG, log2FC>1
		upregulated (group):			3		9		11		17
		upregulated (genome):			120		949		200		998
		p			0.156438		0.764093		1.63603e-05		0.0588559
		DEG, log2FC<0
		downregulated (group):			18		57		20		46
		downregulated (genome):			1014		3021		1894		3097
		p			0.0373762		6.75957e-06		0.682314		0.0201262
		DEG, log2FC<-0.5
		downregulated (group):			13		48		14		38
		downregulated (genome):			416		1763		956		2070
		p			0.0008657		7.27325e-10		0.19665		0.00104702
		DEG, log2FC<-1
		downregulated (group):			4		15		3		17
		downregulated (genome):			98		575		226		942
		p			0.0253785		0.00214174		0.476889		0.0373727
		Total number of genes (group):			115		115		115		115
		Total number of genes (genome):			10106		10106		10106		10106
Heme biosynthesis genes
Gene ID	Orthologue in A. fumigatus Af293				Wt MSB treated vs. Wt untreated		DsodB MSB treated vs. DsodB untreated		DsodB untreated vs. Wt untreated		DsodB MSB treated vs. Wt MSB treated
	Gene ID	Gene name	Description		log2FoldChange	p-adj.	log2FoldChange	p-adj.	log2FoldChange	p-adj.	log2FoldChange	p-adj.
AFUB_005420	Afu1g05060		Ortholog(s) have uroporphyrinogen decarboxylase activity and role in heme biosynthetic process		0.290664	0.00960911	0.876481	9.19e-22	0.00585686	0.969379	0.591674	1.47e-10
AFUB_006910	Afu1g06530		Ortholog(s) have glycine transmembrane transporter activity, organic acid transmembrane transporter activity and role in glycine import into mitochondrion, heme biosynthetic process, mitochondrial transport		0.0090771	0.973292	-0.482584	0.000612884	0.161367	0.355991	-0.330294	0.021268
AFUB_007800	Afu1g07480	hem13	Coproporphyrinogen III oxidase with a predicted role in heme biosynthesis; protein levels increase in amphotericin B; reacts with rabbit immunosera exposed to conidia; repressed by exposure to artemisinin; SrbA-regulated during hypoxia		0.194256	0.327086	-0.939153	1.03e-11	0.154538	0.386675	-0.978871	1.05e-12
AFUB_008100	Afu1g08760		Ortholog(s) have porphobilinogen synthase activity, zinc ion binding activity and role in heme biosynthetic process		-0.0330267	0.852988	-0.176298	0.101169	-0.0472775	0.742263	-0.190549	0.0719284
AFUB_042450	Afu3g06600		Ortholog(s) have uroporphyrin-III C-methyltransferase activity and role in cellular response to drug, methionine biosynthetic process, siroheme biosynthetic process		0.200179	0.170502	0.323061	0.00434333	-0.395082	0.00099661	-0.272201	0.0157872
AFUB_036080	Afu3g13120		Ortholog(s) have hydroxymethylbilane synthase activity and role in heme biosynthetic process, pathogenesis		0.487346	0.0430461	0.191944	0.383466	-0.107941	0.697587	-0.403343	0.0442782
AFUB_053800	Afu5g06270	hemA	5-aminolevulinic acid synthase		0.659156	2.96e-07	-0.256628	0.0460105	-0.229784	0.109233	-1.14557	4.15e-22
AFUB_055280	Afu5g07750		Putative ferrochelatase precursor		0.201988	0.144574	0.0720969	0.549959	0.366911	0.00125929	0.23702	0.0279291
AFUB_078800	Afu6g12800		Ortholog(s) have uroporphyrinogen-III synthase activity and role in heme biosynthetic process		0.371749	0.00671403	0.27329	0.0292616	-0.440057	0.000716167	-0.538516	3.67e-06
AFUB_091260	Afu7g05680		Has domain(s) with predicted precorrin-2 dehydrogenase activity and role in oxidation-reduction process, siroheme biosynthetic process		-0.00101679	0.996128	-0.108989	0.389674	-0.00989853	0.956165	-0.117871	0.342473
		DEG, log2FC>0
		upregulated (group):			4		3		1		2
		upregulated (genome):			1047		2796		1646		3190
		p			0.0144219		0.552765		0.831137		0.873676
		DEG, log2FC>0.5
		upregulated (group):			1		1		0		1
		upregulated (genome):			459		1850		640		2177
		p			0.371887		0.867727		1		0.911721
		DEG, log2FC>1
		upregulated (group):			0		0		0		0
		upregulated (genome):			120		949		200		998
		p			1		1		1		1
		DEG, log2FC<0
		downregulated (group):			0		3		2		6
		downregulated (genome):			1014		3021		1894		3097
		p			1		0.614452		0.585108		0.0521738
		DEG, log2FC<-0.5
		downregulated (group):			0		1		0		3
		downregulated (genome):			416		1763		956		2070
		p			1		0.8531		1		0.3368
		DEG, log2FC<-1
		downregulated (group):			0		0		0		1
		downregulated (genome):			98		575		226		942
		p			1		1		1		0.624285
		Total number of genes (group):			10		10		10		10
		Total number of genes (genome):			10106		10106		10106		10106
Ribosome protein genes
Gene ID	Orthologue in A. fumigatus Af293				Wt MSB treated vs. Wt untreated		DsodB MSB treated vs. DsodB untreated		DsodB untreated vs. Wt untreated		DsodB MSB treated vs. Wt MSB treated
	Gene ID	Gene name	Description		log2FoldChange	p-adj.	log2FoldChange	p-adj.	log2FoldChange	p-adj.	log2FoldChange	p-adj.
AFUB_004610	Afu1g04280		mitochondrial ribosome		-0.00374671	0.984496	0.610098	2.35e-11	-0.0520927	0.690951	0.561752	8.91e-10
AFUB_006950	Afu1g06570		mitochondrial ribosome		-0.179363	0.186919	0.126429	0.25127	0.252633	0.0260907	0.558425	2.08e-08
AFUB_008860	Afu1g09410		mitochondrial ribosome		0.0332258	0.831161	0.240673	0.00668856	0.376445	5.69e-05	0.583892	1.08e-11
AFUB_009300	Afu1g09850		mitochondrial ribosome		-0.0598554	0.672083	0.347007	1.56e-05	0.457152	1.2e-07	0.864015	5.4e-27
AFUB_011390	Afu1g11940		mitochondrial ribosome		-0.0718842	0.690406	0.615982	5.8e-09	0.108443	0.436495	0.79631	3.71e-14
AFUB_011530	Afu1g12065		mitochondrial ribosome		-0.0718439	0.736183	0.258727	0.0474662	0.328243	0.0192381	0.658814	9.76e-08
AFUB_019350	Afu2g02270		mitochondrial ribosome		0.0765361	0.680907	0.840556	1.16e-14	-0.0313253	0.851758	0.732694	2.05e-11
AFUB_023110	Afu2g06030		mitochondrial ribosome		-0.00800845	0.969402	0.476303	6.2e-06	0.342148	0.00340008	0.82646	1.72e-15
AFUB_026300	Afu2g10510		mitochondrial ribosome		-0.0495382	0.730894	1.20206	1.55e-52	0.0319355	0.793914	1.28353	2.86e-58
AFUB_041030	Afu3g08080		mitochondrial ribosome		0.0398913	0.864311	0.257121	0.059558	0.0581744	0.755381	0.275404	0.0414119
AFUB_063110	Afu4g06000		mitochondrial ribosome		-0.158333	0.182143	0.692793	1.63e-16	0.199588	0.0466158	1.05071	1.23e-35
AFUB_064694	Afu4g07605		mitochondrial ribosome		-0.168137	0.255762	0.200583	0.0717527	0.229412	0.0612077	0.598133	1.24e-08
AFUB_064730	Afu4g07640		mitochondrial ribosome		-0.000702452	0.997365	0.247946	0.033573	0.229244	0.0811487	0.477892	2.14e-05
AFUB_066860	Afu4g09750		mitochondrial ribosome		0.0962152	0.598053	0.42277	0.000258355	-0.179227	0.195675	0.147328	0.233336
AFUB_067580	Afu4g10480		mitochondrial ribosome		-0.210074	0.0862855	-0.0657848	0.556725	-0.0026941	0.985953	0.141595	0.170539
AFUB_067820	Afu4g10740		mitochondrial ribosome		-0.0989432	0.526374	0.043975	0.71298	0.493068	2.57e-06	0.635986	1.12e-10
AFUB_052090	Afu5g03570		mitochondrial ribosome		-0.0329609	0.869614	0.0978665	0.444619	0.278539	0.0293183	0.409367	0.000317481
AFUB_053970	Afu5g06430		mitochondrial ribosome		-0.149292	0.165589	0.292253	0.000213422	0.294514	0.000615856	0.736059	2.05e-21
AFUB_055900	Afu5g08350		mitochondrial ribosome		-0.0497771	0.839299	-0.0262618	0.879883	0.207069	0.220777	0.230585	0.118054
AFUB_057040	Afu5g09490		mitochondrial ribosome		0.0273061	0.885285	0.294065	0.00576066	0.195395	0.113681	0.462154	8.92e-06
AFUB_058350	Afu5g10750		mitochondrial ribosome		-0.230934	0.0498706	0.166336	0.0964274	0.00989393	0.948214	0.407164	1.66e-05
AFUB_059110	Afu5g11540		mitochondrial ribosome		-0.143313	0.207651	0.103416	0.24829	0.258453	0.00433659	0.505182	6e-10
AFUB_059310	Afu5g11740		mitochondrial ribosome		-0.1056	0.464563	0.08715	0.405361	0.209174	0.0534368	0.401924	2.04e-05
AFUB_059380	Afu5g11830		mitochondrial ribosome		0.0786735	0.568997	0.100333	0.289906	0.203812	0.039112	0.225472	0.0109265
AFUB_060470	Afu5g12800		mitochondrial ribosome		-0.301175	0.0139619	0.263372	0.0111511	0.126572	0.319072	0.691118	4.83e-12
AFUB_093740	Afu6g04560		mitochondrial ribosome		-0.0988696	0.477364	0.1723	0.0743016	0.188802	0.0760338	0.459971	4.14e-07
AFUB_092950	Afu6g05330		mitochondrial ribosome		-0.243707	0.0200966	-0.161981	0.0777017	0.128576	0.22348	0.210303	0.0193653
AFUB_072820	Afu6g06890		mitochondrial ribosome		-0.0288246	0.840462	0.183925	0.0271848	0.150221	0.114387	0.362971	6.13e-06
AFUB_075010	Afu6g09060		mitochondrial ribosome		-0.0550759	0.711554	0.320822	0.000226047	0.0788215	0.494632	0.454719	1.39e-07
AFUB_003520	Afu1g03110		cytosolic ribosome		-0.284497	0.0656272	0.440224	0.000436721	-0.0324896	0.859245	0.692231	1.4e-08
AFUB_003800	Afu1g03390		cytosolic ribosome		-0.219302	0.0803094	0.325939	0.00126648	-0.0913524	0.482521	0.453888	4.38e-06
AFUB_004410	Afu1g04040		cytosolic ribosome		0.0356336	0.800382	0.42977	8.51e-08	0.234694	0.00895288	0.628831	1.8e-15
AFUB_004660	Afu1g04320		cytosolic ribosome		0.0229113	0.893319	0.351281	0.000256507	0.100896	0.406799	0.429265	5.66e-06
AFUB_004870	Afu1g04530		cytosolic ribosome		-0.0723327	0.678974	0.164124	0.150328	0.328114	0.00469948	0.564571	6.68e-08
AFUB_005000	Afu1g04660		cytosolic ribosome		-0.202098	0.105338	0.235468	0.020158	0.197796	0.0803718	0.635363	3.05e-11
AFUB_005690	Afu1g05340		cytosolic ribosome		-0.163044	0.209354	0.201781	0.045626	-0.0395517	0.775632	0.325274	0.000804878
AFUB_005840	Afu1g05500		cytosolic ribosome		-0.355934	0.0108012	0.357459	0.00320161	-0.487127	0.000111974	0.226267	0.0681965
AFUB_006000	Afu1g05630		cytosolic ribosome		-0.0411404	0.828444	0.355911	0.00130069	0.0686662	0.645808	0.465718	1.74e-05
AFUB_006380	Afu1g05990		cytosolic ribosome		-0.0110891	0.949597	0.301011	0.00160763	0.28529	0.00565923	0.59739	8.41e-11
AFUB_006720	Afu1g06340		cytosolic ribosome		-0.0973585	0.467095	0.345934	0.000114769	0.253697	0.0103058	0.69699	1.09e-15
AFUB_007150	Afu1g06770		cytosolic ribosome		0.017699	0.939565	0.262272	0.0504617	0.357401	0.0116833	0.601974	1.93e-06
AFUB_007210	Afu1g06830		cytosolic ribosome		0.002843	0.988706	0.36832	0.00115774	0.130301	0.354063	0.495777	7.84e-06
AFUB_008520	Afu1g09100		cytosolic ribosome		-0.00680694	0.976487	0.204444	0.0965071	0.308448	0.0169648	0.519699	6.12e-06
AFUB_008890	Afu1g09440		cytosolic ribosome		-0.0388137	0.830922	0.294011	0.00611579	0.0188589	0.9054	0.351683	0.000831425
AFUB_009940	Afu1g10510		cytosolic ribosome		-0.0388249	0.806266	0.32686	0.000356573	0.465784	8.7e-07	0.831468	4.33e-21
AFUB_010560	Afu1g11130		cytosolic ribosome		-0.0497802	0.646369	0.239216	0.000385563	0.112377	0.158181	0.401374	9.3e-10
AFUB_011140	Afu1g11710		cytosolic ribosome		-0.118535	0.561676	0.192311	0.173169	0.411622	0.0038696	0.722468	1.88e-08
AFUB_012370	Afu1g12890		cytosolic ribosome		-0.0303844	0.893632	0.315735	0.0166039	0.397983	0.00422625	0.744103	2.68e-09
AFUB_013950	Afu1g14410		cytosolic ribosome		-0.187162	0.167051	0.269134	0.0107706	0.0116177	0.943067	0.467914	4.08e-06
AFUB_014580	Afu1g15020		cytosolic ribosome		-0.128688	0.302829	0.304625	0.000749856	0.375732	7.13e-05	0.809045	9.25e-21
AFUB_015260	Afu1g15730		cytosolic ribosome		-0.419692	0.00196063	0.103477	0.444622	0.0937711	0.554464	0.616941	1.55e-07
AFUB_019230	Afu2g02150		cytosolic ribosome		-0.054897	0.747193	0.284715	0.00572059	0.243564	0.0321482	0.583177	3.64e-09
AFUB_019810	Afu2g02710		cytosolic ribosome		-0.343783	0.0527694	0.175693	0.261683	-0.0191415	0.932452	0.500335	0.00051159
AFUB_020100	Afu2g03040		cytosolic ribosome		-0.259034	0.0998083	0.443832	0.000371745	0.0082599	0.966687	0.711125	4.76e-09
AFUB_020450	Afu2g03380		cytosolic ribosome		0.111781	0.615005	0.178867	0.242551	0.114638	0.536018	0.181724	0.225692
AFUB_020670	Afu2g03590		cytosolic ribosome		-0.151732	0.272204	0.358621	0.000378562	0.0772278	0.563718	0.587581	2.2e-09
AFUB_021200	Afu2g04130		cytosolic ribosome		-0.0538678	0.781478	0.214623	0.0716803	0.449102	0.000189006	0.717593	8.51e-11
AFUB_023440	Afu2g07380		cytosolic ribosome		-0.00145901	0.994396	0.251256	0.05062	0.206979	0.155547	0.459693	0.000175303
AFUB_023990	Afu2g07970		cytosolic ribosome		0.00782034	0.969402	0.342666	0.00138923	0.327494	0.00456731	0.662339	1.53e-10
AFUB_024140	Afu2g08130		cytosolic ribosome		-0.199771	0.174449	0.381733	0.000684256	-0.12646	0.366454	0.455043	3.93e-05
AFUB_025080	Afu2g09200		cytosolic ribosome		-0.170643	0.274246	0.451262	6.51e-05	0.270832	0.0338107	0.892737	4.21e-16
AFUB_025090	Afu2g09210		cytosolic ribosome		0.324108	0.0271143	0.662367	3.79e-08	0.204717	0.158262	0.542977	7e-06
AFUB_025900	Afu2g10090		cytosolic ribosome		-0.154329	0.200625	0.25647	0.00536117	0.162581	0.124423	0.57338	7.44e-11
AFUB_025910	Afu2g10100		cytosolic ribosome		-0.179172	0.206986	0.35981	0.000746566	0.216823	0.0755073	0.755805	2.1e-13
AFUB_026110	Afu2g10300		cytosolic ribosome		-0.130303	0.414003	0.29097	0.00969347	0.429706	0.000230803	0.850978	1.32e-15
AFUB_026240	Afu2g10440		cytosolic ribosome		-0.221314	0.0930379	0.270702	0.0116644	-0.173615	0.160987	0.318401	0.00249241
AFUB_026290	Afu2g10500		cytosolic ribosome		-0.1281	0.318961	0.16005	0.0987079	0.224165	0.029344	0.512315	1.15e-08
AFUB_027590	Afu2g11850		cytosolic ribosome		-0.123869	0.326475	0.183733	0.0502247	0.189018	0.0664622	0.496619	1.66e-08
AFUB_032040	Afu2g16370		cytosolic ribosome		-0.18769	0.188889	0.330758	0.00245542	0.0636564	0.66657	0.582104	3.45e-08
AFUB_032560	Afu2g16880		cytosolic ribosome		-0.152141	0.185668	0.257121	0.00340283	0.124741	0.234904	0.534003	2.58e-10
AFUB_043390	Afu3g05600		cytosolic ribosome		-0.0264175	0.888074	0.294349	0.00645229	0.358929	0.00168325	0.679695	4.41e-11
AFUB_042410	Afu3g06640		cytosolic ribosome		-0.3827	0.0160457	0.178751	0.22148	0.353948	0.0177037	0.9154	2.6e-12
AFUB_042280	Afu3g06760		cytosolic ribosome		-0.120785	0.402892	0.43302	1.21e-05	0.0938889	0.466868	0.647693	2.57e-11
AFUB_042210	Afu3g06840		cytosolic ribosome		-0.0437749	0.825455	0.278962	0.018399	0.115011	0.432484	0.437747	0.000124244
AFUB_042100	Afu3g06960		cytosolic ribosome		-0.22176	0.0941928	0.209416	0.0561953	0.268006	0.0219014	0.699182	7.49e-12
AFUB_042090	Afu3g06970		cytosolic ribosome		-0.0673592	0.704504	0.20909	0.0622206	0.198931	0.111341	0.47538	6.92e-06
AFUB_040630	Afu3g08460		cytosolic ribosome		0.0081393	0.963119	0.393525	2.5e-05	0.147745	0.188919	0.53313	6.5e-09
AFUB_038430	Afu3g10730		cytosolic ribosome		0.0201775	0.918894	0.375954	0.000668895	0.183624	0.15818	0.539401	5.75e-07
AFUB_037910	Afu3g11260		cytosolic ribosome		-0.135357	0.272682	0.347759	0.000106285	0.133547	0.21746	0.616662	1.61e-12
AFUB_036860	Afu3g12300		cytosolic ribosome		-0.394724	0.119292	0.364534	0.0802404	-0.0982214	0.723991	0.661037	0.000856302
AFUB_099140	Afu4g03880		cytosolic ribosome		-0.278172	0.0607434	0.127402	0.339247	0.0894882	0.577921	0.495062	3.3e-05
AFUB_098550	Afu4g04460		cytosolic ribosome		-0.107651	0.475183	0.177892	0.0950945	0.0640014	0.641571	0.349544	0.000530338
AFUB_064530	Afu4g07435		cytosolic ribosome		-0.0692206	0.688189	0.216802	0.0470577	0.0872487	0.527024	0.373272	0.000355987
AFUB_064830	Afu4g07730		cytosolic ribosome		-0.080593	0.658252	0.311298	0.00642788	0.153441	0.261587	0.545332	7.24e-07
AFUB_064950	Afu4g07845		cytosolic ribosome		-0.261929	0.0612456	0.158242	0.195417	0.341813	0.00563747	0.761983	4.6e-12
AFUB_067880	Afu4g10800		cytosolic ribosome		-0.0239234	0.893591	0.217726	0.0374888	0.266505	0.017042	0.508154	2.73e-07
AFUB_051530	Afu5g03020		cytosolic ribosome		-0.0153605	0.948516	0.236002	0.0792931	0.147553	0.355892	0.398915	0.00189613
AFUB_053170	Afu5g05630		cytosolic ribosome		-0.138545	0.273585	0.290672	0.00175146	0.24578	0.0160054	0.674997	3.89e-14
AFUB_053890	Afu5g06360		cytosolic ribosome		-0.206432	0.0750067	0.18436	0.0581534	0.0558079	0.661493	0.446599	1.07e-06
AFUB_095900	Afu6g02440		cytosolic ribosome		0.0147042	0.928692	0.292314	0.00126262	0.377463	6.96e-05	0.655073	6.12e-14
AFUB_095890	Afu6g02450		cytosolic ribosome		-0.204974	0.0632473	0.194189	0.0366636	0.079412	0.495656	0.478574	4.6e-08
AFUB_094470	Afu6g03830		cytosolic ribosome		-0.061082	0.673602	0.134139	0.156393	0.206002	0.0392985	0.401223	4.34e-06
AFUB_093070	Afu6g05200		cytosolic ribosome		-0.0481309	0.798139	0.402906	0.000212109	0.480756	2.46e-05	0.931793	6.8e-19
AFUB_077280	Afu6g11260		cytosolic ribosome		-0.177947	0.184952	0.359288	0.000413501	0.151385	0.214795	0.68862	2.73e-12
AFUB_078660	Afu6g12660		cytosolic ribosome		-0.138486	0.365269	0.356638	0.000966576	0.17707	0.163903	0.672194	1.26e-10
AFUB_078720	Afu6g12720		cytosolic ribosome		-0.178315	0.132443	0.344839	0.000169828	-0.0235841	0.861216	0.49957	2.63e-08
AFUB_001750	Afu6g12990		cytosolic ribosome		-0.0333035	0.845033	0.24126	0.0160317	0.272044	0.0113879	0.546608	9.71e-09
AFUB_001520	Afu6g13250		cytosolic ribosome		-0.158746	0.187022	0.276874	0.00256985	-0.0650157	0.59416	0.370604	3.75e-05
AFUB_001190	Afu6g13550		cytosolic ribosome		0.0219924	0.924966	0.170033	0.226107	0.186357	0.232888	0.334398	0.0107318
AFUB_088030	Afu7g01460		cytosolic ribosome		-0.147996	0.298759	0.198617	0.0644334	0.129564	0.306552	0.476177	2.44e-06
AFUB_088700	Afu7g02140		cytosolic ribosome		-0.133803	0.179692	0.216649	0.00469284	0.150944	0.0826131	0.501396	8.14e-12
AFUB_090030	Afu7g04490		cytosolic ribosome		0.0324269	0.877311	0.234912	0.0591037	0.235126	0.0878055	0.437611	0.00022609
AFUB_090870	Afu7g05290		cytosolic ribosome		0.00846181	0.961298	0.319328	0.000711796	0.30774	0.00244993	0.618607	1.23e-11
		DEG, log2FC>0
		upregulated (group):			1		66		38		98
		upregulated (genome):			1047		2796		1646		3190
		p			0.999988		1.08797e-14		3.08018e-07		4.20034e-43
		DEG, log2FC>0.5
		upregulated (group):			0		6		0		61
		upregulated (genome):			459		1850		640		2177
		p			1		0.999947		1		8.80005e-17
		DEG, log2FC>1
		upregulated (group):			0		1		0		2
		upregulated (genome):			120		949		200		998
		p			1		0.999963		1		0.999738
		DEG, log2FC<0
		downregulated (group):			6		0		1		0
		downregulated (genome):			1014		3021		1894		3097
		p			0.953886		1		1		1
		DEG, log2FC<-0.5
		downregulated (group):			0		0		0		0
		downregulated (genome):			416		1763		956		2070
		p			1		1		1		1
		DEG, log2FC<-1
		downregulated (group):			0		0		0		0
		downregulated (genome):			98		575		226		942
		p			1		1		1		1
		Total number of genes (group):			103		103		103		103
		Total number of genes (genome):			10106		10106		10106		10106
